# Supplementary material for: BMSC-Derived Exosomal miR-21a-5p Ameliorates Blood–Brain Barrier Injury and Hemorrhagic Transformation
Source: Mol Neurobiol. 2026 Jan 8;63(1):351. doi: 10.1007/s12035-025-05650-6 (PMC12783216; doi:10.1007/s12035-025-05650-6)
Supplement: Supplementary file 2 — Supplementary file2 (XLSX 55 KB) [file 12035_2025_5650_MOESM2_ESM.xlsx]

## Sheet: TPM
miRNA_id	Sample_1	Sample_2	Sample_3	Sample_4	miFam_id	Sequence	Length
mmu-let-7a-1-3p>mmu-let-7c-2-3p	1.42101	3.80852	3.35357	0.422375	let-7	CTATACAATCTACTGTCTTTCC	22
mmu-let-7a-2-3p	0	1.85415	0	0	let-7	CTGTACAGCCTCCTAGCTTTC	21
mmu-let-7a-5p	1827.41	5126.11	1605.6	594.188	let-7	TGAGGTAGTAGGTTGTATAGTT	22
mmu-let-7b-3p	5.92086	3.15706	1.7004	2.72197	let-7	CTATACAACCTACTGCCTTCCC	22
mmu-let-7b-5p	767.344	1200.63	806.273	172.798	let-7	TGAGGTAGTAGGTTGTGTGGTT	22
mmu-let-7c-1-3p	2.55781	0.751681	2.73953	0.140792	let-7	CTGTACAACCTTCTAGCTTTCC	22
mmu-let-7c-5p	1096.35	1839.66	831.354	264.219	let-7	TGAGGTAGTAGGTTGTATGGTT	22
mmu-let-7d-3p	664.226	308.089	754.836	234.606	let-7	CTATACGACCTGCTGCCTTTCT	22
mmu-let-7d-5p	93.7391	63.7425	51.5316	21.7289	let-7	AGAGGTAGTAGGTTGCATAGTT	22
mmu-let-7e-3p	2.08414	0.350784	0.519567	0.187722	let-7	CTATACGGCCTCCTAGCTTTCC	22
mmu-let-7e-5p	13.4048	66.1479	13.1309	4.88078	let-7	TGAGGTAGGAGGTTGTATAGTT	22
mmu-let-7f-1-3p	0.426302	0	0.377867	0.234653	let-7	CTATACAATCTATTGCCTTCCC	22
mmu-let-7f-2-3p	0	0	0.5668	0	let-7	CTATACAGTCTACTGTCTTTC	21
mmu-let-7f-5p	7942.86	11720.4	9706.4	3857.69	let-7	TGAGGTAGTAGATTGTATAGTT	22
mmu-let-7g-3p	0	0	0.4251	0	let-7	ACTGTACAGGCCACTGCCTTGC	22
mmu-let-7g-5p	910.581	442.439	509.978	307.442	let-7	TGAGGTAGTAGTTTGTACAGTT	22
mmu-let-7i-3p	0	0.451008	2.03103	0	let-7	CTGCGCAAGCTACTGCCTTGCT	22
mmu-let-7i-5p	6408.03	2355.97	8107.74	1017.92	let-7	TGAGGTAGTAGTTTGTGCTGTT	22
mmu-let-7j	32.8726	41.0919	26.0256	24.5916	let-7	TGAGGTATTAGTTTGTGCTGTTAT	24
mmu-miR-100-5p	1657.08	1099.31	1750.99	594.376	mir-10	AACCCGTAGATCCGAACTTGTG	22
mmu-miR-101a-3p	370.551	108.793	766.739	68.941	mir-101	TACAGTACTGTGATAACTGAA	21
mmu-miR-101a-5p	0.0473669	0	0	0	mir-101	TCAGTTATCACAGTGCTGATGC	22
mmu-miR-101b-3p	2.27361	2.65594	12.2807	0.469306	mir-101	GTACAGTACTGTGATAGCT	19
mmu-miR-101c	3.64725	0.050112	5.1012	0.375445	mir-101	ACAGTACTGTGATAACTGA	19
mmu-miR-103-3p	78.9132	69.9564	48.8865	155.199	mir-103	AGCAGCATTGTACAGGGCTATGA	23
mmu-miR-106b-3p	84.0762	40.5908	76.9903	19.9455	mir-17	CCGCACTGTGGGTACTTGCTGC	22
mmu-miR-106b-5p	0.0947338	0.200448	0	0.0469306	mir-17	TAAAGTGCTGACAGTGCAGAT	21
mmu-miR-107-3p	4.59459	40.7912	23.7111	11.1225	mir-103	AGCAGCATTGTACAGGGCTATCA	23
mmu-miR-10a-3p	22.3098	15.4846	59.4195	36.6058	mir-10	CAAATTCGTATCTAGGGGAATA	22
mmu-miR-10a-5p	33698	6487.86	68451.6	13410.4	mir-10	TACCCTGTAGATCCGAATTTGTG	23
mmu-miR-10b-3p	1.42101	3.80852	0.614033	1.22019	mir-10	CAGATTCGATTCTAGGGGAATA	22
mmu-miR-10b-5p	5016.63	10612.7	5205.35	1699.03	mir-10	TACCCTGTAGAACCGAATTTGTG	23
mmu-miR-1191a	0	0	0	0.328514		CAGTCTTACTATGTAGCCCTA	21
mmu-miR-1191b-5p	1.51574	0.050112	0.4251	3.89524		TCAGGCTACAGAGCGAGAACCT	22
mmu-miR-1198-5p	299.738	101.427	310.512	67.7677		TATGTGTTCCTGGCTGGCTTGG	22
mmu-miR-1199-5p	0.426302	0.25056	0.330633	1.31406	mir-1199	TCTGAGTCCCGGTCGCGCGG	20
mmu-miR-12189-3p	0.852604	0	0	0		ATGGCCTGTACTCTCACACT	20
mmu-miR-122-5p	15.7732	74.6168	3.4008	14.7831	mir-122	TGGAGTGTGACAATGGTGTTTG	22
mmu-miR-12202-5p	0.710503	0	0	0		TGGTGCCTGGATTGGAGGATGAGA	24
mmu-miR-122b-3p	0	0.25056	0	0.0469306	mir-122	AAACACCATTGTCACACTCCAC	22
mmu-miR-1231-3p	0.378935	0	0	0	mir-1231	TGCCCTGTCTGTTCTGCCCACAG	23
mmu-miR-1231-5p	0	0	0	0.891681	mir-1231	TCTGGGCAGAGCTGCAGGAGAGA	23
mmu-miR-124-3p	0.284201	0	0	0	mir-124	TAAGGCACGCGGTGAATGCC	20
mmu-miR-1247-3p	9.28391	4.61031	19.9325	4.08296	mir-1247	CGGGAACGTCGAGACTGGAGC	21
mmu-miR-1247-5p	0.947338	0.400896	2.36167	11.7796	mir-1247	ACCCGTCCCGTTCGTCCCCGGA	22
mmu-miR-1249-3p	6.1577	1.35303	2.07827	4.55227	mir-1249	ACGCCCTTCCCCCCCTTCTTCA	22
mmu-miR-124b-3p	0	1.30291	0	0	mir-124	TCAAGGTCCGCTGTGAACACGG	22
mmu-miR-125a-3p	96.2495	81.4822	132.867	56.8329	mir-10	ACAGGTGAGGTTCTTGGGAGCC	22
mmu-miR-125a-5p	1789.38	204.357	585.599	60.4466	mir-10	TCCCTGAGACCCTTTAACCTGTGA	24
mmu-miR-125b-1-3p	319.063	213.277	986.799	40.1726	mir-10	ACGGGTTAGGCTCTTGGGAGCT	22
mmu-miR-125b-2-3p	112.402	84.5891	90.1684	42.4722	mir-10	ACAAGTCAGGTTCTTGGGACCT	22
mmu-miR-125b-5p	878.656	342.967	778.547	234.606	mir-10	TCCCTGAGACCCTAACTTGTGA	22
mmu-miR-126a-3p	11.1312	16.4869	5.85693	18.96	mir-126	TCGTACCGTGAGTAATAATGCG	22
mmu-miR-126a-5p	0	0	0.472333	0	mir-126	CATTATTACTTTTGGTACGCG	21
mmu-miR-127-3p	14.5416	13.6305	11.1943	7.83741	mir-127	TCGGATCCGTCTGAGCTTGGCT	22
mmu-miR-128-1-5p	1.13681	0	0.755733	0	mir-128	CGGGGCCGTAGCACTGTCTGA	21
mmu-miR-128-3p	141.58	169.078	206.882	153.134	mir-128	TCACAGTGAACCGGTCTCTTT	21
mmu-miR-129-2-3p	0	0.200448	0.472333	0	mir-129	AAGCCCTTACCCCAAAAAGCAT	22
mmu-miR-129-5p	42.6302	16.3866	97.4896	29.8009	mir-129	CTTTTTGCGGTCTGGGCTTGC	21
mmu-miR-1298-5p	0	0	0.0472333	0	mir-1298	TTCATTCGGCTGTCCAGATGTA	22
mmu-miR-129b-3p	1.89468	0.050112	4.77057	2.06495	mir-129	CAAGCCCAGACCGCAAAAAGATT	23
mmu-miR-1306-3p	0	0.451008	0	0	mir-1306	ACGTTGGCTCTGGTGGTGATG	21
mmu-miR-1306-5p	0.521036	0.851905	0	0.469306	mir-1306	CACCACCTCCCCTGCAAACGTCC	23
mmu-miR-130a-3p	15.8679	20.2453	61.9701	57.0206	mir-130	CAGTGCAATGTTAAAAGGGCAT	22
mmu-miR-130b-3p	4.64196	7.0658	9.82453	39.5625	mir-130	CAGTGCAATGATGAAAGGGCAT	22
mmu-miR-130b-5p	5.11562	14.8332	0.944667	0	mir-130	ACTCTTTCCCTGTTGCACTACT	22
mmu-miR-132-3p	21.5993	5.11143	7.7935	8.4475	mir-132	TAACAGTCTACAGCCATGGTCG	22
mmu-miR-132-5p	4.02619	0.701569	1.88933	0.0469306	mir-132	AACCGTGGCTTTCGATTGTTAC	22
mmu-miR-134-5p	28.8938	9.07028	33.394	28.4869	mir-134	TGTGACTGGTTGACCAGAGGGG	22
mmu-miR-135a-1-3p	0	0	0.330633	0	mir-135	TATAGGGATTGGAGCCGTGGCG	22
mmu-miR-136-5p	0	0.400896	0	0	mir-136	ACTCCATTTGTTTTGATGATGG	22
mmu-miR-138-5p	0	0	0	0.187722	mir-138	AGCTGGTGTTGTGAATCAGGCCG	23
mmu-miR-139-3p	12.5996	2.95661	14.4534	1.17326	mir-139	TGGAGACGCGGCCCTGTTGGAG	22
mmu-miR-139-5p	20.273	10.5736	12.5641	10.7002	mir-139	TCTACAGTGCACGTGTCTCCAG	22
mmu-miR-140-3p	482.905	157.602	200.836	446.544	mir-140	TACCACAGGGTAGAACCACGG	21
mmu-miR-140-5p	6.7261	0.902017	2.03103	0.0469306	mir-140	CAGTGGTTTTACCCTATGGTAG	22
mmu-miR-141-3p	0	0	1.22807	0	mir-8	TAACACTGTCTGGTAAAGATGG	22
mmu-miR-142a-3p	0	0	1.22807	1.40792	mir-142	TGTAGTGTTTCCTACTTTATGGA	23
mmu-miR-142a-5p	7.62607	10.8242	3.5425	15.1116	mir-142	CATAAAGTAGAAAGCACTACT	21
mmu-miR-143-3p	72507.2	9624.22	66658.9	3968.64	mir-143	TGAGATGAAGCACTGTAGCTC	21
mmu-miR-143-5p	12.0312	2.70605	10.2969	3.56672	mir-143	GGTGCAGTGCTGCATCTCTGG	21
mmu-miR-144-3p	0	0	0	0.234653	mir-144	TACAGTATAGATGATGTACT	20
mmu-miR-144-5p	0	0	0	0.516236	mir-144	GGATATCATCATATACTGTAAGT	23
mmu-miR-145a-3p	99.3284	45.0006	121.342	49.1832	mir-145	ATTCCTGGAAATACTGTTCTTG	22
mmu-miR-145a-5p	16.91	7.56692	24.7975	25.8118	mir-145	GTCCAGTTTTCCCAGGAATCCCT	23
mmu-miR-146a-5p	19087.7	3561.81	20695.6	3093.8	mir-146	TGAGAACTGAATTCCATGGGTT	22
mmu-miR-146b-3p	0	0	0.8502	0.0469306	mir-146	GCCCTAGGGACTCAGTTCTGGT	22
mmu-miR-146b-5p	5.92086	2.35527	10.3913	3.09742	mir-146	TGAGAACTGAATTCCATAGGCT	22
mmu-miR-147-3p	3.78935	0.300672	6.75437	3.80138	mir-147	GTGTGCGGAAATGCTTCTGCTA	22
mmu-miR-148a-3p	134471	49759.1	104021	9657.56	mir-2957	TCAGTGCACTACAGAACTTTGT	22
mmu-miR-148a-5p	3.31568	0.50112	5.33737	3.05049	mir-148	AAAGTTCTGAGACACTCCGACT	22
mmu-miR-148b-3p	377.656	77.5233	312.449	41.7682	mir-148	TCAGTGCATCACAGAACTTTGT	22
mmu-miR-148b-5p	0.378935	0	0.0944667	0	mir-148	GAAGTTCTGTTATACACTCAGGCT	24
mmu-miR-149-5p	16.0574	0.851905	0.897433	1.73643	mir-149	TCTGGCTCCGTGTCTTCACTCCC	23
mmu-miR-150-3p	0.473669	0.751681	0.4251	0.328514	mir-150	CTGGTACAGGCCTGGGGGATAG	22
mmu-miR-150-5p	0.378935	0.451008	0.519567	0.0938611	mir-150	TCTCCCAACCCTTGTACCAGTG	22
mmu-miR-151-3p	3116.84	2467.77	5141.02	1346.72	mir-28	CTAGACTGAGGCTCCTTGAGG	21
mmu-miR-151-5p	0	0	0.0944667	0.0938611	mir-28	TCGAGGAGCTCACAGTCTAGT	21
mmu-miR-152-3p	1160.96	209.468	1061.14	398.722	mir-2957	TCAGTGCATGACAGAACTTGG	21
mmu-miR-152-5p	3.69462	3.10695	2.88123	3.89524	mir-148	TAGGTTCTGTGATACACTCCGACT	24
mmu-miR-155-5p	51.2983	197.141	13.9811	2.01801	mir-155	TTAATGCTAATTGTGATAGGGGT	23
mmu-miR-15a-3p	0	0	0	0.140792	mir-15	CAGGCCATACTGTGCTGCCTCA	22
mmu-miR-15a-5p	3.07885	0	5.47907	0.750889	mir-15	TAGCAGCACATAATGGTTTGTG	22
mmu-miR-15b-3p	0.331568	0	1.36977	0.281583	mir-15	CGAATCATTATTTGCTGCTCTA	22
mmu-miR-15b-5p	2.84201	1.6537	2.78677	5.63167	mir-15	TAGCAGCACATCATGGTTTACA	22
mmu-miR-16-1-3p	1.75257	0	3.30633	0	mir-15	CCAGTATTGACTGTGCTGCTGA	22
mmu-miR-16-5p	41.9197	5.61255	56.1604	8.77602	mir-15	TAGCAGCACGTAAATATTGGCG	22
mmu-miR-17-3p	1.13681	0	0	0.657028	mir-17	ACTGCAGTGAGGGCACTTGTAG	22
mmu-miR-17-5p	10.6575	5.76289	4.6761	2.34653	mir-17	CAAAGTGCTTACAGTGCAGGTAG	23
mmu-miR-181a-1-3p	0	0	2.03103	0.0938611	mir-181	ACCATCGACCGTTGATTGTACC	22
mmu-miR-181a-2-3p	6.53663	5.26176	11.0998	1.50178	mir-181	ACCACCGACCGTTGACTGTACC	22
mmu-miR-181a-5p	505.215	357.098	573.413	499.294	mir-181	AACATTCAACGCTGTCGGTGAGT	23
mmu-miR-181b-1-3p	1.70521	0	0.236167	1.87722	mir-181	CTCACTGAACAATGAATGCAA	21
mmu-miR-181b-5p	339.573	180.353	418.818	223.202	mir-181	AACATTCATTGCTGTCGGTGGGTT	24
mmu-miR-181c-5p	0	0	0	0.0938611	mir-181	AACATTCAACCTGTCGGTGAGT	22
mmu-miR-181d-5p	39.9303	18.2408	52.429	12.9528	mir-181	AACATTCATTGTTGTCGGTGGGT	23
mmu-miR-182-5p	18.0468	23.703	21.9635	58.7571	mir-182	TTTGGCAATGGTAGAACTCACACCG	25
mmu-miR-183-5p	13.9259	20.145	12.8947	16.7542	mir-183	TATGGCACTGGTAGAATTCACT	22
mmu-miR-1839-3p	0	0	0	0.563167	mir-1839	AGACCTACTTATCTACCAACAGC	23
mmu-miR-1839-5p	3689.88	989.963	5643.11	2684.19	mir-1839	AAGGTAGATAGAACAGGTCTTG	22
mmu-miR-184-3p	2.46308	4.91098	1.93657	5.58474	mir-184	TGGACGGAGAACTGATAAGGGT	22
mmu-miR-1843a-3p	1.51574	0	3.44803	0.187722	mir-1843	TCTGATCGTTCACCTCCATACA	22
mmu-miR-1843a-5p	49.8773	4.81076	89.6961	10.4655	mir-1843	TATGGAGGTCTCTGTCTGACT	21
mmu-miR-1843b-5p	19.9888	4.00896	26.5451	5.16236	mir-1843	ATGGAGGTCTCTGTCTGACTT	21
mmu-miR-185-3p	7.05767	3.20717	12.6113	1.03247	mir-185	AGGGGCTGGCTTTCCTCTGGT	21
mmu-miR-185-5p	202.067	90.2518	104.291	48.5262	mir-185	TGGAGAGAAAGGCAGTTCCTGA	22
mmu-miR-186-5p	15.9153	6.46445	21.3495	3.47286	mir-186	CAAAGAATTCTCCTTTTGGGCT	22
mmu-miR-187-5p	0	0	0	0.563167	mir-187	AGGCTACAACACAGGACCCGGG	22
mmu-miR-188-5p	1.94204	0	0.2834	1.12633	mir-188	CATCCCTTGCATGGTGGAGGG	21
mmu-miR-18a-3p	0	0	0.472333	0	mir-17	ACTGCCCTAAGTGCTCCTTCTG	22
mmu-miR-18a-5p	0.663136	0	0	0	mir-17	TAAGGTGCATCTAGTGCAGATAG	23
mmu-miR-190b-5p	0.236834	0	0.897433	0	mir-190	TGATATGTTTGATATTGGGTTG	22
mmu-miR-191-3p	39.6461	14.0314	40.5734	18.7722	mir-191	GCTGCACTTGGATTTCGTTCCC	22
mmu-miR-191-5p	559.782	109.996	118.461	115.449	mir-191	CAACGGAATCCCAAAAGCAGCTG	23
mmu-miR-192-5p	110.981	116.009	39.3926	65.2804	mir-192	CTGACCTATGAATTGACAGCC	21
mmu-miR-1927	0	0	0.472333	0.0469306		GACCTCTGGATGTTAGGGACTGA	23
mmu-miR-1929-5p	1.65784	0	0.519567	0.140792		TTCTAGGACTTTATAGAGCAGAG	23
mmu-miR-1930-5p	0.378935	0	0	0.328514		ACCTCCATAGTACCTGCAGCGT	22
mmu-miR-1931	0.663136	0	0	0.187722		ATGCAAGGGCTGGTGCGATGGC	22
mmu-miR-1932	0.426302	0	3.73143	0.0938611		GTTGCGGACAGCGCTAGGTCGG	22
mmu-miR-1934-3p	0.378935	0	0.7085	0.469306		AGGATGACGGTGGGGCTGGTGA	22
mmu-miR-1934-5p	0.236834	0	0	0		TCTGGTCCCCTGCTTCGTCCTCT	23
mmu-miR-1936	0.805237	0.050112	1.1336	0.187722		TAACTGACCTGCTGTGAACTGGC	23
mmu-miR-1938	0.284201	0	0.2834	0		CGGTGGGACTTGTAGTTCGGTC	22
mmu-miR-193a-3p	0	0.350784	0.1417	0.375445	mir-193	AACTGGCCTACAAAGTCCCAGT	22
mmu-miR-193a-5p	8.90498	9.22062	1.1336	0.375445	mir-193	TGGGTCTTTGCGGGCAAGATGA	22
mmu-miR-193b-3p	0.284201	0	0	0.703959	mir-193	AACTGGCCCACAAAGTCCCGCT	22
mmu-miR-193b-5p	2.36834	2.85639	1.22807	1.6895	mir-193	CGGGGTTTTGAGGGCGAGATGA	22
mmu-miR-194-2-3p	0.521036	0	0	0	mir-194	CCAGTGGGGCTGCTGTTATCTG	22
mmu-miR-194-5p	1.98941	1.60359	2.78677	0.140792	mir-194	TGTAACAGCAACTCCATGTGGA	22
mmu-miR-1943-3p	0	0.601345	1.1336	0.281583		CAGGTGCCAGCTCCTCCCTTC	21
mmu-miR-1943-5p	19.4204	22.6506	34.7637	26.0934		AAGGGAGGATCTGGGCACCTGGA	23
mmu-miR-1945	2.65255	0.400896	8.31307	1.97108		TCTTCGCGGGTACTGTCGGGAC	22
mmu-miR-1947-5p	1.79994	1.55347	5.5263	0.375445		AGGACGAGCTAGCTGAGTGCTG	22
mmu-miR-1955-5p	0	0	0	0.140792		AGTCCCAGGATGCACTGCAGCTTTT	25
mmu-miR-1956	1.13681	0.150336	0.330633	0	mir-1956	AGTCCAGGGCTGAGTCAGCGGA	22
mmu-miR-195a-3p	5.06826	3.05683	1.9838	0	mir-15	CCAATATTGGCTGTGCTGCTCC	22
mmu-miR-195a-5p	0.142101	0	1.18083	0.703959	mir-15	TAGCAGCACAGAAATATTGGC	21
mmu-miR-1960	2.32098	3.15706	12.139	3.84831		CCAGTGCTGTTAGAAGAGGGCT	22
mmu-miR-1962	0	0	0	0.0469306		AGAGGCTGGCACTGGGACACAT	22
mmu-miR-1964-3p	434.875	358.802	706.752	466.537		CCGACTTCTGGGCTCCGGCTTT	22
mmu-miR-1966-3p	0.568403	0	0	0.657028		TTTCTGACTCAACTCTCCCTTAG	23
mmu-miR-1966-5p	0	0	0	0.0938611		AAGGGAGCTGGCTCAGGAGAGAGTC	25
mmu-miR-196a-2-3p	0	0	0	0.140792	mir-196	TCGGCAACAAGAAACTGCCTGA	22
mmu-miR-196a-5p	177.957	63.1412	183.69	26.2811	mir-196	TAGGTAGTTTCATGTTGTTGGG	22
mmu-miR-196b-5p	11.8417	8.21838	9.58837	1.83029	mir-196	TAGGTAGTTTCCTGTTGTTGGG	22
mmu-miR-1981-3p	0.947338	0	2.1255	0.281583		CATCTAACCCTGGCCTTTGAC	21
mmu-miR-1981-5p	134.569	28.8144	88.1374	16.7073		GTAAAGGCTGGGCTTAGACGTGGC	24
mmu-miR-1983	1.13681	0	1.08637	0.938611		CTCACCTGGAGCATGTTTTCT	21
mmu-miR-199a-3p>mmu-miR-199b-3p	777.67	195.487	797.724	195.794	mir-199	ACAGTAGTCTGCACATTGGTTA	22
mmu-miR-199a-5p	14.5416	37.6843	6.32927	3.19128	mir-199	CCCAGTGTTCAGACTACCTGTTC	23
mmu-miR-199b-5p	1.46837	2.65594	0.8502	1.54871	mir-199	CCCAGTGTTTAGACTACCTGTTC	23
mmu-miR-19a-3p	1.18417	2.10471	0.661267	1.03247	mir-19	TGTGCAAATCTATGCAAAACTGA	23
mmu-miR-19b-3p	2.46308	0.651457	1.88933	0	mir-19	TGTGCAAATCCATGCAAAACTGA	23
mmu-miR-1a-3p	29.6517	68.2526	40.29	10.2309	mir-1	TGGAATGTAAAGAAGTATGTAT	22
mmu-miR-1b-5p	1.42101	0.651457	0.0472333	44.3494	mir-1	TACATACTTCTTTACATTCCA	21
mmu-miR-200a-3p	1.37364	1.80403	1.18083	0	mir-8	TAACACTGTCTGGTAACGATGT	22
mmu-miR-200a-5p	1.04207	0.50112	0.5668	0	mir-8	CATCTTACCGGACAGTGCTGGA	22
mmu-miR-200b-5p	1.13681	0	1.1336	0	mir-8	CATCTTACTGGGCAGCATTGGA	22
mmu-miR-200c-3p	1.27891	0	0	0	mir-8	TAATACTGCCGGGTAATGATGGA	23
mmu-miR-203-3p	13.4048	8.91994	6.47097	3.05049	mir-203	GTGAAATGTTTAGGACCACTAG	22
mmu-miR-203b-5p	0.0473669	0	0	0	mir-203	AGTGGTCCTAAACATTTCAC	20
mmu-miR-204-3p	0	0.751681	0	0.328514	mir-204	GCTGGGAAGGCAAAGGGACGT	21
mmu-miR-204-5p	0	0	0.661267	0	mir-204	TTCCCTTTGTCATCCTATGCCT	22
mmu-miR-205-5p	0	0	0	0.0938611	mir-205	TCCTTCATTCCACCGGAGTCTG	22
mmu-miR-206-3p	2.03678	9.72174	3.1174	1.26713	mir-1	TGGAATGTAAGGAAGTGTGTGG	22
mmu-miR-20a-5p	56.6034	18.7419	19.4129	8.72909	mir-17	TAAAGTGCTTATAGTGCAGGTAG	23
mmu-miR-210-3p	2.84201	4.30964	2.92847	1.83029	mir-210	CTGTGCGTGTGACAGCGGCTGA	22
mmu-miR-210-5p	0.378935	0	0	0.0469306	mir-210	AGCCACTGCCCACCGCACACTG	22
mmu-miR-212-3p	1.42101	0	0	0.563167	mir-132	TAACAGTCTCCAGTCACGGCCA	22
mmu-miR-212-5p	1.75257	0	4.20377	0.610097	mir-132	ACCTTGGCTCTAGACTGCTTACT	23
mmu-miR-214-3p	121.78	68.6034	54.1766	101.511	mir-214	ACAGCAGGCACAGACAGGCAGT	22
mmu-miR-214-5p	2.08414	2.70605	5.3846	0.563167	mir-214	TGCCTGTCTACACTTGCTGTGC	22
mmu-miR-215-5p	8.76287	33.8256	8.45477	18.913	mir-192	ATGACCTATGATTTGACAGAC	21
mmu-miR-217-5p	0	0	0.8502	0.422375	mir-217	TACTGCATCAGGAACTGACTGGA	23
mmu-miR-218-1-3p	0	0	0.7085	0	mir-218	AAACATGGTTCCGTCAAGCACC	22
mmu-miR-218-5p	5.02089	5.26176	1.65317	1.40792	mir-218	TTGTGCTTGATCTAACCATGT	21
mmu-miR-219a-1-3p	3.64725	2.70605	3.1174	5.11543	mir-219	AGAGTTGCGTCTGGACGTCCCG	22
mmu-miR-219c-5p	1.42101	0	1.1336	0.140792	mir-219	GGACGTCCAGACGCAACTCTCG	22
mmu-miR-21a-3p	15.0627	5.76289	13.4615	38.3423	mir-21	CAACAGCAGTCGATGGGCTGTC	22
mmu-miR-21a-5p	7065.86	1226.94	11650.1	1086.35	mir-21	TAGCTTATCAGACTGATGTTGA	22
mmu-miR-21c	0	0	0.0944667	0.0938611	mir-21	TAGCTTATCAGACTGGTACAA	21
mmu-miR-22-3p	647.79	420.841	924.876	1660.22	mir-22	AAGCTGCCAGTTGAAGAACTGT	22
mmu-miR-22-5p	32.7305	27.8623	47.8001	38.4361	mir-22	AGTTCTTCAGTGGCAAGCTTTA	22
mmu-miR-221-3p	1030.94	364.766	1444.4	627.368	mir-221	AGCTACATTGTCTGCTGGGTTTC	23
mmu-miR-221-5p	13.5469	9.27073	13.7921	1.45485	mir-221	ACCTGGCATACAATGTAGATTTCTGT	26
mmu-miR-222-3p	171.184	47.8069	258.508	18.8661	mir-221	AGCTACATCTGGCTACTGGGTCT	23
mmu-miR-222-5p	1.94204	0.902017	6.8016	1.40792	mir-221	CTCAGTAGCCAGTGTAGATCC	21
mmu-miR-223-3p	0.142101	0	0.377867	0.516236	mir-223	TGTCAGTTTGTCAAATACCCCA	22
mmu-miR-223-5p	466.327	136.205	703.682	68.0963	mir-223	CGTGTATTTGACAAGCTGAGTTG	23
mmu-miR-224-5p	32.7305	14.5325	17.0985	28.3461	mir-224	TAAGTCACTAGTGGTTCCGTT	21
mmu-miR-23a-3p	939.712	757.143	1650.05	645.718	mir-23	ATCACATTGCCAGGGATTTCC	21
mmu-miR-23a-5p	0	0	0	0.703959	mir-23	GGGGTTCCTGGGGATGGGATTT	22
mmu-miR-23b-3p	153.421	115.007	145.762	364.979	mir-23	ATCACATTGCCAGGGATTACC	21
mmu-miR-23b-5p	3.88408	1.95437	6.3765	0.469306	mir-23	GGGTTCCTGGCATGCTGATTT	21
mmu-miR-24-1-5p	0	0	0	0.0938611	mir-3074	GTGCCTACTGAGCTGATATCAGT	23
mmu-miR-24-2-5p	119.601	100.475	134.001	147.831	mir-3074	GTGCCTACTGAGCTGAAACAGT	22
mmu-miR-24-3p	2684.8	1030.65	2607.99	2093.81	mir-3074	TGGCTCAGTTCAGCAGGAACAG	22
mmu-miR-25-3p	4209.59	1144.36	9161.99	989.249	mir-25	CATTGCACTTGTCTCGGTCTGA	22
mmu-miR-25-5p	1.04207	0.851905	1.74763	0.375445	mir-25	AGGCGGAGACTTGGGCAATTGC	22
mmu-miR-26a-1-3p	0.663136	0	0	0	mir-26	CCTATTCTTGGTTACTTGCACG	22
mmu-miR-26a-5p	174.5	388.068	129.608	62.9808	mir-26	TTCAAGTAATCCAGGATAGGCT	22
mmu-miR-26b-3p	0.378935	0	0	0	mir-26	CCTGTTCTCCATTACTTGGCTC	22
mmu-miR-26b-5p	12.5996	8.26849	19.4601	5.6786	mir-26	TTCAAGTAATTCAGGATAGGT	21
mmu-miR-27a-3p	566.366	360.957	788.891	329.922	mir-27	TTCACAGTGGCTAAGTTCCGC	21
mmu-miR-27a-5p	7.76817	2.9065	3.6842	5.72553	mir-27	AGGGCTTAGCTGCTTGTGAGCA	22
mmu-miR-27b-3p	7592.72	1351.27	12533.3	1904.58	mir-27	TTCACAGTGGCTAAGTTCTGC	21
mmu-miR-27b-5p	2.93675	0	2.50337	0.703959	mir-27	AGAGCTTAGCTGATTGGTGAAC	22
mmu-miR-28a-3p	500.668	85.6916	815.058	174.863	mir-28	CACTAGATTGTGAGCTGCTGGA	22
mmu-miR-28a-5p	3.88408	3.25728	0.5668	0.84475	mir-28	AAGGAGCTCACAGTCTATTGAG	22
mmu-miR-292a-5p	0	0	0.1417	0.0938611	mir-290	ACTCAAACTGGGGGCTCTTTTG	22
mmu-miR-296-3p	13.6417	9.82196	18.3738	20.274	mir-296	GAGGGTTGGGTGGAGGCTCTCC	22
mmu-miR-296-5p	0.568403	0	0	0.0938611	mir-296	AGGGCCCCCCCTCAATCCTGT	21
mmu-miR-298-5p	114.675	49.7613	96.2143	82.6917	mir-298	GGCAGAGGAGGGCTGTTCTTCCC	23
mmu-miR-299a-3p	0.473669	3.65818	1.32253	2.58118	mir-299	TATGTGGGACGGTAAACCGCTT	22
mmu-miR-299a-5p	0.0473669	1.6537	0	0.187722	mir-299	TGGTTTACCGTCCCACATACAT	22
mmu-miR-299b-3p	1.75257	0	0.755733	0	mir-299	TATGTGGGACGGTAAACC	18
mmu-miR-299b-5p	1.13681	0	0	0.657028	mir-299	GGTTTACCGTCCCACATACAT	21
mmu-miR-29a-3p	246.071	281.279	246.369	1361.83	mir-3556	TAGCACCATCTGAAATCGGTTA	22
mmu-miR-29b-2-5p	0	0	1.18083	0	mir-29	CTGGTTTCACATGGTGGCTTAGATT	25
mmu-miR-29b-3p	5.39983	3.10695	2.64507	7.13345	mir-29	TAGCACCATTTGAAATCAGTGTT	23
mmu-miR-29c-3p	2.08414	1.40314	0.944667	4.73999	mir-3556	TAGCACCATTTGAAATCGGTTA	22
mmu-miR-29c-5p	0.426302	0	0.0472333	0	mir-29	TGACCGATTTCTCCTGGTGTTC	22
mmu-miR-300-3p	1.13681	0.952129	0.7085	2.44039	mir-154	TATGCAAGGGCAAGCTCTCTTC	22
mmu-miR-301b-3p	0.899971	0	0	0	mir-130	CAGTGCAATGGTATTGTCAAAGC	23
mmu-miR-3057-5p	58.0718	12.2775	32.7327	21.3065		ATTGGAGCTGAGATTCTGCGGGAT	24
mmu-miR-3058-5p	0	0.25056	0	0		TCAGCCACGGCTTACCTGGAAGA	23
mmu-miR-3060-3p	0	0	0	0.0938611		CCATAGCACAGAAGCACTCCCA	22
mmu-miR-3061-5p	0	0	0.519567	0.0469306		CAGTGGGCCGTGAAAGGTAGCC	22
mmu-miR-3065-3p	0.331568	0	0	0	mir-338	TCAGCACCAGGATATTGTTGGGG	23
mmu-miR-3066-5p	0.378935	0	0.9919	0		TTGGTTGCTGTAGATTAAGTAG	22
mmu-miR-3068-3p	4.35775	0.200448	0	0.187722	mir-3068	GGTGAATTGCAGTACTCCAACA	22
mmu-miR-3068-5p	2.13151	1.30291	2.5506	6.80493	mir-3068	TTGGAGTTCATGCAAGTTCTAACC	24
mmu-miR-3074-1-3p	0	0	0	0.0469306	mir-3074	GATATCAGCTCAGTAGGCACCG	22
mmu-miR-3074-2-3p	0.142101	2.70605	2.834	1.17326	mir-24	TGTTTCAGCTCAGTAGGCAC	20
mmu-miR-3074-5p	117.517	37.3335	177.881	71.663	mir-3074	GTTCCTGCTGAACTGAGCCAGT	22
mmu-miR-3076-3p	0.331568	0	0	0.422375		CGCACTCTGGTCTTCCCTTGCAG	23
mmu-miR-3077-3p	0	0	0	0.281583		CTGACTCCCTGCTTCTCCGCAG	22
mmu-miR-3079-5p	0.568403	1.40314	0.755733	0.328514		TTTGATCTGATGAGCTAAGCTGG	23
mmu-miR-3081-3p	3.50515	1.35303	3.58973	0.516236		TTGCGCTCCGATCTCTGAGCTGG	23
mmu-miR-3082-3p	0	0	0.377867	0		CACATGGCACTCAACTCTGCAG	22
mmu-miR-3083b-5p	0	0	0.4251	0		AAGGCTGGGAATGTTTCGGAGA	22
mmu-miR-3084-5p	0	0	0.472333	0.281583	mir-3084	GTTGAAGGTTAATTAGCAGAGT	22
mmu-miR-3086-3p	0	0	0	0.234653		CCCAATGAGCCTACAGTCTAAG	22
mmu-miR-3086-5p	0.994705	0	0	0		TAGATTGTAGGCCCATTGGA	20
mmu-miR-3087-3p	0	0	0.472333	0		TAACTCACTGTCATGTCCTCA	21
mmu-miR-3089-3p	0	0	0	0.187722		AGCATCTGCTGATCCTGAGCTGT	23
mmu-miR-3093-3p	0	0	0	0.281583		TGTGGACACCGTGGGAGGTTGG	22
mmu-miR-3095-3p	0.994705	8.46894	4.77057	3.61365		TGGACACTGGAGAGAGAGCTTTT	23
mmu-miR-30a-3p	971.353	164.317	272.82	151.21	mir-30	CTTTCAGTCGGATGTTTGCAGC	22
mmu-miR-30a-5p	2803.27	578.293	2883.74	1014.97	mir-30	TGTAAACATCCTCGACTGGAAG	22
mmu-miR-30b-3p	0.568403	0	0.236167	0.187722	mir-30	CTGGGATGTGGATGTTTACGTC	22
mmu-miR-30b-5p	0	1.40314	0	1.31406	mir-30	TGTAAACATCCTACACTCAGCT	22
mmu-miR-30c-1-3p	0	0.50112	0	0.187722	mir-30	CTGGGAGAGGGTTGTTTACTCC	22
mmu-miR-30c-2-3p	8.62077	7.71726	2.92847	2.48732	mir-30	CTGGGAGAAGGCTGTTTACTCT	22
mmu-miR-30c-5p	12.9312	12.5781	5.57353	9.33918	mir-30	TGTAAACATCCTACACTCTCAGC	23
mmu-miR-30d-3p	0	0.050112	0.330633	0.234653	mir-30	CTTTCAGTCAGATGTTTGCTGC	22
mmu-miR-30d-5p	9678.33	1547.56	10251.1	2447.99	mir-30	TGTAAACATCCCCGACTGGAAG	22
mmu-miR-30e-3p	70.7661	97.5682	84.1698	63.7786	mir-30	CTTTCAGTCGGATGTTTACAGC	22
mmu-miR-30e-5p	34.6252	11.3754	42.7462	14.4077	mir-30	TGTAAACATCCTTGACTGGAAG	22
mmu-miR-30f	0.0473669	0	0.614033	0	mir-30	GTAAACATCCGACTGAAAGCTC	22
mmu-miR-3100-3p	0	0	0	0.0938611		CTGTGACACACCCGCTCCCAG	21
mmu-miR-3100-5p	1.18417	0	0	0		TTGGGAACGGGGTGTCTTTGGGA	23
mmu-miR-3102-3p.2-3p	0	0.300672	0	1.22019	mir-3102	CTCTACTCCCTGCCCCAGCCA	21
mmu-miR-3102-5p.2-5p	2.17888	1.45325	0.236167	1.97108	mir-3102	GGTGGTGCAGGCAGGAGAGCC	21
mmu-miR-3103-3p	1.08944	0	0	0		TAACCTCTGATCCTTCCCACAG	22
mmu-miR-32-3p	0	0	0	0.0938611	mir-32	CAATTTAGTGTGTGTGATATT	21
mmu-miR-32-5p	1.94204	0	0.897433	0	mir-32	TATTGCACATTACTAAGTTGCA	22
mmu-miR-320-3p	434.26	978.839	285.573	647.173	mir-320	AAAAGCTGGGTTGAGAGGGCGA	22
mmu-miR-322-3p	35.6673	5.91322	7.41563	18.913	mir-322	AAACATGAAGCGCTGCAACAC	21
mmu-miR-322-5p	0	0	1.32253	0	mir-322	CAGCAGCAATTCATGTTTTGGA	22
mmu-miR-323-3p	1.61047	1.6537	0.8502	3.23821	mir-154	CACATTACACGGTCGACCTCT	21
mmu-miR-326-3p	9.42601	4.81076	1.74763	5.6786	mir-326	CCTCTGGGCCCTTCCTCCAGT	21
mmu-miR-328-3p	453.822	267.448	751.86	125.07	mir-328	CTGGCCCTCTCTGCCCTTCCGT	22
mmu-miR-329-5p	0	0.050112	0	0.328514	mir-329	AGAGGTTTTCTGGGTCTCTGTT	22
mmu-miR-330-3p	13.7364	16.8878	6.28203	5.72553	mir-330	GCAAAGCACAGGGCCTGCAGAGA	23
mmu-miR-330-5p	6.48926	0.701569	4.8178	0.516236	mir-330	TCTCTGGGCCTGTGTCTTAGGC	22
mmu-miR-331-5p	5.21036	2.25504	5.9514	10.7002	mir-331	CTAGGTATGGTCCCAGGGATCC	22
mmu-miR-335-3p	2.79465	8.81972	0	0.469306	mir-335	TTTTTCATTATTGCTCCTGACC	22
mmu-miR-335-5p	3.93145	8.41882	7.7935	3.33207	mir-335	TCAAGAGCAATAACGAAAAATGT	23
mmu-miR-338-3p	0.710503	0	0	0.187722	mir-338	TCCAGCATCAGTGATTTTGTTG	22
mmu-miR-338-5p	13.2627	4.61031	24.1362	2.11188	mir-3065	AACAATATCCTGGTGCTGAGTG	22
mmu-miR-339-3p	10.2312	6.26401	6.6599	2.06495	mir-339	TGAGCGCCTCGGCGACAGAGCCG	23
mmu-miR-339-5p	10.8944	3.3074	5.43183	13.0467	mir-339	TCCCTGTCCTCCAGGAGCTCACG	23
mmu-miR-340-3p	0.378935	0	0	0.750889	mir-340	TCCGTCTCAGTTACTTTATAGC	22
mmu-miR-340-5p	89.3813	33.2744	178.636	33.6492	mir-340	TTATAAAGCAATGAGACTGATT	22
mmu-miR-342-3p	108.375	31.0695	57.0579	172.892	mir-342	TCTCACACAGAAATCGCACCCGT	23
mmu-miR-342-5p	6.48926	4.35975	4.3927	2.72197	mir-342	AGGGGTGCTATCTGTGATTGAG	22
mmu-miR-344b-3p	0	0	0	0.891681	mir-344	CATTTAGCCAAAGCCTGACTGT	22
mmu-miR-344d-3p	8.28921	2.05459	13.1309	5.6786	mir-344	GATATAACCACTGCCAGACTGA	22
mmu-miR-345-3p	34.8147	1.2528	38.5896	21.7289	mir-345	CCTGAACTAGGGGTCTGGAGAC	22
mmu-miR-346-5p	0.236834	0	0.661267	0	mir-346	TGTCTGCCCGAGTGCCTGCCTCT	23
mmu-miR-3473e	0.0947338	0	0	0	mir-3473	GGGCTGGAGAGATGGCTCGTA	21
mmu-miR-3473g	0	0	0.0944667	1.26713		CAAAAGTGAGGCTGGGGAGA	20
mmu-miR-3473h-5p	0	0	1.46423	0.328514		TAGGGGCTGGAAAGGTGACT	20
mmu-miR-3474	4.87879	2.80627	2.45613	2.2996		CCCTGGGAGGAGACGTGGATTC	22
mmu-miR-34a-5p	6.63136	3.55796	6.5182	0.750889	mir-34	TGGCAGTGTCTTAGCTGGTTGT	22
mmu-miR-34b-3p	15.9626	2.00448	3.1174	5.02157	mir-34	AATCACTAACTCCACTGCCATC	22
mmu-miR-34b-5p	1.27891	0	0	0	mir-34	AGGCAGTGTAATTAGCTGATTGT	23
mmu-miR-34c-3p	9.85231	0.751681	2.2672	6.42949	mir-34	AATCACTAACCACACAGCCAGG	22
mmu-miR-34c-5p	55.7982	9.67162	26.0256	8.21285	mir-34	AGGCAGTGTAGTTAGCTGATTGC	23
mmu-miR-351-3p	6.06296	6.61479	10.9109	6.2887	mir-351	GGTCAAGAGGCGCCTGGGAAC	21
mmu-miR-351-5p	23.2098	5.06132	35.0471	7.22731	mir-351	TCCCTGAGGAGCCCTTTGAGCCTG	24
mmu-miR-3535	80.1448	42.7456	84.4532	251.032	mir-3535	TGGATATGATGACTGATTACCTGAGA	26
mmu-miR-361-3p	10.6102	12.4779	24.892	3.09742	mir-361	TCCCCCAGGTGTGATTCTGATTTGT	25
mmu-miR-361-5p	46.988	34.2265	58.5693	88.0417	mir-361	TTATCAGAATCTCCAGGGGTAC	22
mmu-miR-362-3p	4.87879	1.35303	4.58163	9.90235	mir-362	AACACACCTGTTCAAGGATTCA	22
mmu-miR-362-5p	0	0	0.2834	0.187722	mir-362	AATCCTTGGAACCTAGGTGTGAAT	24
mmu-miR-363-5p	0.331568	1.95437	0	0.891681	mir-363	CAGGTGGAACACGATGCAATTT	22
mmu-miR-365-2-5p	1.42101	0	1.1336	0.140792	mir-365	AGGGACTTTCAGGGGCAGCTGTG	23
mmu-miR-365-3p	2.69991	2.20493	1.22807	3.84831	mir-365	TAATGCCCCTAAAAATCCTTAT	22
mmu-miR-369-3p	1.23154	0	0	0	mir-3578	AATAATACATGGTTGATCTTT	21
mmu-miR-370-3p	0.663136	0.601345	0.661267	1.59564	mir-370	GCCTGCTGGGGTGGAACCTGGT	22
mmu-miR-374b-5p	0.0473669	0	0.661267	0	mir-374	ATATAATACAACCTGCTAAGTG	22
mmu-miR-375-3p	1.42101	0.451008	0.519567	0.703959	mir-375	TTTGTTCGTTCGGCTCGCGTGA	22
mmu-miR-378a-3p	1711.79	369.025	1224.38	992.863	mir-378	ACTGGACTTGGAGTCAGAAGG	21
mmu-miR-378b	0.236834	0	0.661267	0.328514	mir-378	CTGGACTTGGAGTCAGAAGA	20
mmu-miR-378c	248.487	57.4284	247.078	240.238	mir-378	ACTGGACTTGGAGTCAGAAGC	21
mmu-miR-378d	145.085	39.5885	94.7028	69.6919	mir-378	ACTGGCCTTGGAGTCAGAAGGT	22
mmu-miR-379-3p	0	0	0	0.234653	mir-379	TATGTAACATGGTCCACTAACT	22
mmu-miR-379-5p	78.0606	74.1658	49.595	84.475	mir-379	TGGTAGACTATGGAACGTAGG	21
mmu-miR-380-5p	0	0	0	0.187722	mir-379	ATGGTTGACCATAGAACATGCG	22
mmu-miR-381-3p	0.947338	0.651457	2.92847	0.84475	mir-154	TATACAAGGGCAAGCTCTCTGT	22
mmu-miR-382-5p	46.2775	15.0837	37.2199	18.0683	mir-154	GAAGTTGTTCGTGGTGGATTCG	22
mmu-miR-383-5p	0	0	0.614033	0	mir-383	AGATCAGAAGGTGACTGTGGCT	22
mmu-miR-3966	0	0	0	0.516236	mir-22	AGCTGCCAGCTGTAGAACTGT	21
mmu-miR-409-3p	24.2045	25.4068	16.1538	29.6132	mir-154	GAATGTTGCTCGGTGAACCCCT	22
mmu-miR-410-3p	0	0	0	0.750889	mir-154	AATATAACACAGATGGCCTGT	21
mmu-miR-411-5p	0	1.20269	0	0.422375	mir-379	TAGTAGACCGTATAGCGTACG	21
mmu-miR-412-5p	9.71021	11.175	2.88123	13.1406	mir-412	TGGTCGACCAGCTGGAAAGTAAT	23
mmu-miR-421-3p	3.07885	2.65594	1.88933	0.140792	mir-95	ATCAACAGACATTAATTGGGCGC	23
mmu-miR-423-3p	303.669	201.3	357.415	237.75	mir-423	AGCTCGGTCTGAGGCCCCTCAGT	23
mmu-miR-423-5p	436.912	1281.47	301.538	896.374	mir-423	TGAGGGGCAGAGAGCGAGACTTT	23
mmu-miR-425-3p	0	0.50112	0	0.516236	mir-425	ATCGGGAATGTCGTGTCCGCC	21
mmu-miR-425-5p	3.03148	8.41882	2.92847	20.274	mir-425	AATGACACGATCACTCCCGTTGA	23
mmu-miR-433-3p	3.69462	0.851905	5.14843	0.563167	mir-433	ATCATGATGGGCTCCTCGGTGT	22
mmu-miR-434-3p	5.73139	1.00224	1.1336	1.36099	mir-434	TTTGAACCATCACTCGACTCCT	22
mmu-miR-434-5p	3.31568	0.701569	0.7085	1.45485	mir-3543	GCTCGACTCATGGTTTGAACCA	22
mmu-miR-450b-3p	0	1.30291	0	0.422375	mir-450	ATTGGGAACATTTTGCATGCAT	22
mmu-miR-450b-5p	14.8258	29.967	7.03777	0.79782	mir-450	TTTTGCAGTATGTTCCTGAATA	22
mmu-miR-451a	3.17358	5.56244	0.802967	6.05404	mir-451	AAACCGTTACCATTACTGAGTT	22
mmu-miR-452-3p	0	0.350784	0	0	mir-452	TCAGTCTCATCTGCAAAGAGGT	22
mmu-miR-452-5p	0.710503	0	0	0.703959	mir-452	TGTTTGCAGAGGAAACTGAGAC	22
mmu-miR-455-5p	0	0	0.188933	0	mir-455	TATGTGCCTTTGGACTACATCG	22
mmu-miR-465b-5p	0	0	0	0.328514	mir-465	TATTTAGAATGGTGCTGATCTG	22
mmu-miR-466g	0.852604	0	0	0	mir-467	ATACAGACACATGCACACACA	21
mmu-miR-467a-5p	0	0	0.377867	0	mir-467	TAAGTGCCTGCATGTATATGCG	22
mmu-miR-467d-3p	0	0	0.2834	0	mir-467	ATATACATACACACACCTACAC	22
mmu-miR-483-3p	0	0.451008	0	0	mir-483	TCACTCCTCCCCTCCCGTCTT	21
mmu-miR-483-5p	3.64725	5.4121	2.59783	0.469306	mir-483	AAGACGGGAGAAGAGAAGGGAG	22
mmu-miR-484	75.787	17.3889	176.794	158.156	mir-484	TCAGGCTCAGTCCCCTCCCGAT	22
mmu-miR-485-5p	2.65255	0.300672	0.188933	0.140792	mir-485	AGAGGCTGGCCGTGATGAATTC	22
mmu-miR-486a-3p	0.994705	1.40314	0.236167	1.6895	mir-486	CGGGGCAGCTCAGTACAGGAT	21
mmu-miR-486a-5p>mmu-miR-486b-5p	231.482	364.565	210.047	140.745	mir-486	TCCTGTACTGAGCTGCCCCGAG	22
mmu-miR-486b-3p	0.0947338	0.200448	0	0.79782	mir-486	CGGGGCAGCTCAGTACAGGA	20
mmu-miR-493-5p	3.55252	4.81076	0.330633	6.61721	mir-493	TTGTACATGGTAGGCTTTC	19
mmu-miR-495-3p	0	1.50336	0.802967	0.187722	mir-329	AAACAAACATGGTGCACTTCTT	22
mmu-miR-499-5p	0.521036	0	0	0	mir-499	TTAAGACTTGCAGTGATGTTT	21
mmu-miR-500-3p	16.4363	24.8556	7.46287	11.5449	mir-500	AATGCACCTGGGCAAGGGTTCA	22
mmu-miR-501-3p	951.696	268.2	1307.42	835.364	mir-500	AATGCACCCGGGCAAGGATTTG	22
mmu-miR-501-5p	0	0	0.7085	0.0938611	mir-500	AATCCTTTGTCCCTGGGTGAAA	22
mmu-miR-503-3p	8.43131	3.10695	14.784	5.86632	mir-503	GAGTATTGTTTCCACTGCCTGG	22
mmu-miR-503-5p	10.5628	2.30515	19.4129	2.44039	mir-503	TAGCAGCGGGAACAGTACTGCAG	23
mmu-miR-504-5p	1.51574	0	1.36977	0.610097	mir-504	AGACCCTGGTCTGCACTCTATC	22
mmu-miR-5099	14.068	7.96782	13.3198	9.52691		TTAGATCGATGTGGTGCTCC	20
mmu-miR-5106	0.426302	1.75392	1.417	0.422375		AGGTCTGTAGCTCAGTTGGCAGA	23
mmu-miR-511-3p	8.33657	5.4121	9.54113	11.8734	mir-511	AATGTGTAGCAAAAGACAGGAT	22
mmu-miR-511-5p	1.08944	0	0	0	mir-511	ATGCCTTTTGCTCTGCACTCA	21
mmu-miR-5114	1.46837	0	0	0.375445		ACTGGAGACGGAAGCTGCAAGA	22
mmu-miR-5116	0	0	0.5668	0		TTTGATAGGAACCCCGCCTGA	21
mmu-miR-5119	0.189468	2.9065	0.2834	0.140792		CATCTCATCCTGGGGCTGG	19
mmu-miR-5121	0	0.050112	0	0.328514		AGCTTGTGATGAGACATCTCC	21
mmu-miR-5124a	0.473669	4.00896	0.9919	0.281583		GGTCCAGTGACTAAGAGCAT	20
mmu-miR-5128	0.189468	0.050112	0	0		CAATTGGGGCTGGCGAGATGGCT	23
mmu-miR-5129-3p	1.89468	0	3.16463	0.234653		AATGTGCCTGTGCATCTCTTCC	22
mmu-miR-5132-5p	0.994705	1.20269	0	0.516236	mir-5132	GCGTGGGGTGGTGGACTCAGG	21
mmu-miR-532-3p	2.36834	0.701569	3.58973	3.28514	mir-188	CCTCCCACACCCAAGGCTTGCA	22
mmu-miR-532-5p	1766.97	701.418	1127.74	264.735	mir-188	CATGCCTTGAGTGTAGGACCGT	22
mmu-miR-541-5p	28.5149	6.21389	33.7718	6.47642	mir-541	AAGGGATTCTGATGTTGGTCACACT	25
mmu-miR-542-3p	7.4366	1.6537	11.5249	0.328514	mir-542	TGTGACAGATTGATAACTGAAA	22
mmu-miR-542-5p	0.899971	0	0	0.140792	mir-542	CTCGGGGATCATCATGTCACGA	22
mmu-miR-543-3p	1.46837	1.20269	0	0	mir-329	AAACATTCGCGGTGCACTTCTT	22
mmu-miR-5620-5p	0.426302	0	0	0		ACGAGGCAGGGGCTTTGACTGTG	23
mmu-miR-5623-5p	0.568403	0	0	0		TGGCAGCTGGCAAGTCAGAATGCA	24
mmu-miR-5709-5p	1.75257	0	0.2834	0		ATACGCACACTTAAGACTTTAG	22
mmu-miR-574-3p	24.6781	6.96557	4.6761	30.1764	mir-574	CACGCTCATGCACACACCCACA	22
mmu-miR-582-3p	0.473669	0	0.614033	0.187722	mir-582	TAACCTGTTGAACAACTGAAC	21
mmu-miR-598-3p	0.852604	0	2.31443	3.379	mir-598	TACGTCATCGTCGTCATCGTTA	22
mmu-miR-615-3p	250.618	313.1	450.701	129.669	mir-615	TCCGAGCCTGGGTCTCCCTCTT	22
mmu-miR-615-5p	0.710503	0	3.2591	0.84475	mir-615	GGGGGTCCCCGGTGCTCGGATC	22
mmu-miR-6239	0.189468	0	0.802967	0.610097		TAGCGTTGGATCACTCGGTG	20
mmu-miR-6418-3p	0	0	0.472333	0		ACTGCAACCTCCTTTCTCCAGG	22
mmu-miR-6516-5p	0.0473669	0	1.32253	0	mir-6516	TTTGCAGTAACAGGTGTGGACA	22
mmu-miR-652-3p	66.1242	8.06804	102.449	34.4001	mir-652	AATGGCGCCACTAGGGTTGTG	21
mmu-miR-6537-3p	2.32098	2.05459	3.30633	2.62811		TTATCAGGTGGAAGAACTCAGCT	23
mmu-miR-6538	0	0	3.5425	0		CGCGGGCTCCGGGGCGGCG	19
mmu-miR-6541	0.61577	0	0	0.187722		CACAGGCAAGGACTTCTCAAG	21
mmu-miR-664-3p	1.27891	0	1.2753	0.84475	mir-664	TATTCATTTACTCCCCAGCCTA	22
mmu-miR-664-5p	17.6205	11.0748	19.224	7.88434	mir-664	CTGGCTGGGGAAAATGACTGG	21
mmu-miR-666-5p	0.61577	0.701569	3.6842	1.26713	mir-666	AGCGGGCACAGCTGTGAGAGCC	22
mmu-miR-667-3p	0.378935	0	0	0	mir-667	TGACACCTGCCACCCAGCCCAAG	23
mmu-miR-669a-3p>mmu-miR-669o-3p	0.805237	1.70381	0	2.39346	mir-467	ACATAACATACACACACACGTAT	23
mmu-miR-669c-5p	4.07355	0.451008	9.6356	0.79782	mir-467	ATAGTTGTGTGTGGATGTGTGT	22
mmu-miR-671-3p	7.05767	2.15482	8.502	2.67504	mir-671	TCCGGTTCTCAGGGCTCCACC	21
mmu-miR-671-5p	0.852604	0	0.519567	1.50178	mir-671	AGGAAGCCCTGGAGGGGCTGGAG	23
mmu-miR-672-5p	1.70521	0	3.21187	0.516236	mir-672	TGAGGTTGGTGTACTGTGTGTGA	23
mmu-miR-673-5p	0	0	0	0.0938611	mir-673	CTCACAGCTCTGGTCCTTGGAG	22
mmu-miR-674-3p	1061.59	565.965	736.887	211.188	mir-674	CACAGCTCCCATCTCAGAACAA	22
mmu-miR-674-5p	3.07885	0.300672	6.3765	0.469306	mir-674	GCACTGAGATGGGAGTGGTGTA	22
mmu-miR-676-3p	1759.77	226.356	1854.48	176.037	mir-676	CCGTCCTGAGGTTGTTGAGCT	21
mmu-miR-676-5p	84.692	16.0359	78.2184	9.29225	mir-676	ACTCTACAACCTTAGGACTTGC	22
mmu-miR-677-3p	0	0.551233	0	1.6895	mir-677	GAAGCCAGATGCCGTTCCTGAGAAGG	26
mmu-miR-6896-5p	1.13681	0.200448	0	0.610097		TTTGTAGGCGACGAGAACCCGT	22
mmu-miR-6899-3p	0.947338	0	0.0472333	0		TTGTCCTTCTGTGTCTTCTGCAG	23
mmu-miR-690	0	1.10247	1.74763	1.12633		AAAGGCTAGGCTCACAACCAAA	22
mmu-miR-6900-3p	0	0	0.8502	0		TGGTGATGGGCTCTCTTGTAG	21
mmu-miR-6905-5p	0.236834	0	0	0		ACTGGGCAGGTTGGGTTGAATGA	23
mmu-miR-6907-5p	0	0	0	0.0469306		TTCTGGGACACAGGGAGGCTCG	22
mmu-miR-6913-3p	0	0	0	0.281583		TCTCTACTGATTTGTCTCCTCAG	23
mmu-miR-6928-3p	0	0.601345	0	0		AAGCTGTTCCTGTACTCTCCAG	22
mmu-miR-6929-3p	0	0.50112	0.7085	0		CAGGTGCTGTCTTCTTCTTCCAG	23
mmu-miR-6932-5p	0.331568	0	0	0		TTGTAGGTGAAGTAGACTTGGC	22
mmu-miR-6933-5p	0.568403	0	1.36977	0		TGGCGGCAGTCAGGATACCTGT	22
mmu-miR-694	0	0	0	0.140792		CTGAAAATGTTGCCTGAAG	19
mmu-miR-6940-3p	0	0	0	0.422375		TTACCTTCCGTGCTTGCCCGCAG	23
mmu-miR-6944-3p	0	0	0.755733	0.234653		TAACTCTTCCCTTGTGCCCTCAG	23
mmu-miR-6945-3p	0.75787	0.50112	0.188933	1.50178		TCTGAGCTCTGCCCTTCCCAT	21
mmu-miR-6950-3p	0.378935	0	0	0		CTCTGTCTTGATCCTCTCCAG	21
mmu-miR-6952-3p	0.568403	0.701569	0.9919	0.234653		TCTCTGACTCTGCCTCCCACAG	22
mmu-miR-6954-3p	0	0	1.03913	0		TGCAGCCAGCTCTTCCCCTAG	21
mmu-miR-6955-5p	0.331568	0.952129	1.46423	0.79782		AGGGCCTCAGGACTCAGGAGGTGA	24
mmu-miR-6959-3p	0.899971	0	0	0		CTGCACCGACCTGCTCTCCCAG	22
mmu-miR-6959-5p	1.56311	0	0.8502	0.750889		TGGGAAACCTGTGTCGGGCTGTG	23
mmu-miR-6960-5p	0	0	1.08637	0		CAGGATGAGAAGAGTTTGGCTG	22
mmu-miR-6964-5p	0	0	0	0.234653		TTGGGGTGTGAGACTGGAAAC	21
mmu-miR-6966-5p	0.284201	0	0	0		CTCGGGGATGTGGACAGCACA	21
mmu-miR-6968-3p	0	0	0	0.516236		ACAAGCGCTGTCTCCCCTCCAG	22
mmu-miR-6970-5p	2.65255	2.85639	1.65317	3.84831		GTAAGTTCAGGGCTGGGAGCAGAGA	25
mmu-miR-6975-3p	0	0	1.417	0		TCTCTCCTTTCTCCTCCTAG	20
mmu-miR-6979-3p	0.75787	1.45325	0.944667	0.469306		TTGTGTCTGTCTGGCTCCCAG	21
mmu-miR-698-5p	0	0	0	0.140792		TGTGGGTGGGACAGGGATGTT	21
mmu-miR-6980-3p	0.805237	0	0	0		TGACTTGCCTTCCACCCCAG	20
mmu-miR-6986-5p	0.142101	0	0	0		AGGGGAGCTAGGTAGAAAGCCA	22
mmu-miR-6988-3p	0.75787	0	2.31443	0.563167		TGACCTCTGTATCTCCTGCCAG	22
mmu-miR-6989-3p	0.663136	0.701569	0	0.187722		TGTCCACTGTCTCTGGTCCCAG	22
mmu-miR-6990-5p	0.331568	0	0	0.375445		CCCAGGGTGAGTCAGGGCTCT	21
mmu-miR-6997-5p	0.426302	0	0	0		TAACAGGCTGGAGAGGTGCAGA	22
mmu-miR-700-3p	0.994705	0.350784	0	0.516236		CACGCGGGAACCGAGTCCACC	21
mmu-miR-7009-5p	1.32627	0	0	0.610097		TTGGGGTCAGGGGACCAGAGCT	22
mmu-miR-7010-5p	1.04207	0.400896	0.897433	0.328514		CGGAAAGGATTGGGAAACTTGA	22
mmu-miR-7012-3p	0	0.50112	0	0		TGACCTGTGGCTCCTCTCCCAG	22
mmu-miR-7012-5p	0	0	0	0.375445		AAGGAGAGGAGTTGGCAGGGACT	23
mmu-miR-7013-3p	0.61577	0	1.2753	0.610097		CCACACTTACTGTTGCCTCTTCCT	24
mmu-miR-7014-5p	0.568403	0	0	0		TTGGGTGCTGTGGAAGGGACAG	22
mmu-miR-7015-3p	9.23654	3.45773	8.0769	1.22019		TCTCACTGTCCTCTGCACTAG	21
mmu-miR-7015-5p	0.568403	0	0.614033	0		TCTGTGCAGTAGGCTGTGGGTTC	23
mmu-miR-7019-3p	0.331568	0	0.5668	0		TCACCTTGGCCGCCTCTCTGCAG	23
mmu-miR-7019-5p	0.521036	0	0	0		ATCTGGGAGGGGCTGTCAGGAGT	23
mmu-miR-702-3p	1.32627	1.05235	0.614033	1.40792	mir-702	TGCCCACCCTTTACCCCGCTCC	22
mmu-miR-7021-5p	2.22624	0	0.9919	0.281583		ATAGGAGTTGATTACAGAGCAA	22
mmu-miR-7022-3p	0	0	0.614033	0		ACAAGCCTGACCTCTGCCCCCA	22
mmu-miR-7030-3p	0	0.601345	0	0		CTTGCTCTGTTATCTCTCCAG	21
mmu-miR-7031-5p	0.521036	0	0.4251	0		CCTGAGAGGCCTGAAGGGTGGGA	23
mmu-miR-7033-5p	0.0473669	0	0	0.0938611		TCTCCAGGAGTCTGAGGGGCAGG	23
mmu-miR-7035-3p	0	0	0	0.234653		TCTGAGCCGCTGTCCCTGCAG	21
mmu-miR-7036b-5p	0.189468	0	0	0		ACGCGGGGTTCTCTGTGGAAGC	22
mmu-miR-704	1.75257	1.70381	1.03913	0.281583		AGACATGTGCTCTGCTCCTAG	21
mmu-miR-7040-5p	0	0	0	0.422375		CATACGGAGGGAGATGGAGGCG	22
mmu-miR-7043-3p	43.5775	12.979	54.0822	2.81583		ACTGTGCCTCTCTGTTTTCAG	21
mmu-miR-7047-3p	0.568403	0	0	0		TCACCCTCACCCTTCCTCCTTCC	23
mmu-miR-7048-3p	0	0	0	0.0938611		TCTTCCATTCTCTTTCCCCAG	21
mmu-miR-7054-5p	0	0	0	0.0938611		TAGGAAGGTGGTTGGGCTGAGTACT	25
mmu-miR-7059-3p	0	0.751681	0	0		TGTTTGCTGTTTGTCCTCCCAG	22
mmu-miR-7060-5p	0.0947338	0	0	0		GTGAGTGCTGGGTAGAATGGGA	22
mmu-miR-7063-5p	0	0	0	0.281583		ATGAGAGGTGCAGGCTGAGCACA	23
mmu-miR-7068-3p	4.31039	1.45325	1.18083	2.81583		TCACCCTGGACTGACTCTCAG	21
mmu-miR-7068-5p	0	0	0.330633	0.281583		GTGAGGCTCAGTATGGGGTGG	21
mmu-miR-7070-5p	0	0.551233	0	0		GTGAGGGGAGCTGAGGCAGGA	21
mmu-miR-7079-3p	0	0	0.330633	0		TGACTTCTGTTCTCTTTCCAG	21
mmu-miR-708-3p	262.555	332.293	218.124	69.8796	mir-708	CAACTAGACTGTGAGCTTCTAG	22
mmu-miR-708-5p	0.378935	0	0	0	mir-708	AAGGAGCTTACAATCTAGCTGGG	23
mmu-miR-7083-5p	0.805237	0	0.755733	0.985542		TCGGGGCTGGACAAGCAGAGA	21
mmu-miR-7085-5p	0	0	0	0.140792		CAGTGGGGGCAGGCCAGCAGGA	22
mmu-miR-7086-3p	0.0947338	0.551233	0	0		TCCGTTCTGATATCTCCTCAG	21
mmu-miR-7087-5p	0	0	0.377867	0		AGGCAGGTGTGGAGCTGGTCT	21
mmu-miR-7091-5p	1.56311	0.400896	0	0.281583		GTAGGGGTGATAGATTCCATGGC	23
mmu-miR-7093-5p	0	0	0.330633	0.516236		CAGGATGACAGAAGGAAAACCT	22
mmu-miR-7115-5p	4.68932	1.35303	4.6761	1.73643		TCGGGGGTTGTGGTGCCGAATTGT	24
mmu-miR-7117-5p	0	0.601345	0	0		TCTGGGGGCTCAGCTGAGGATA	22
mmu-miR-7211-3p	0.568403	0	0	0.234653		TGGAGTGACTGTAGGGAGGATGC	23
mmu-miR-7213-5p	0.0947338	0	0.755733	0		ACTGGGTCTCTTGAGGTAGC	20
mmu-miR-7224-3p	0	0	0.377867	0.0469306		TCCACTGAGAGGACCACCCAC	21
mmu-miR-7227-3p	0.521036	0	0	0.375445		TCTGAAAAGGGTCATCGGCAGA	22
mmu-miR-7235-3p	0	0.801793	0	0.281583		TCTGACTTCTTGCTTCTCTCCTC	23
mmu-miR-7237-3p	0	0	0.377867	0		CATCCTGTTGAGCTTACCGAGC	22
mmu-miR-7237-5p	0	0	0	0.375445		ATGGTAGCTTGTGACAGGACTGGC	24
mmu-miR-741-3p	0	0	0	0.234653		TGAGAGATGCCATTCTATGTAGA	23
mmu-miR-744-5p	101.46	36.682	27.7732	14.5015	mir-744	TGCGGGGCTAGGGCTAACAGCA	22
mmu-miR-760-3p	3.55252	5.21165	8.17137	3.70751	mir-760	CGGCTCTGGGTCTGTGGGGA	20
mmu-miR-7647-3p	0	0	0	0.187722		AAGTCCAGGAGGTGGTAGTAC	21
mmu-miR-7648-3p	0	0	0	0.140792		AGGGCTGGGCCCGGGACGCGG	21
mmu-miR-7653-3p	0	0	0	0.187722		CCCCTACTGTTCCACCCCGCCT	22
mmu-miR-7653-5p	0	0	0	0.187722		TAAGGGGCGGACAGACAGACGG	22
mmu-miR-7654-5p	0	0	0	0.0938611		GGAGTCGCGCTCCCGCTCGCGC	22
mmu-miR-7655-3p	0	0	2.17273	0.0469306		TTTATGACGCTCCGTGGGCCTG	22
mmu-miR-7656-3p	0	0	0.7085	0		ACAGGCTGTCTGATCCCACGGT	22
mmu-miR-7657-5p	1.42101	0	0	0		AATAGTTGGATAGTTAGGTAA	21
mmu-miR-7661-3p	0	0	0.661267	0		TTGACTCCCAGTTTCTCTCTGC	22
mmu-miR-7663-3p	0.189468	0	0.755733	0.610097		AGTGTGGATCATAAGGAGCTCC	22
mmu-miR-7665-5p	0	0	0.330633	0		AAGGGAAGGCAGGAGAAAGGCTG	23
mmu-miR-7666-3p	5.54193	3.7584	2.834	2.62811		GATGCAGCGCACGGGCGAG	19
mmu-miR-7667-3p	0	0	0	0.0469306		AGGGACTGCAGAGATGGCACTG	22
mmu-miR-7668-3p	0	0.851905	0	0		CGGTGCAGGGGATTCAGAGGAG	22
mmu-miR-7668-5p	1.04207	0.601345	0.755733	0		CACTCTGAATAACCTGCTCTCTGT	24
mmu-miR-7671-3p	0	0	0	0.187722		AAGCGGGCAGGCGGAGAACCAC	22
mmu-miR-7672-5p	0	0	0	0.234653		CGGTGGACTTGACAGCGGGCGA	22
mmu-miR-7673-5p	0.663136	1.90426	7.2267	1.0794		TTTGACTGAGAGGTAAGGAATG	22
mmu-miR-7676-3p	0	0	0.472333	0	mir-7676	TCCGGTGCTCACTCTGCCCACA	22
mmu-miR-7683-3p	2.60518	0.551233	0.377867	0.140792		TGGAAAGGTGGAACACGGAAC	21
mmu-miR-7688-5p	2.36834	0.100224	1.18083	0.657028		TAGCTGGGCATGATCTGATGAGC	23
mmu-miR-770-3p	1.42101	1.30291	0.755733	1.12633	mir-770	CGTGGGCCTGACGTGGAGCTGG	22
mmu-miR-7a-5p	147.5	35.5294	193.232	129.059	mir-3529	TGGAAGACTAGTGATTTTGTTGT	23
mmu-miR-7b-5p	10.6102	42.3948	8.31307	16.0503	mir-7	TGGAAGACTTGTGATTTTGTTGTT	24
mmu-miR-8094	4.49985	1.15258	7.17947	2.7689		AACTGAAGGACAACGAGAAGA	21
mmu-miR-8095	1.89468	2.00448	0	0.938611	mir-541	AAAGGATTCTGCTGTCTGTCCC	22
mmu-miR-8096	0	0	0	0.0469306		GGGCACGGTAGCTGAAGAGT	20
mmu-miR-8097	0.331568	0	0.8502	0.891681		AACAAGGAAAATGTCCGGGCTG	22
mmu-miR-8103	6.25243	1.6537	4.58163	2.95663		TCTCCTGTTCTCTGTTCTCCC	21
mmu-miR-8105	0.61577	0	0	0.657028		AGGCGACTGGCGAGACCCGAAG	22
mmu-miR-8107	0.61577	0.701569	0.236167	0.187722		TGGAAACTAGTGGCTGGGACA	21
mmu-miR-8114	0.284201	0	0	1.0794		TCACCCATCTCCTCTCCGCCT	21
mmu-miR-8120	0	0.451008	0.236167	0.234653		TGTGCCTTGCAACTTCCGAGCC	22
mmu-miR-872-3p	0.0947338	0.350784	0.802967	0	mir-872	TGAACTATTGCAGTAGCCTCCT	22
mmu-miR-872-5p	19.5152	3.3074	5.8097	5.86632	mir-872	AAGGTTACTTGTTAGTTCAGG	21
mmu-miR-873a-5p	0	0	0.519567	0	mir-873	GCAGGAACTTGTGAGTCTCCT	21
mmu-miR-877-3p	1.70521	2.75616	1.74763	1.12633	mir-877	TGTCCTCTTCTCCCTCCTCCCA	22
mmu-miR-877-5p	0.899971	0	1.2753	1.83029	mir-877	GTAGAGGAGATGGCGCAGGG	20
mmu-miR-9-3p	1.27891	0	0.661267	1.36099	mir-9	ATAAAGCTAGATAACCGAAAGT	22
mmu-miR-9-5p	0.426302	0.200448	0.4251	1.12633	mir-9	TCTTTGGTTATCTAGCTGTATGA	23
mmu-miR-92a-3p	170	107.19	253.926	198.422	mir-363	TATTGCACTTGTCCCGGCCTG	21
mmu-miR-92b-3p	14.5416	29.7666	19.1295	6.85186	mir-25	TATTGCACTCGTCCCGGCCTCC	22
mmu-miR-92b-5p	0	1.15258	0	0.0938611	mir-25	AGGGACGGGACGTGGTGCAGTGTT	24
mmu-miR-93-3p	0	0	0	0.187722	mir-17	ACTGCTGAGCTAGCACTTCCCG	22
mmu-miR-93-5p	55.3719	14.5325	26.4034	12.1081	mir-17	CAAAGTGCTGTTCGTGCAGGTAG	23
mmu-miR-9769-3p	0	0.300672	0	0.140792		TAGGGTCTGTTCTGTGTCCTCC	22
mmu-miR-98-3p	0.189468	0	0	0	let-7	CTATACAACTTACTACTTTCCT	22
mmu-miR-98-5p	49.3563	44.5496	48.5086	6.61721	let-7	TGAGGTAGTAAGTTGTATTGTT	22
mmu-miR-99a-5p	2847.32	1196.22	3423.76	683.074	mir-10	AACCCGTAGATCCGATCTTGTG	22
mmu-miR-99b-3p	95.4916	19.9446	139.622	36.2304	mir-10	CAAGCTCGTGTCTGTGGGTCCG	22
mmu-miR-99b-5p	2015.75	671.201	1854.99	686.125	mir-10	CACCCGTAGAACCGACCTTGCG	22
mmu-miR-9b-3p	0	0	0	0.187722	mir-9	ATACAGCTAGATAACCAAAGA	21
