# Supplementary material for: BMSC-Derived Exosomal miR-21a-5p Ameliorates Blood–Brain Barrier Injury and Hemorrhagic Transformation
Source: Mol Neurobiol. 2026 Jan 8;63(1):351. doi: 10.1007/s12035-025-05650-6 (PMC12783216; doi:10.1007/s12035-025-05650-6)
Supplement: Supplementary file 3 — Supplementary file3 (XLSX 235 KB) [file 12035_2025_5650_MOESM3_ESM.xlsx]

## Sheet: Targets
ONTOLOGY	ID	Description	GeneRatio	BgRatio	pvalue	p.adjust	qvalue	geneID	Count
BP	GO:1901653	cellular response to peptide	38/771	313/28814	8.68187e-15	3.66728e-11	2.34421e-11	Ankrd26/Irs1/Lmbrd1/Nucks1/Adipor1/Slc30a10/Socs2/Stat6/Stat3/Prkca/Socs7/Rab10/Lpin1/Snx6/Zfp36l1/Psen1/Pik3r1/Slc39a14/Nr4a1/Rab12/Lpin2/Rhoq/Rock1/Ptpn2/Itga4/Prkci/H2az1/Pcsk9/Pik3r3/Ywhag/Cacna2d1/Uso1/Cav2/Cav1/Igf1r/Prkcb/Lpl/Phip	38
BP	GO:1901652	response to peptide	44/771	420/28814	1.45556e-14	3.66728e-11	2.34421e-11	Ankrd26/Irs1/Lmbrd1/Nucks1/Adipor1/Slc30a10/Socs2/Stat6/Stat2/Stat3/Prkca/Socs7/Rab10/Lpin1/Snx6/Zfp36l1/Psen1/Pik3r1/Slc39a14/Ppara/Nr4a1/Rab12/Mapk14/Lpin2/Rhoq/Rock1/Ptpn2/Cry2/Jag1/Itga4/Prkci/H2az1/Pcsk9/Pik3r3/Ywhag/Cacna2d1/Uso1/Ache/Cav2/Cav1/Igf1r/Prkcb/Lpl/Phip	44
BP	GO:0071375	cellular response to peptide hormone stimulus	34/771	269/28814	6.95916e-14	1.16891e-10	7.47194e-11	Ankrd26/Irs1/Lmbrd1/Nucks1/Adipor1/Slc30a10/Socs2/Stat6/Stat3/Prkca/Socs7/Rab10/Lpin1/Zfp36l1/Pik3r1/Slc39a14/Nr4a1/Rab12/Lpin2/Rhoq/Rock1/Ptpn2/Prkci/H2az1/Pcsk9/Pik3r3/Ywhag/Uso1/Cav2/Cav1/Igf1r/Prkcb/Lpl/Phip	34
BP	GO:0043434	response to peptide hormone	39/771	359/28814	1.46852e-13	1.84997e-10	1.18255e-10	Ankrd26/Irs1/Lmbrd1/Nucks1/Adipor1/Slc30a10/Socs2/Stat6/Stat2/Stat3/Prkca/Socs7/Rab10/Lpin1/Zfp36l1/Pik3r1/Slc39a14/Ppara/Nr4a1/Rab12/Mapk14/Lpin2/Rhoq/Rock1/Ptpn2/Cry2/Prkci/H2az1/Pcsk9/Pik3r3/Ywhag/Uso1/Ache/Cav2/Cav1/Igf1r/Prkcb/Lpl/Phip	39
BP	GO:0071559	response to transforming growth factor beta	30/771	230/28814	9.0976e-13	8.07477e-10	5.16159e-10	Zfp451/Lemd3/Lats1/Cited2/Stat3/Snx6/Zfp36l1/Itgb8/Map3k1/Fermt2/Spry2/Il17rd/Ppara/Zfp36l2/Rock1/Smad7/Zeb2/Spry1/Trim33/Ski/Map3k7/Tgfbr1/Rasl11b/Sox5/Cav2/Cav1/Igf1r/Adam9/Dnmt1/Rnf111	30
BP	GO:0032868	response to insulin	31/771	246/28814	9.61473e-13	8.07477e-10	5.16159e-10	Ankrd26/Irs1/Lmbrd1/Nucks1/Adipor1/Prkca/Socs7/Rab10/Lpin1/Zfp36l1/Pik3r1/Slc39a14/Ppara/Rab12/Mapk14/Lpin2/Rhoq/Ptpn2/Cry2/Prkci/H2az1/Pcsk9/Pik3r3/Ywhag/Uso1/Ache/Cav2/Igf1r/Prkcb/Lpl/Phip	31
BP	GO:0071560	cellular response to transforming growth factor beta stimulus	29/771	226/28814	3.30174e-12	2.37678e-09	1.5193e-09	Zfp451/Lemd3/Lats1/Cited2/Stat3/Snx6/Zfp36l1/Itgb8/Map3k1/Fermt2/Spry2/Il17rd/Ppara/Zfp36l2/Smad7/Zeb2/Spry1/Trim33/Ski/Map3k7/Tgfbr1/Rasl11b/Sox5/Cav2/Cav1/Igf1r/Adam9/Dnmt1/Rnf111	29
BP	GO:0022407	regulation of cell-cell adhesion	42/771	468/28814	9.93784e-12	6.2596e-09	4.00129e-09	Ank3/Lax1/Il10/Zc3h12d/Cited2/Cd24a/Nf2/Prkca/Peli1/Prkar1a/Pik3r1/Adk/Egr3/Has2/Myo10/Ppara/Cd47/Mapk14/Socs5/Ptpn2/Megf10/Malt1/Smad7/Cd44/Rasgrp1/Jag1/Il2ra/Itga4/Pag1/Il21/Il12a/Zdhhc21/Fgl2/Cav1/Gpnmb/Cxcl12/Cbfb/Nfat5/Ets1/Rdx/Ccr5/Nkap	42
BP	GO:0032869	cellular response to insulin stimulus	27/771	208/28814	1.40507e-11	7.86685e-09	5.02869e-09	Ankrd26/Irs1/Lmbrd1/Nucks1/Adipor1/Prkca/Socs7/Rab10/Lpin1/Zfp36l1/Pik3r1/Slc39a14/Rab12/Lpin2/Rhoq/Ptpn2/Prkci/H2az1/Pcsk9/Pik3r3/Ywhag/Uso1/Cav2/Igf1r/Prkcb/Lpl/Phip	27
BP	GO:0031331	positive regulation of cellular catabolic process	40/771	461/28814	8.67685e-11	4.37226e-08	2.79486e-08	Zbtb20/Irs1/Btg2/Atf6/Gigyf2/Tmtc3/Zc3h12d/Igf2bp1/Zfp36l1/Psen1/Rnf19a/Myc/Tnrc6b/Qk/Rab12/Zfp36l2/Socs5/Rock1/Wac/Smad7/Cpeb3/Ythdf1/Bcl2l11/Trp53inp2/Ythdf3/C9orf72/Pcsk9/Zyg11b/Trp53inp1/Map3k7/Grsf1/Cnot6l/Tpcn1/Slc4a4/Cav1/Tnrc6a/Adam9/Rdx/Fmr1/Ikbkg	40
BP	GO:0048588	developmental cell growth	30/771	277/28814	1.04163e-10	4.7716e-08	3.05012e-08	Nrp2/Map2k4/Rtn4/Ifrd1/Itsn2/Akap6/Ccn4/Ppara/Tomm70a/Syt4/Csf1r/Mex3c/Smad7/Zeb2/Slc23a2/Adnp/Itga4/Eif2ak4/Postn/Dclk1/Camk2d/Fubp1/C9orf72/Sema3a/Rufy3/Cxcl12/St8sia2/Itgb1/Ccr5/Slc9a6	30
BP	GO:0060485	mesenchyme development	31/771	299/28814	1.53566e-10	6.44849e-08	4.12203e-08	Bcl2/Mdm4/Nrp2/Adipor1/Cited2/Rtn4/Tbx2/Zfp36l1/Fermt2/Spry2/Il17rd/Has2/Ddx17/Myc/Tiam1/Rock1/Nfatc1/Smad7/Nolc1/Pdcd4/Zeb2/Jag1/Itga4/Spry1/Tgfbr1/Sema3a/Rbpj/Lrp6/Yap1/Tbx20/Nedd4	31
BP	GO:0007179	transforming growth factor beta receptor signaling pathway	24/771	186/28814	2.16375e-10	8.38702e-08	5.36119e-08	Zfp451/Lemd3/Lats1/Cited2/Stat3/Snx6/Itgb8/Map3k1/Fermt2/Spry2/Il17rd/Ppara/Smad7/Zeb2/Spry1/Trim33/Ski/Map3k7/Tgfbr1/Rasl11b/Cav2/Cav1/Adam9/Rnf111	24
BP	GO:0007409	axonogenesis	40/771	493/28814	6.36594e-10	2.13853e-07	1.367e-07	Ablim1/Ank3/Dscaml1/Trak2/Bcl2/Nrp2/Plxna2/Prkca/Rtn4/Rab10/Ifrd1/Bcl11b/Psen1/Mycbp2/Trio/Alcam/Tiam1/Igfals/Slc25a46/Csf1r/Stxbp1/Zeb2/B4galt5/Adnp/Ythdf1/Itga4/Lgr4/Dclk1/C9orf72/Nfib/Sema3a/Rufy3/Ache/Braf/Cxcl12/Igf1r/Itgb1/Nptn/Ccr5/Slc9a6	40
BP	GO:0060537	muscle tissue development	40/771	493/28814	6.36594e-10	2.13853e-07	1.367e-07	Bcl2/Btg2/Zbtb18/Lemd3/Cited2/Map2k4/Tbx2/Prkar1a/Ifrd1/Cfl2/Akap6/Ddx17/Myc/Ccn4/Ppara/Nr4a1/Tomm70a/Ndufv2/Slc8a1/Mapk14/Megf10/Smad7/Acadm/Mbnl1/Nras/Camk2d/Akirin1/Ski/Chd7/Tgfbr1/Sgcb/Rbpj/Lrp6/Cav2/Cav1/Nfatc3/Itgb1/Yap1/Tbx20/Usp19	40
BP	GO:0042692	muscle cell differentiation	37/771	438/28814	9.33529e-10	2.94003e-07	1.87934e-07	Adamts15/Bcl2/Tmtc3/Asf1a/Map2k4/Tbx2/Prkar1a/Ifrd1/Cfl2/Akap6/Pbrm1/Myh9/Ccn4/Ppara/Tomm70a/Qk/Slc8a1/Mapk14/Nfatc1/Megf10/Ehd1/Pdcd4/Tanc1/Ank2/Acadm/Camk2d/Ski/Sgcb/Rbpj/Kit/Cav2/Cxcl12/Atp11a/Nfatc3/Itgb1/Dnmt1/Tmod2	37
BP	GO:1903131	mononuclear cell differentiation	39/771	495/28814	2.3962e-09	7.1026e-07	4.54016e-07	Bcl2/Il10/Cd24a/Stat6/Tcf7/Stat3/Dnajb9/Sos2/Zfp36l1/Bcl11b/Itgb8/Psen1/Ctsl/Pik3r1/Egr3/Myc/Satb1/Zfp36l2/Socs5/Ptpn2/Nfatc1/Malt1/Smad7/Entpd7/Cd44/Rasgrp1/Il2ra/Il21/Il12a/Wwp1/Chd7/Fgl2/Rbpj/Kit/Braf/Pirb/Cbfb/Nfatc3/Nkap	39
BP	GO:0060560	developmental growth involved in morphogenesis	28/771	281/28814	2.89711e-09	8.1103e-07	5.1843e-07	Nrp2/Tmtc3/Rtn4/Tbx2/Ifrd1/Itsn2/Spry2/Syt4/Csf1r/Zeb2/Slc23a2/Adnp/Itga4/Eif2ak4/Spry1/Postn/Dclk1/C9orf72/Sema3a/Rufy3/Lrp6/Cxcl12/St8sia2/Itgb1/Yap1/Cadm1/Ccr5/Slc9a6	28
BP	GO:0030217	T cell differentiation	29/771	302/28814	3.54271e-09	9.39564e-07	6.00593e-07	Bcl2/Stat6/Tcf7/Stat3/Sos2/Zfp36l1/Bcl11b/Ctsl/Egr3/Satb1/Zfp36l2/Socs5/Ptpn2/Malt1/Smad7/Entpd7/Cd44/Rasgrp1/Il2ra/Il21/Il12a/Wwp1/Chd7/Fgl2/Kit/Braf/Cbfb/Nfatc3/Nkap	29
BP	GO:1903706	regulation of hemopoiesis	34/771	402/28814	4.3516e-09	1.09639e-06	7.00837e-07	Il10/Cd24a/Tcf7/Ccl3/Stat3/Prkca/Sos2/Zfp36l1/Pik3r1/Ripk1/Egr3/Brd1/Myc/Zfp36l2/Mapk14/Socs5/Ptpn2/Csf1r/Malt1/Smad7/Cd44/Rasgrp1/Jag1/Il2ra/Gnas/Il21/Hax1/Il12a/Mysm1/Fgl2/Braf/Cbfb/Ets1/Nkap	34
BP	GO:0007159	leukocyte cell-cell adhesion	33/771	383/28814	4.64522e-09	1.11463e-06	7.12499e-07	Lax1/Zc3h12d/Cd24a/Peli1/Prkar1a/Adk/Egr3/Has2/Ppara/Cd47/Socs5/Rock1/Ptpn2/Malt1/Smad7/Cd44/Rasgrp1/Il2ra/Itga4/Pag1/Il21/Il12a/Zdhhc21/Fgl2/Cav1/Gpnmb/Cxcl12/Cbfb/Nfat5/Itgb1/Ets1/Nt5e/Nkap	33
BP	GO:0007178	transmembrane receptor protein serine/threonine kinase signaling pathway	33/771	391/28814	7.737e-09	1.70694e-06	1.09112e-06	Zfp451/Lemd3/Lats1/Cited2/Stat3/Ube2o/Snx6/Itgb8/Map3k1/Fermt2/Spry2/Il17rd/Trps1/Ppara/Mapk14/Smad7/Pdcd4/Zeb2/Tgif2/Hnf4a/Slc33a1/Spry1/Trim33/Ski/Map3k7/Tgfbr1/Rbpj/Rasl11b/Cav2/Cav1/Adam9/Tbx20/Rnf111	33
BP	GO:0016570	histone modification	38/771	495/28814	7.79115e-09	1.70694e-06	1.09112e-06	Dnmt3b/Zfp451/Per2/Tet1/Jmjd1c/Prkca/Wbp2/Suz12/Mllt6/Lpin1/Arid4a/Kat6b/Nipbl/Brd1/Glyr1/Naa50/Satb1/Taf7/Wac/Iws1/Kdm2a/Taf5/Chtop/Tet2/Tbl1xr1/Mysm1/Map3k7/Meaf6/Mthfr/Ncor2/Setd1b/Kdm7a/Zfp110/Prkcb/Nsd3/Dnmt1/Kmt2a/Fmr1	38
BP	GO:0070997	neuron death	35/771	438/28814	1.11057e-08	2.33173e-06	1.4905e-06	Bcl2/Btg2/Fasl/Ddr2/Il10/Slc30a10/Map2k4/Ccl3/Stat3/Snx6/Psen1/Thrb/Ppara/Rock1/Stxbp1/Slc23a2/Adnp/Chp1/Bcl2l11/Dnajc5/Trim2/Prkci/Pcsk9/Ache/Braf/Gpnmb/Ptpn5/St8sia2/Rras2/Zfp110/Map2k7/Bace1/Ccr5/Xiap/Fmr1	35
BP	GO:0090287	regulation of cellular response to growth factor stimulus	28/771	300/28814	1.22788e-08	2.47491e-06	1.58203e-06	Adamts3/Zfp451/Dstyk/Lemd3/Lats1/Cited2/Ube2o/Snx6/Spry2/Il17rd/Ppara/Tcf4/Smad7/Zeb2/Spry1/Il12a/Trim33/Ski/Rbpj/Rasl11b/Cav2/Cav1/Prkcb/Tbx20/Rnf111/Nptn/Nedd4/Slc9a6	28
BP	GO:1903037	regulation of leukocyte cell-cell adhesion	30/771	343/28814	1.65744e-08	3.21225e-06	2.05335e-06	Lax1/Zc3h12d/Cd24a/Peli1/Prkar1a/Adk/Egr3/Has2/Ppara/Cd47/Socs5/Ptpn2/Malt1/Smad7/Cd44/Rasgrp1/Il2ra/Itga4/Pag1/Il21/Il12a/Zdhhc21/Fgl2/Cav1/Gpnmb/Cxcl12/Cbfb/Nfat5/Ets1/Nkap	30
BP	GO:0030098	lymphocyte differentiation	35/771	447/28814	1.85598e-08	3.46382e-06	2.21416e-06	Bcl2/Il10/Cd24a/Stat6/Tcf7/Stat3/Dnajb9/Sos2/Zfp36l1/Bcl11b/Ctsl/Pik3r1/Egr3/Satb1/Zfp36l2/Socs5/Ptpn2/Nfatc1/Malt1/Smad7/Entpd7/Cd44/Rasgrp1/Il2ra/Il21/Il12a/Wwp1/Chd7/Fgl2/Rbpj/Kit/Braf/Cbfb/Nfatc3/Nkap	35
BP	GO:0043161	proteasome-mediated ubiquitin-dependent protein catabolic process	34/771	430/28814	2.33166e-08	4.19616e-06	2.68229e-06	Ube2w/Wdr26/Yod1/Canx/Cdc27/Ccdc47/Peli1/Gid4/Dnajb9/Arel1/Psen1/Skp2/Rnf19a/Pcbp2/Bfar/Socs5/Wac/Smad7/Ubr1/Ubr3/Trim2/Tbl1xr1/Wwp1/Zyg11b/Fbxl18/Rmnd5a/Amn1/Cav1/Klhl42/Erlin2/Fem1b/Nedd4/Usp19/Klhl15	34
BP	GO:0017015	regulation of transforming growth factor beta receptor signaling pathway	17/771	121/28814	2.55886e-08	4.3538e-06	2.78306e-06	Zfp451/Lemd3/Lats1/Cited2/Snx6/Spry2/Il17rd/Ppara/Smad7/Zeb2/Spry1/Trim33/Ski/Rasl11b/Cav2/Cav1/Rnf111	17
BP	GO:0000209	protein polyubiquitination	25/771	254/28814	2.59206e-08	4.3538e-06	2.78306e-06	Ube2w/Bcl2/Fbxo28/Shprh/Cdc27/Ube2o/Peli1/Rnf167/Arel1/Map3k1/Peli2/Skp2/Rnf19a/Mgrn1/Bfar/Ube2d2a/Zfp91/Trim2/Wwp1/Marchf8/Klhl42/Cbfb/Rnf111/Ube2q2/Nedd4	25
BP	GO:1903844	regulation of cellular response to transforming growth factor beta stimulus	17/771	124/28814	3.71048e-08	5.82246e-06	3.72186e-06	Zfp451/Lemd3/Lats1/Cited2/Snx6/Spry2/Il17rd/Ppara/Smad7/Zeb2/Spry1/Trim33/Ski/Rasl11b/Cav2/Cav1/Rnf111	17
BP	GO:0001837	epithelial to mesenchymal transition	19/771	155/28814	3.79187e-08	5.82246e-06	3.72186e-06	Adipor1/Rtn4/Fermt2/Spry2/Il17rd/Has2/Ddx17/Tiam1/Rock1/Nfatc1/Smad7/Nolc1/Pdcd4/Jag1/Spry1/Tgfbr1/Rbpj/Lrp6/Tbx20	19
BP	GO:0033002	muscle cell proliferation	25/771	259/28814	3.81308e-08	5.82246e-06	3.72186e-06	Ddr2/Il10/Cited2/Stat3/Prkca/Tbx2/Gna13/Prkar1a/Pik3r1/Skp2/Myc/Ccn4/Mapk14/Megf10/Pdcd4/Il12a/Camk2d/Akirin1/Tgfbr1/Rbpj/Cav1/Igf1r/Yap1/Dnmt1/Tbx20	25
BP	GO:0048762	mesenchymal cell differentiation	24/771	242/28814	4.24842e-08	6.29641e-06	4.02482e-06	Bcl2/Nrp2/Adipor1/Cited2/Rtn4/Fermt2/Spry2/Il17rd/Has2/Ddx17/Tiam1/Rock1/Nfatc1/Smad7/Nolc1/Pdcd4/Zeb2/Jag1/Spry1/Tgfbr1/Sema3a/Rbpj/Lrp6/Tbx20	24
BP	GO:0048638	regulation of developmental growth	32/771	402/28814	5.15507e-08	7.42182e-06	4.74421e-06	Ankrd26/Bcl2/Socs2/Lats1/Cited2/Stat3/Rtn4/Tbx2/Ifrd1/Itsn2/Akap6/Nipbl/Ccn4/Ppara/Tomm70a/Mapk14/Syt4/Smad7/Slc23a2/Adnp/Bcl2l11/Gnas/Chd7/Tgfbr1/Sema3a/Rbpj/Rufy3/Cxcl12/Igf1r/Yap1/Tbx20/Ccr5	32
BP	GO:1902105	regulation of leukocyte differentiation	28/771	323/28814	5.98725e-08	8.38049e-06	5.35701e-06	Il10/Cd24a/Tcf7/Ccl3/Prkca/Sos2/Zfp36l1/Pik3r1/Ripk1/Egr3/Myc/Zfp36l2/Socs5/Ptpn2/Csf1r/Malt1/Smad7/Cd44/Rasgrp1/Il2ra/Gnas/Il21/Hax1/Il12a/Fgl2/Braf/Cbfb/Nkap	28
BP	GO:0017148	negative regulation of translation	21/771	196/28814	7.90421e-08	1.07647e-05	6.88105e-06	Tia1/Btg2/Gigyf2/Zc3h12d/Igf2bp1/Prkca/Zfp36l1/Tnrc6b/Qk/Zfp36l2/Rock1/Paip2/Cpeb3/Caprin1/Ythdf1/Eif2ak4/Ythdf3/Cnot6l/Paip2b/Tnrc6a/Fmr1	21
BP	GO:0048732	gland development	35/771	476/28814	8.77434e-08	1.16352e-05	7.43753e-06	Lbh/Irs1/Bcl2/Socs2/Lats1/Cited2/Sec63/Stat6/Rtn4/Tbx2/Bcl11b/Psen1/Pkd1/Ctnnd1/Cd44/Bcl2l11/Hnf4a/Ncoa3/Tet2/Acadm/Nfib/Zdhhc21/Pcsk9/Tgfbr1/Oas2/Sema3a/Rbpj/Orai1/Braf/Lrp6/Cav1/Igf1r/Nfatc3/Fem1b/Cadm1	35
BP	GO:1901214	regulation of neuron death	31/771	392/28814	9.63816e-08	1.2453e-05	7.96026e-06	Bcl2/Btg2/Fasl/Ddr2/Il10/Slc30a10/Map2k4/Ccl3/Stat3/Snx6/Psen1/Ppara/Rock1/Stxbp1/Slc23a2/Adnp/Chp1/Bcl2l11/Dnajc5/Trim2/Prkci/Pcsk9/Braf/Gpnmb/Ptpn5/St8sia2/Rras2/Map2k7/Bace1/Xiap/Fmr1	31
BP	GO:0071900	regulation of protein serine/threonine kinase activity	29/771	352/28814	1.0464e-07	1.3182e-05	8.42627e-06	Lax1/Lats1/Cd24a/Map2k4/Prkar1a/Akap6/Psen1/Map3k1/Fermt2/Spry2/Fgd4/Slc8a1/Pkd1/Csf1r/Zeb2/Hipk3/Rasgrp1/Spry1/Psrc1/Ccne2/Map3k7/Dnaja1/Ccni/Kit/Lrp6/Cav1/Ptpn5/Adam9/Map2k7	29
BP	GO:0034249	negative regulation of cellular amide metabolic process	22/771	219/28814	1.23088e-07	1.51278e-05	9.67008e-06	Tia1/Btg2/Gigyf2/Zc3h12d/Igf2bp1/Prkca/Rtn4/Zfp36l1/Tnrc6b/Qk/Zfp36l2/Rock1/Paip2/Cpeb3/Caprin1/Ythdf1/Eif2ak4/Ythdf3/Cnot6l/Paip2b/Tnrc6a/Fmr1	22
BP	GO:0034504	protein localization to nucleus	27/771	320/28814	1.77739e-07	2.13244e-05	1.36311e-05	Irs1/Tor1aip2/Lats1/Nf2/Kpnb1/Stat3/Psen1/E2f3/Tnpo1/Pik3r1/Fermt2/Glis2/Mapk14/Nolc1/Cry2/Chp1/Hnf4a/Dclk1/Txnip/Pom121/Dnajb6/Mdfic/Cav2/Ptpn5/Arl2bp/Yap1/Phip	27
BP	GO:0000082	G1/S transition of mitotic cell cycle	21/771	206/28814	1.85026e-07	2.16824e-05	1.38599e-05	Bcl2/Ddr2/Gigyf2/Lats1/Zc3h12d/Ctdsp2/Lsm11/E2f3/Skp2/Myc/Pkd1/Nfatc1/Wac/Ak1/Camk2d/Ccne2/Rpa2/Cdk14/Gpnmb/Itgb1/Rdx	21
BP	GO:0044270	cellular nitrogen compound catabolic process	32/771	428/28814	2.15133e-07	2.43953e-05	1.55941e-05	Dffb/Btg2/Smg7/Gigyf2/Tet1/Zc3h12d/Igf2bp1/Zfp36l1/Dnase1l3/Tnrc6b/Qk/Zfp36l2/Rock1/Cpeb3/Entpd7/Ythdf1/Ssb/Entpd6/Tet2/Ythdf3/Pnrc2/Acot7/Grsf1/Cnot6l/Oas2/Smg1/Tnrc6a/Naf1/Acat1/Tent5a/Nt5e/Fmr1	32
BP	GO:0022408	negative regulation of cell-cell adhesion	21/771	208/28814	2.17859e-07	2.43953e-05	1.55941e-05	Lax1/Il10/Zc3h12d/Cd24a/Nf2/Peli1/Prkar1a/Pik3r1/Ppara/Socs5/Ptpn2/Smad7/Cd44/Jag1/Il2ra/Pag1/Fgl2/Gpnmb/Cxcl12/Cbfb/Rdx	21
BP	GO:0046700	heterocycle catabolic process	32/771	429/28814	2.26684e-07	2.48318e-05	1.58731e-05	Dffb/Btg2/Smg7/Gigyf2/Tet1/Zc3h12d/Igf2bp1/Zfp36l1/Dnase1l3/Tnrc6b/Qk/Zfp36l2/Rock1/Cpeb3/Entpd7/Ythdf1/Ssb/Entpd6/Tet2/Ythdf3/Pnrc2/Acot7/Grsf1/Cnot6l/Oas2/Smg1/Tnrc6a/Naf1/Acat1/Tent5a/Nt5e/Fmr1	32
BP	GO:0061157	mRNA destabilization	14/771	95/28814	2.36588e-07	2.53652e-05	1.62141e-05	Btg2/Gigyf2/Zc3h12d/Igf2bp1/Zfp36l1/Tnrc6b/Qk/Zfp36l2/Rock1/Cpeb3/Ythdf1/Ythdf3/Cnot6l/Tnrc6a	14
BP	GO:0061138	morphogenesis of a branching epithelium	22/771	230/28814	2.89853e-07	3.01295e-05	1.92595e-05	Bcl2/Il10/Tmtc3/Hs3st3b1/Tbx2/Gna13/Spry2/Myc/Pkd1/Nfatc1/Cd44/Lgr4/Ncoa3/Spry1/Clic4/Sema3a/Lrp6/Cxcl12/Nfatc3/Yap1/Tbx20/Fem1b	22
BP	GO:0001763	morphogenesis of a branching structure	23/771	249/28814	2.92984e-07	3.01295e-05	1.92595e-05	Bcl2/Il10/Tmtc3/Hs3st3b1/Rtn4/Tbx2/Gna13/Spry2/Myc/Pkd1/Nfatc1/Cd44/Lgr4/Ncoa3/Spry1/Clic4/Sema3a/Lrp6/Cxcl12/Nfatc3/Yap1/Tbx20/Fem1b	23
BP	GO:0008286	insulin receptor signaling pathway	16/771	127/28814	3.05467e-07	3.0785e-05	1.96785e-05	Ankrd26/Irs1/Lmbrd1/Nucks1/Adipor1/Prkca/Socs7/Pik3r1/Slc39a14/Rhoq/Ptpn2/Pik3r3/Cav2/Igf1r/Prkcb/Phip	16
BP	GO:0048872	homeostasis of number of cells	29/771	372/28814	3.35239e-07	3.31229e-05	2.1173e-05	Bcl2/Tcea1/Gigyf2/Zbtb18/Slc39a3/Cited2/Cd24a/Stat3/Sos2/Zfp36l1/Arid4a/Brd1/Glis2/Rrn3/Mapk14/Ptpn2/Cd44/Il2ra/Lgr4/Bcl2l11/Tet2/Kit/Vhl/Pirb/Kmt2a/Ets1/Xiap/Ikbkg/Armcx1	29
BP	GO:0045785	positive regulation of cell adhesion	34/771	482/28814	3.52982e-07	3.42053e-05	2.18649e-05	Ank3/Cited2/Cd24a/Prkca/Fermt2/Adk/Egr3/Has2/Myo10/Cd47/Socs5/Rock1/Megf10/Malt1/Smad7/Stx3/Cd44/Rasgrp1/Il2ra/Itga4/Itgav/Il21/Il12a/Braf/Cav1/Cxcl12/Adam9/Plekha2/Cbfb/Nfat5/Itgb1/Ets1/Ccr5/Nkap	34
BP	GO:0044843	cell cycle G1/S phase transition	22/771	233/28814	3.62535e-07	3.43477e-05	2.19559e-05	Bcl2/Ddr2/Gigyf2/Lats1/Zc3h12d/Ctdsp2/Lsm11/Tbx2/E2f3/Skp2/Myc/Pkd1/Nfatc1/Wac/Ak1/Camk2d/Ccne2/Rpa2/Cdk14/Gpnmb/Itgb1/Rdx	22
BP	GO:0060562	epithelial tube morphogenesis	30/771	395/28814	3.68085e-07	3.43477e-05	2.19559e-05	Bcl2/Tmtc3/Cited2/Hs3st3b1/Tbx2/Gna13/Psen1/Rala/Spry2/Myc/Brd2/Pkd1/Nfatc1/Kdm2a/Zeb2/Cd44/Lgr4/Ncoa3/Sec24b/Spry1/Clic4/Ski/Map3k7/Mthfr/Rbpj/Lrp6/Cxcl12/Nfatc3/Yap1/Tbx20	30
BP	GO:0050779	RNA destabilization	14/771	99/28814	3.98564e-07	3.62208e-05	2.31532e-05	Btg2/Gigyf2/Zc3h12d/Igf2bp1/Zfp36l1/Tnrc6b/Qk/Zfp36l2/Rock1/Cpeb3/Ythdf1/Ythdf3/Cnot6l/Tnrc6a	14
BP	GO:0007162	negative regulation of cell adhesion	26/771	313/28814	4.04529e-07	3.62208e-05	2.31532e-05	Dscaml1/Lax1/Il10/Plxna2/Zc3h12d/Cd24a/Nf2/Peli1/Prkar1a/Rasa1/Pik3r1/Ppara/Socs5/Ptpn2/Smad7/Cd44/Jag1/Il2ra/Pag1/Postn/Fgl2/Gpnmb/Cxcl12/Cbfb/Rdx/Adam10	26
BP	GO:0006913	nucleocytoplasmic transport	27/771	334/28814	4.16909e-07	3.62208e-05	2.31532e-05	Zc3h11a/Ppp1r12a/Kpnb1/Stat3/Psen1/E2f3/Tnpo1/Pik3r1/Pkd1/Mapk14/Iws1/Malt1/Nolc1/Cry2/Ssb/Chp1/Hnf4a/Chtop/Txnip/Sdad1/Pom121/Ppp1cc/Mdfic/Ptpn5/Phip/Adam10/Nedd4	27
BP	GO:0051169	nuclear transport	27/771	334/28814	4.16909e-07	3.62208e-05	2.31532e-05	Zc3h11a/Ppp1r12a/Kpnb1/Stat3/Psen1/E2f3/Tnpo1/Pik3r1/Pkd1/Mapk14/Iws1/Malt1/Nolc1/Cry2/Ssb/Chp1/Hnf4a/Chtop/Txnip/Sdad1/Pom121/Ppp1cc/Mdfic/Ptpn5/Phip/Adam10/Nedd4	27
BP	GO:0035265	organ growth	21/771	217/28814	4.42751e-07	3.64116e-05	2.32752e-05	Ankrd26/Bcl2/Ddr2/Lats1/Cited2/Map2k4/Tbx2/Prkar1a/Akap6/Spry2/Stc1/Ccn4/Ppara/Tomm70a/Mapk14/Bcl2l11/Camk2d/Tgfbr1/Rbpj/Yap1/Tbx20	21
BP	GO:2000113	negative regulation of cellular macromolecule biosynthetic process	21/771	217/28814	4.42751e-07	3.64116e-05	2.32752e-05	Tia1/Btg2/Gigyf2/Zc3h12d/Igf2bp1/Prkca/Zfp36l1/Tnrc6b/Qk/Zfp36l2/Rock1/Paip2/Cpeb3/Caprin1/Ythdf1/Eif2ak4/Ythdf3/Cnot6l/Paip2b/Tnrc6a/Fmr1	21
BP	GO:0061014	positive regulation of mRNA catabolic process	14/771	100/28814	4.52169e-07	3.64116e-05	2.32752e-05	Btg2/Gigyf2/Zc3h12d/Igf2bp1/Zfp36l1/Tnrc6b/Qk/Zfp36l2/Rock1/Cpeb3/Ythdf1/Ythdf3/Cnot6l/Tnrc6a	14
BP	GO:0034655	nucleobase-containing compound catabolic process	30/771	399/28814	4.55514e-07	3.64116e-05	2.32752e-05	Dffb/Btg2/Smg7/Gigyf2/Zc3h12d/Igf2bp1/Zfp36l1/Dnase1l3/Tnrc6b/Qk/Zfp36l2/Rock1/Cpeb3/Entpd7/Ythdf1/Ssb/Entpd6/Ythdf3/Pnrc2/Acot7/Grsf1/Cnot6l/Oas2/Smg1/Tnrc6a/Naf1/Acat1/Tent5a/Nt5e/Fmr1	30
BP	GO:0001654	eye development	31/771	421/28814	4.62113e-07	3.64116e-05	2.32752e-05	Bcl2/Fasl/Atf6/Cited2/Nf2/Ctns/Stat3/Tbx2/Bcl11b/Map3k1/Spry2/Thrb/Nipbl/Aldh1a1/Slc25a25/Zeb2/Jag1/Tgif2/Hipk1/Prkci/Spry1/Clic4/Ski/Chd7/Tgfbr1/Ache/Lrp6/Vhl/Grk1/Gpm6a/Rs1	31
BP	GO:0031346	positive regulation of cell projection organization	32/771	443/28814	4.62461e-07	3.64116e-05	2.32752e-05	Plxna2/Cd24a/Rtn4/Rala/Pik3r1/Dnm1l/Tiam1/Rrn3/Qk/Rhoq/Ehd1/Zeb2/Caprin1/Adnp/Prkci/Akirin1/Cnr1/Tgfbr1/Kit/Rufy3/Ache/Fscn1/Braf/Lrp6/Cxcl12/Ptpn5/Igf1r/Gpm6a/Itgb1/Tmem30a/Nptn/Fmr1	32
BP	GO:0022604	regulation of cell morphogenesis	27/771	338/28814	5.26802e-07	4.04897e-05	2.5882e-05	Plxna2/Ccl3/Rtn4/Gas7/Gna13/Itsn2/Fermt2/Has2/Myh9/Myo10/Parvb/Dnm1l/Fgd4/Rhoq/Syt4/Csf1r/Pdzd8/Rnd3/Cd44/Caprin1/Slc23a2/Postn/Kit/Ache/Braf/Phip/Rdx	27
BP	GO:0045619	regulation of lymphocyte differentiation	20/771	201/28814	5.32212e-07	4.04897e-05	2.5882e-05	Il10/Cd24a/Tcf7/Sos2/Zfp36l1/Egr3/Zfp36l2/Socs5/Ptpn2/Malt1/Smad7/Cd44/Rasgrp1/Il2ra/Il21/Il12a/Fgl2/Braf/Cbfb/Nkap	20
BP	GO:0150063	visual system development	31/771	424/28814	5.38363e-07	4.04897e-05	2.5882e-05	Bcl2/Fasl/Atf6/Cited2/Nf2/Ctns/Stat3/Tbx2/Bcl11b/Map3k1/Spry2/Thrb/Nipbl/Aldh1a1/Slc25a25/Zeb2/Jag1/Tgif2/Hipk1/Prkci/Spry1/Clic4/Ski/Chd7/Tgfbr1/Ache/Lrp6/Vhl/Grk1/Gpm6a/Rs1	31
BP	GO:0018105	peptidyl-serine phosphorylation	27/771	339/28814	5.58174e-07	4.13623e-05	2.64398e-05	Bcl2/Lats1/Prkca/Map3k1/Ripk1/Spry2/Rictor/Pkd1/Mapk14/Rock1/Csnk1a1/Smad7/Mastl/Cd44/Hipk3/Hax1/Hipk1/Prkci/Dclk1/Camk2d/Tgfbr1/Braf/Cav1/Smg1/Prkcb/Phip/Rps6ka3	27
BP	GO:0008544	epidermis development	28/771	361/28814	5.8999e-07	4.30864e-05	2.75419e-05	Mreg/Bcl2/Lats1/Aldh3a2/Sgpp1/Zfp36l1/Bcl11b/Psen1/Ctsl/Trps1/Krt80/Ppara/Satb1/Rock1/Jag1/Lgr4/Ncoa3/Gnas/Sec24b/Txnip/Zdhhc21/Mysm1/Clic4/Ugcg/Ncor2/Rbpj/Igf1r/Yap1	28
BP	GO:0048880	sensory system development	31/771	428/28814	6.58246e-07	4.69988e-05	3.00428e-05	Bcl2/Fasl/Atf6/Cited2/Nf2/Ctns/Stat3/Tbx2/Bcl11b/Map3k1/Spry2/Thrb/Nipbl/Aldh1a1/Slc25a25/Zeb2/Jag1/Tgif2/Hipk1/Prkci/Spry1/Clic4/Ski/Chd7/Tgfbr1/Ache/Lrp6/Vhl/Grk1/Gpm6a/Rs1	31
BP	GO:1990138	neuron projection extension	20/771	204/28814	6.74041e-07	4.69988e-05	3.00428e-05	Nrp2/Rtn4/Ifrd1/Itsn2/Syt4/Csf1r/Slc23a2/Adnp/Itga4/Eif2ak4/Postn/Dclk1/C9orf72/Sema3a/Rufy3/Cxcl12/St8sia2/Itgb1/Ccr5/Slc9a6	20
BP	GO:0046631	alpha-beta T cell activation	19/771	186/28814	6.81624e-07	4.69988e-05	3.00428e-05	Bcl2/Cd24a/Stat6/Tcf7/Stat3/Bcl11b/Ctsl/Myc/Satb1/Socs5/Malt1/Smad7/Entpd7/Cd44/Il21/Il12a/Braf/Cbfb/Nkap	19
BP	GO:0019439	aromatic compound catabolic process	32/771	451/28814	6.84331e-07	4.69988e-05	3.00428e-05	Dffb/Btg2/Smg7/Gigyf2/Tet1/Zc3h12d/Igf2bp1/Zfp36l1/Dnase1l3/Tnrc6b/Qk/Zfp36l2/Rock1/Cpeb3/Entpd7/Ythdf1/Ssb/Entpd6/Tet2/Ythdf3/Pnrc2/Acot7/Grsf1/Cnot6l/Oas2/Smg1/Tnrc6a/Naf1/Acat1/Tent5a/Nt5e/Fmr1	32
BP	GO:0030512	negative regulation of transforming growth factor beta receptor signaling pathway	12/771	75/28814	6.90199e-07	4.69988e-05	3.00428e-05	Zfp451/Lemd3/Snx6/Spry2/Il17rd/Ppara/Smad7/Spry1/Ski/Rasl11b/Cav2/Cav1	12
BP	GO:0001667	ameboidal-type cell migration	32/771	452/28814	7.18137e-07	4.82492e-05	3.08421e-05	Tns1/Ddr2/Nrp2/Adipor1/Lemd3/Prkca/Rtn4/Map2k3/Map3k3/Stc1/Egr3/Has2/Myh9/Nr4a1/Slc8a1/Rock1/Zeb2/Itga4/Itgav/Ythdf3/Tgfbr1/Krit1/Sema3a/Kit/Braf/Lrp6/Vhl/Cxcl12/Adam9/Itgb1/Amotl1/Ets1	32
BP	GO:0007517	muscle organ development	28/771	365/28814	7.35158e-07	4.87429e-05	3.11577e-05	Bcl2/Btg2/Zbtb18/Lemd3/Cited2/Cfl2/Ddx17/Myc/Scn8a/Nr4a1/Mapk14/Megf10/Smad7/Mbnl1/Nras/Akirin1/Ski/Chd7/Tgfbr1/Sgcb/Rbpj/Foxk1/Lrp6/Cav2/Cav1/Nfatc3/Tbx20/Usp19	28
BP	GO:0050673	epithelial cell proliferation	33/771	476/28814	7.70502e-07	5.04229e-05	3.22315e-05	Il10/Stat6/Stat3/Prkca/Rtn4/Tbx2/Zfp36l1/Bcl11b/Psen1/Ctsl/Adk/Egr3/Azin1/Has2/Rictor/Myc/Nr4a1/Pura/Itga4/Lgr4/Il12a/Nras/Nfib/Tgfbr1/Krit1/Kit/Lrp6/Cav2/Cav1/Vhl/Cxcl12/Yap1/Wdr13	33
BP	GO:1901361	organic cyclic compound catabolic process	33/771	477/28814	8.07157e-07	5.21444e-05	3.3332e-05	Dffb/Btg2/Smg7/Gigyf2/Tet1/Zc3h12d/Igf2bp1/Zfp36l1/Dnase1l3/Tnrc6b/Qk/Zfp36l2/Rock1/Cpeb3/Entpd7/Ythdf1/Ssb/Entpd6/Tet2/Ythdf3/Pnrc2/Acot7/Grsf1/Cnot6l/Oas2/Akr1d1/Smg1/Tnrc6a/Naf1/Acat1/Tent5a/Nt5e/Fmr1	33
BP	GO:0003007	heart morphogenesis	24/771	284/28814	8.24779e-07	5.26084e-05	3.36286e-05	Mdm4/Nrp2/Cited2/Rtn4/Tbx2/Psen1/Pbrm1/Nipbl/Has2/Slc8a1/Nfatc1/Smad7/Kdm2a/Pdcd4/Jag1/Sec24b/Chd7/Tgfbr1/Ncor2/Rbpj/Lrp6/Yap1/Tbx20/Nedd4	24
BP	GO:0048545	response to steroid hormone	21/771	227/28814	9.29369e-07	5.85386e-05	3.74193e-05	Lbh/Bcl2/Paqr8/Il10/Lats1/Wbp2/Zfp36l1/Pik3r1/Skp2/Ddx17/Zfp36l2/Crebrf/Taf7/Cry2/Ncoa3/Dnaja1/Ncor2/Cav1/Adam9/Yap1/Nedd4	21
BP	GO:0048754	branching morphogenesis of an epithelial tube	19/771	192/28814	1.10645e-06	6.83763e-05	4.37078e-05	Bcl2/Tmtc3/Hs3st3b1/Tbx2/Gna13/Spry2/Myc/Pkd1/Nfatc1/Cd44/Lgr4/Ncoa3/Spry1/Clic4/Lrp6/Cxcl12/Nfatc3/Yap1/Tbx20	19
BP	GO:0048608	reproductive structure development	33/771	484/28814	1.11269e-06	6.83763e-05	4.37078e-05	Bcl2/Il10/Cited2/Jmjd1c/Tcf7/Bptf/Zfp36l1/Arid4a/Ctsl/Pbrm1/Nipbl/Slc8a1/Pkd1/Mapk14/Cd44/Itga4/Itgav/Lgr4/Bcl2l11/Ncoa3/Gjb3/Chd7/Tgfbr1/Dhcr24/Sema3a/Dnajb6/Rbpj/Kit/Lrp6/Igf1r/Plekha1/Tppp3/Fem1b	33
BP	GO:0030099	myeloid cell differentiation	31/771	439/28814	1.12736e-06	6.84433e-05	4.37506e-05	Rabgap1l/Lbr/Tcea1/Cited2/Ccl3/Stat3/Prkca/Zfp36l1/Itgb8/Arid4a/Psen1/Pik3r1/Ripk1/Myh9/Brd1/Myc/Ccn4/Mapk14/Ptpn2/Nfatc1/Csf1r/Jag1/Gnas/Hax1/Tet2/Rbpj/Kit/Pirb/Cbfb/Ets1/Nkap	31
BP	GO:0044772	mitotic cell cycle phase transition	30/771	420/28814	1.32421e-06	7.8981e-05	5.04866e-05	Bcl2/Ddr2/Gigyf2/Lats1/Zc3h12d/Ctdsp2/Lsm11/Taok1/Cdc27/Zfp36l1/E2f3/Skp2/Myc/Zfp36l2/Pkd1/Nfatc1/Wac/Lmnb1/Mastl/Ak1/Camk2d/Ccne2/Rpa2/Cdk14/Ccni/Abraxas1/Gpnmb/Itgb1/Rdx/Arpp19	30
BP	GO:0061458	reproductive system development	33/771	488/28814	1.33229e-06	7.8981e-05	5.04866e-05	Bcl2/Il10/Cited2/Jmjd1c/Tcf7/Bptf/Zfp36l1/Arid4a/Ctsl/Pbrm1/Nipbl/Slc8a1/Pkd1/Mapk14/Cd44/Itga4/Itgav/Lgr4/Bcl2l11/Ncoa3/Gjb3/Chd7/Tgfbr1/Dhcr24/Sema3a/Dnajb6/Rbpj/Kit/Lrp6/Igf1r/Plekha1/Tppp3/Fem1b	33
BP	GO:0022406	membrane docking	12/771	81/28814	1.61399e-06	9.44657e-05	6.03848e-05	Rab10/Esyt2/Snap29/Rab12/Rock1/Stx3/Pdzd8/Stxbp1/Chp1/Stx2/Uso1/Cav2	12
BP	GO:0031056	regulation of histone modification	19/771	197/28814	1.63098e-06	9.44657e-05	6.03848e-05	Dnmt3b/Zfp451/Tet1/Wbp2/Mllt6/Lpin1/Nipbl/Glyr1/Taf7/Iws1/Kdm2a/Chtop/Mthfr/Ncor2/Zfp110/Nsd3/Dnmt1/Kmt2a/Fmr1	19
BP	GO:0055017	cardiac muscle tissue growth	14/771	112/28814	1.82978e-06	0.000104776	6.69751e-05	Cited2/Map2k4/Tbx2/Prkar1a/Akap6/Ccn4/Ppara/Tomm70a/Mapk14/Camk2d/Tgfbr1/Rbpj/Yap1/Tbx20	14
BP	GO:0022409	positive regulation of cell-cell adhesion	24/771	298/28814	1.93362e-06	0.000109478	6.99808e-05	Ank3/Cited2/Cd24a/Adk/Egr3/Has2/Myo10/Cd47/Socs5/Megf10/Malt1/Smad7/Cd44/Rasgrp1/Il2ra/Itga4/Il21/Il12a/Cav1/Cbfb/Nfat5/Ets1/Ccr5/Nkap	24
BP	GO:0046632	alpha-beta T cell differentiation	15/771	129/28814	1.99724e-06	0.000111823	7.14803e-05	Bcl2/Stat6/Tcf7/Stat3/Bcl11b/Ctsl/Satb1/Socs5/Malt1/Smad7/Entpd7/Il21/Braf/Cbfb/Nkap	15
BP	GO:0018209	peptidyl-serine modification	27/771	364/28814	2.1912e-06	0.000121335	7.75602e-05	Bcl2/Lats1/Prkca/Map3k1/Ripk1/Spry2/Rictor/Pkd1/Mapk14/Rock1/Csnk1a1/Smad7/Mastl/Cd44/Hipk3/Hax1/Hipk1/Prkci/Dclk1/Camk2d/Tgfbr1/Braf/Cav1/Smg1/Prkcb/Phip/Rps6ka3	27
BP	GO:1903038	negative regulation of leukocyte cell-cell adhesion	16/771	147/28814	2.22084e-06	0.00012164	7.7755e-05	Lax1/Zc3h12d/Cd24a/Peli1/Prkar1a/Ppara/Socs5/Ptpn2/Smad7/Cd44/Il2ra/Pag1/Fgl2/Gpnmb/Cxcl12/Cbfb	16
BP	GO:0050767	regulation of neurogenesis	31/771	455/28814	2.37642e-06	0.000128761	8.23072e-05	Trak2/Per2/Plxna2/Cd24a/Nf2/Rtn4/Ifrd1/Psen1/Myc/Dnm1l/Tiam1/Qk/Syt4/Zeb2/Caprin1/Adnp/Prkci/Cers2/Ski/Chd7/Sema3a/Kit/Rufy3/Ppp1cc/Ache/Braf/Cxcl12/Yap1/Nptn/Ccr5/Fmr1	31
BP	GO:0045664	regulation of neuron differentiation	21/771	241/28814	2.43703e-06	0.00013064	8.35085e-05	Dnmt3b/Bcl2/Socs2/Cd24a/Rtn4/Bcl11b/Tiam1/Nepro/Rock1/Tcf4/Jag1/Eif2ak4/Tgif2/Ywhag/Sox5/Cav1/Cxcl12/Mosmo/Itgb1/Ccr5/Fmr1	21
BP	GO:0006469	negative regulation of protein kinase activity	19/771	203/28814	2.55268e-06	0.00013383	8.55475e-05	Lax1/Lats1/Nf2/Prkca/Prkar1a/Psen1/Sh3bp5/Spry2/Slc8a1/Socs5/Taf7/Ptpn2/Hipk3/Chp1/Spry1/Dnaja1/Lrp6/Cav1/Ptpn5	19
BP	GO:0010563	negative regulation of phosphorus metabolic process	31/771	457/28814	2.60093e-06	0.00013383	8.55475e-05	Lax1/Ddr2/Lats1/Ctdsp2/Nf2/Stat3/Prkca/Prkar1a/Lpin1/Psen1/Sh3bp5/Spry2/Ppara/Slc8a1/Socs5/Rock1/Taf7/Ptpn2/Smad7/Mastl/Cry2/Hipk3/Chp1/Hnf4a/Spry1/C9orf72/Dnaja1/Lrp6/Cav1/Ptpn5/Arpp19	31
BP	GO:0045936	negative regulation of phosphate metabolic process	31/771	457/28814	2.60093e-06	0.00013383	8.55475e-05	Lax1/Ddr2/Lats1/Ctdsp2/Nf2/Stat3/Prkca/Prkar1a/Lpin1/Psen1/Sh3bp5/Spry2/Ppara/Slc8a1/Socs5/Rock1/Taf7/Ptpn2/Smad7/Mastl/Cry2/Hipk3/Chp1/Hnf4a/Spry1/C9orf72/Dnaja1/Lrp6/Cav1/Ptpn5/Arpp19	31
BP	GO:0002573	myeloid leukocyte differentiation	21/771	242/28814	2.60277e-06	0.00013383	8.55475e-05	Lbr/Cited2/Ccl3/Prkca/Zfp36l1/Itgb8/Psen1/Pik3r1/Ripk1/Myc/Ccn4/Mapk14/Ptpn2/Nfatc1/Csf1r/Gnas/Hax1/Rbpj/Kit/Pirb/Nkap	21
BP	GO:0046777	protein autophosphorylation	21/771	243/28814	2.77869e-06	0.000141433	9.04073e-05	Ddr2/Rad50/Taok1/Prkca/Map3k3/Map3k1/Ripk1/Mapk14/Csf1r/Ctnnd1/Eif2ak4/Chp1/Camk2d/Tgfbr1/Kit/Cav1/Gpnmb/Smg1/Igf1r/Grk1/Peak1	21
BP	GO:0090407	organophosphate biosynthetic process	32/771	482/28814	2.83132e-06	0.00014267	9.11982e-05	Fam126b/Pigm/Tbpl1/Socs2/Stat3/Pank3/Socs7/Lpin1/Ckb/Pik3r1/Adk/Samd8/Gm44502/Myc/Ppara/Lclat1/Socs5/Pdhx/Ak1/Chp1/Cds2/Sgms2/Pik3r3/Ak2/Acot7/Paics/Dck/Oasl2/Etnk1/Smg1/Acat1/Pdha1	32
BP	GO:0050863	regulation of T cell activation	26/771	348/28814	2.94998e-06	0.000147161	9.40686e-05	Lax1/Zc3h12d/Cd24a/Tcf7/Peli1/Prkar1a/Sos2/Adk/Egr3/Cd47/Socs5/Ptpn2/Malt1/Smad7/Cd44/Rasgrp1/Il2ra/Pag1/Il21/Il12a/Fgl2/Braf/Cav1/Gpnmb/Cbfb/Nkap	26
BP	GO:1990778	protein localization to cell periphery	27/771	370/28814	2.97884e-06	0.000147161	9.40686e-05	Abi3/Ank3/Fam126b/Rab10/Sec23a/Fcho2/Pik3r1/Efr3a/Cacnb3/Rab12/Rhoq/Rock1/Stx3/Ehd1/Stxbp1/Lin7c/Snx27/Ank2/Prkci/Camk2d/Kif1b/Lrp6/Itgb1/Lztfl1/Scn3b/Rdx/Adam10	27
BP	GO:0006401	RNA catabolic process	23/771	285/28814	3.04106e-06	0.000148776	9.51011e-05	Btg2/Smg7/Gigyf2/Zc3h12d/Igf2bp1/Zfp36l1/Tnrc6b/Qk/Zfp36l2/Rock1/Cpeb3/Ythdf1/Ssb/Ythdf3/Pnrc2/Grsf1/Cnot6l/Oas2/Smg1/Tnrc6a/Naf1/Tent5a/Fmr1	23
BP	GO:0070371	ERK1 and ERK2 cascade	26/771	349/28814	3.10841e-06	0.000150608	9.62726e-05	Ankrd26/Ddr2/Dstyk/Slc30a10/Ccl3/Prkca/Zfp36l1/Fermt2/Spry2/Ywhaz/Myc/Zfp36l2/Ptpn2/Csf1r/Cd44/Rasgrp1/Itgav/Spry1/Camk2d/Braf/Cav1/Gpnmb/Cxcl12/Denn2b/Map2k7/Nptn	26
BP	GO:0007519	skeletal muscle tissue development	19/771	206/28814	3.17161e-06	0.000152134	9.72479e-05	Bcl2/Btg2/Zbtb18/Lemd3/Cited2/Cfl2/Ddx17/Myc/Nr4a1/Mapk14/Megf10/Mbnl1/Nras/Akirin1/Ski/Cav2/Cav1/Nfatc3/Usp19	19
BP	GO:0051146	striated muscle cell differentiation	25/771	328/28814	3.20028e-06	0.000152134	9.72479e-05	Adamts15/Bcl2/Map2k4/Prkar1a/Cfl2/Akap6/Myh9/Ccn4/Ppara/Tomm70a/Slc8a1/Mapk14/Ehd1/Tanc1/Acadm/Camk2d/Ski/Sgcb/Rbpj/Cav2/Cxcl12/Atp11a/Nfatc3/Itgb1/Tmod2	25
BP	GO:0050730	regulation of peptidyl-tyrosine phosphorylation	22/771	266/28814	3.33389e-06	0.000157004	0.000100361	Cd24a/Nf2/Prkca/Psen1/Rasa1/Sh3bp5/Rictor/Socs5/Ptpn2/Csf1r/Ctnnd1/Cd44/Adnp/Hnf4a/Il21/Hax1/Il12a/Kit/Cav2/Cav1/Arl2bp/Itgb1	22
BP	GO:0046328	regulation of JNK cascade	16/771	152/28814	3.4495e-06	0.000160945	0.00010288	Map2k4/Taok1/Zmynd11/Map3k1/Ripk1/Fgd4/Pja2/Lmnb1/Hipk3/Rasgrp1/Map3k7/Dnaja1/Mdfic/Zfp110/Igf1r/Map2k7	16
BP	GO:0033673	negative regulation of kinase activity	20/771	227/28814	3.55629e-06	0.00016291	0.000104136	Lax1/Ddr2/Lats1/Nf2/Prkca/Prkar1a/Psen1/Sh3bp5/Spry2/Slc8a1/Socs5/Taf7/Ptpn2/Hipk3/Chp1/Spry1/Dnaja1/Lrp6/Cav1/Ptpn5	20
BP	GO:0099504	synaptic vesicle cycle	20/771	227/28814	3.55629e-06	0.00016291	0.000104136	Cd24a/Canx/Prkca/Itsn2/Psen1/Fcho2/Dnm1l/Snap29/Rock1/Syt4/Stx3/Stxbp1/Napb/Dnajc5/Stx2/Braf/Prkcb/Chrnb3/Bace1/Fmr1	20
BP	GO:0055001	muscle cell development	20/771	228/28814	3.80224e-06	0.000172388	0.000110195	Bcl2/Tmtc3/Map2k4/Prkar1a/Cfl2/Akap6/Pbrm1/Ccn4/Ppara/Tomm70a/Slc8a1/Megf10/Ank2/Camk2d/Ski/Sgcb/Cav2/Nfatc3/Itgb1/Tmod2	20
BP	GO:0051403	stress-activated MAPK cascade	21/771	248/28814	3.8316e-06	0.000172388	0.000110195	Map2k4/Taok1/Map2k3/Map3k3/Zfp36l1/Zmynd11/Map3k1/Ripk1/Fgd4/Pja2/Mapk14/Lmnb1/Hipk3/Rasgrp1/Map3k7/Dnaja1/Rell1/Mdfic/Zfp110/Igf1r/Map2k7	21
BP	GO:0009791	post-embryonic development	15/771	136/28814	3.88435e-06	0.000173215	0.000110723	Bcl2/Gigyf2/Tmtc3/Ccdc47/Bcl11b/Psen1/Slc8a1/Bcl2l11/Gnas/Tet2/Acadm/Tgfbr1/Plekha1/Grk1/Kmt2a	15
BP	GO:0014706	striated muscle tissue development	23/771	290/28814	4.06819e-06	0.000179821	0.000114946	Cited2/Map2k4/Tbx2/Prkar1a/Ifrd1/Akap6/Ccn4/Ppara/Tomm70a/Ndufv2/Slc8a1/Mapk14/Smad7/Acadm/Camk2d/Chd7/Tgfbr1/Sgcb/Rbpj/Lrp6/Itgb1/Yap1/Tbx20	23
BP	GO:0048738	cardiac muscle tissue development	22/771	270/28814	4.24647e-06	0.000186069	0.00011894	Cited2/Map2k4/Tbx2/Prkar1a/Akap6/Ccn4/Ppara/Tomm70a/Ndufv2/Slc8a1/Mapk14/Smad7/Acadm/Camk2d/Chd7/Tgfbr1/Sgcb/Rbpj/Lrp6/Itgb1/Yap1/Tbx20	22
BP	GO:0019827	stem cell population maintenance	17/771	173/28814	4.42248e-06	0.000192111	0.000122802	Lbh/Tet1/Jmjd1c/Igf2bp1/Stat3/Zfp322a/Nipbl/Myc/Zfp36l2/Ncoa3/Ski/Rbpj/Kit/Braf/Yap1/Nkap/Stag2	17
BP	GO:0043487	regulation of RNA stability	17/771	174/28814	4.78136e-06	0.000205925	0.000131633	Btg2/Gigyf2/Zc3h12d/Igf2bp1/Zfp36l1/Tnrc6b/Qk/Zfp36l2/Rock1/Cpeb3/Ythdf1/Ythdf3/Cnot6l/Tnrc6a/Naf1/Tent5a/Fmr1	17
BP	GO:0005996	monosaccharide metabolic process	22/771	273/28814	5.07393e-06	0.000215664	0.000137858	Irs1/Per2/Adipor1/Pik3r1/Slc39a14/Myc/Ppara/Mapk14/Gnpda1/Ptpn2/Slc23a2/Hnf4a/Acadm/Man1c1/Gale/Foxk1/Rpia/Dgat2/Chst15/Ppp1r3b/Arpp19/Pdha1	22
BP	GO:0060419	heart growth	14/771	122/28814	5.09309e-06	0.000215664	0.000137858	Cited2/Map2k4/Tbx2/Prkar1a/Akap6/Ccn4/Ppara/Tomm70a/Mapk14/Camk2d/Tgfbr1/Rbpj/Yap1/Tbx20	14
BP	GO:0050890	cognition	26/771	359/28814	5.18023e-06	0.000217526	0.000139048	Btg2/Ctns/Prkca/Psen1/Nipbl/Pja2/Syt4/Paip2/Cpeb3/Adnp/Ythdf1/Tanc1/Eif2ak4/Gnas/Chd7/Cnr1/Kit/Braf/Slc6a1/Pirb/Itgb1/Kmt2a/Tmod2/Bace1/Nptn/Magt1	26
BP	GO:0036302	atrioventricular canal development	5/771	11/28814	5.47153e-06	0.00022786	0.000145653	Tbx2/Has2/Chd7/Rbpj/Tbx20	5
BP	GO:0099003	vesicle-mediated transport in synapse	21/771	254/28814	5.56594e-06	0.000229892	0.000146952	Cd24a/Canx/Prkca/Itsn2/Psen1/Fcho2/Dnm1l/Snap29/Rock1/Syt4/Stx3/Stxbp1/Napb/Dnajc5/Stx2/Braf/Prkcb/Chrnb3/Bace1/Nedd4/Fmr1	21
BP	GO:0051402	neuron apoptotic process	24/771	318/28814	5.9213e-06	0.000242581	0.000155063	Bcl2/Btg2/Fasl/Il10/Slc30a10/Map2k4/Ccl3/Snx6/Psen1/Thrb/Rock1/Stxbp1/Adnp/Bcl2l11/Dnajc5/Trim2/Prkci/Pcsk9/Braf/Zfp110/Map2k7/Bace1/Xiap/Fmr1	24
BP	GO:0098727	maintenance of cell number	17/771	177/28814	6.02024e-06	0.000244645	0.000156383	Lbh/Tet1/Jmjd1c/Igf2bp1/Stat3/Zfp322a/Nipbl/Myc/Zfp36l2/Ncoa3/Ski/Rbpj/Kit/Braf/Yap1/Nkap/Stag2	17
BP	GO:0046620	regulation of organ growth	14/771	124/28814	6.1681e-06	0.000248026	0.000158544	Ankrd26/Lats1/Cited2/Tbx2/Akap6/Ccn4/Ppara/Tomm70a/Mapk14/Bcl2l11/Tgfbr1/Rbpj/Yap1/Tbx20	14
BP	GO:0090092	regulation of transmembrane receptor protein serine/threonine kinase signaling pathway	21/771	256/28814	6.28572e-06	0.000248026	0.000158544	Zfp451/Lemd3/Lats1/Cited2/Ube2o/Snx6/Spry2/Il17rd/Ppara/Smad7/Zeb2/Spry1/Trim33/Ski/Tgfbr1/Rbpj/Rasl11b/Cav2/Cav1/Tbx20/Rnf111	21
BP	GO:0003197	endocardial cushion development	9/771	50/28814	6.29569e-06	0.000248026	0.000158544	Mdm4/Cited2/Tbx2/Nfatc1/Jag1/Tgfbr1/Rbpj/Tbx20/Nedd4	9
BP	GO:0007264	small GTPase mediated signal transduction	29/771	431/28814	6.34954e-06	0.000248026	0.000158544	Kpnb1/Rtn4/Gna13/Sos2/Rala/Spry2/Tiam1/Rab12/Rhoq/Arhgap12/Rock1/Rnd3/Madd/Rasgrp1/Itgav/Arfgef2/Spry1/Nras/Camk2d/Ssx2ip/Dhcr24/Uso1/Arhgap24/Rras2/Psd3/Itgb1/Dnmt1/Arhgef12/Rasa2	29
BP	GO:0009314	response to radiation	29/771	431/28814	6.34954e-06	0.000248026	0.000158544	Per2/Bcl2/Nucks1/Ctns/Pik3r1/Nipbl/Cpt1b/Myc/Mapk14/Cry2/Tanc1/Eif2ak4/Cds2/Il12a/Trp53inp1/Abraxas1/Kit/Ppp1cc/Braf/Map2k7/Grk1/Itgb1/Yap1/Kmt2a/Nptn/Tipin/Nedd4/Fmr1/Rs1	29
BP	GO:0015931	nucleobase-containing compound transport	18/771	197/28814	6.5234e-06	0.000252857	0.000161632	Zc3h11a/Ahctf1/Slc29a3/Igf2bp1/Kpnb1/Zfp36l1/Ripk1/Abcc4/Slc35a5/Cd47/Qk/Iws1/Lrrc8a/Ssb/Chtop/Pom121/Slc25a36/Fmr1	18
BP	GO:0043488	regulation of mRNA stability	16/771	160/28814	6.70895e-06	0.000258064	0.000164961	Btg2/Gigyf2/Zc3h12d/Igf2bp1/Zfp36l1/Tnrc6b/Qk/Zfp36l2/Rock1/Cpeb3/Ythdf1/Ythdf3/Cnot6l/Tnrc6a/Tent5a/Fmr1	16
BP	GO:2000737	negative regulation of stem cell differentiation	7/771	28/28814	6.92803e-06	0.000264472	0.000169057	Lbh/Stat3/Zfp36l2/Jag1/Ncoa3/N4bp2l2/Yap1	7
BP	GO:0031098	stress-activated protein kinase signaling cascade	21/771	258/28814	7.08875e-06	0.000266835	0.000170568	Map2k4/Taok1/Map2k3/Map3k3/Zfp36l1/Zmynd11/Map3k1/Ripk1/Fgd4/Pja2/Mapk14/Lmnb1/Hipk3/Rasgrp1/Map3k7/Dnaja1/Rell1/Mdfic/Zfp110/Igf1r/Map2k7	21
BP	GO:1904035	regulation of epithelial cell apoptotic process	12/771	93/28814	7.09584e-06	0.000266835	0.000170568	Tia1/Fasl/Il10/Zfp36l1/Ppara/Pdcd4/Itga4/Prkci/Krit1/Braf/Igf1r/Yap1	12
BP	GO:0060538	skeletal muscle organ development	19/771	218/28814	7.24211e-06	0.000270319	0.000172794	Bcl2/Btg2/Zbtb18/Lemd3/Cited2/Cfl2/Ddx17/Myc/Nr4a1/Mapk14/Megf10/Mbnl1/Nras/Akirin1/Ski/Cav2/Cav1/Nfatc3/Usp19	19
BP	GO:0043588	skin development	24/771	322/28814	7.3134e-06	0.000270972	0.000173212	Mreg/Bcl2/Lats1/Sgpp1/Zfp36l1/Bcl11b/Psen1/Ctsl/Arrdc3/Trps1/Krt80/Rock1/Lgr4/Ncoa3/Gnas/Txnip/Zdhhc21/Mysm1/Clic4/Ugcg/Dhcr24/Ncor2/Rbpj/Yap1	24
BP	GO:0072659	protein localization to plasma membrane	23/771	302/28814	7.94065e-06	0.000292065	0.000186695	Abi3/Ank3/Fam126b/Rab10/Sec23a/Fcho2/Pik3r1/Efr3a/Cacnb3/Rab12/Rhoq/Rock1/Stx3/Ehd1/Stxbp1/Snx27/Ank2/Prkci/Camk2d/Lrp6/Itgb1/Scn3b/Rdx	23
BP	GO:0043405	regulation of MAP kinase activity	18/771	200/28814	8.04736e-06	0.000293845	0.000187833	Lax1/Cd24a/Map2k4/Psen1/Map3k1/Spry2/Fgd4/Zeb2/Hipk3/Rasgrp1/Spry1/Map3k7/Dnaja1/Kit/Cav1/Ptpn5/Adam9/Map2k7	18
BP	GO:0018108	peptidyl-tyrosine phosphorylation	24/771	324/28814	8.1156e-06	0.000294205	0.000188063	Ddr2/Cd24a/Nf2/Prkca/Psen1/Rasa1/Sh3bp5/Rictor/Socs5/Ptpn2/Csf1r/Ctnnd1/Cd44/Adnp/Hnf4a/Il21/Hax1/Il12a/Kit/Cav2/Cav1/Igf1r/Arl2bp/Itgb1	24
BP	GO:0048639	positive regulation of developmental growth	19/771	220/28814	8.25851e-06	0.000296552	0.000189564	Bcl2/Rtn4/Tbx2/Itsn2/Akap6/Nipbl/Ccn4/Mapk14/Syt4/Smad7/Slc23a2/Adnp/Chd7/Rbpj/Rufy3/Cxcl12/Igf1r/Yap1/Tbx20	19
BP	GO:0032970	regulation of actin filament-based process	28/771	414/28814	8.29805e-06	0.000296552	0.000189564	Lats1/Nf2/Taok1/Cfl2/Akap6/Ctsl/Rasa1/Pik3r1/Map3k1/Fermt2/Stc1/Myh9/Rictor/Cd47/Rock1/Csf1r/Rnd3/Hax1/Ank2/C9orf72/Tgfbr1/Arpc3/Fscn1/Braf/Cav1/Arpc4/Tmod2/Rdx	28
BP	GO:0001558	regulation of cell growth	30/771	461/28814	8.49591e-06	0.000301485	0.000192717	Bcl2/Adipor1/Socs2/Zc3h12d/Nf2/Rtn4/Ifrd1/Itsn2/Akap6/Ccn4/Ppara/Tomm70a/Syt4/Smad7/Cd44/Slc23a2/Adnp/Hnf4a/Ncoa3/Zmat3/Psrc1/Tgfbr1/Meaf6/Sema3a/Rufy3/Foxk1/Cxcl12/Yap1/Adam10/Ccr5	30
BP	GO:0043523	regulation of neuron apoptotic process	22/771	283/28814	8.99979e-06	0.000315921	0.000201945	Bcl2/Btg2/Fasl/Il10/Slc30a10/Map2k4/Ccl3/Snx6/Psen1/Rock1/Stxbp1/Adnp/Bcl2l11/Dnajc5/Trim2/Prkci/Pcsk9/Braf/Map2k7/Bace1/Xiap/Fmr1	22
BP	GO:0042176	regulation of protein catabolic process	27/771	393/28814	9.02811e-06	0.000315921	0.000201945	Mdm4/Il10/Tmtc3/Lats1/Arel1/Psen1/Mycbp2/Rnf19a/Azin1/Laptm4b/Pkd1/Crebrf/Dlgap1/Socs5/Wac/Smad7/Lrig2/Wwp1/Pcsk9/Zyg11b/Cav1/Vhl/Adam9/Rdx/Nedd4/Usp19/Fmr1	27
BP	GO:0009755	hormone-mediated signaling pathway	16/771	164/28814	9.20036e-06	0.000319729	0.000204378	Lbh/Adipor1/Lats1/Wbp2/Thrb/Skp2/Ddx17/Ppara/Crebrf/Taf7/Cry2/Ncoa3/Dnaja1/Ncor2/Yap1/Nedd4	16
BP	GO:0006836	neurotransmitter transport	20/771	242/28814	9.29595e-06	0.000320838	0.000205087	Per2/Prkca/Psen1/Nr4a1/Dnm1l/Snap29/Syt4/Stx3/Stxbp1/Napb/Lin7c/Stx2/Braf/Slc6a1/Prkcb/Chrnb3/Itgb1/Bace1/Fmr1/Slc6a8	20
BP	GO:0018212	peptidyl-tyrosine modification	24/771	327/28814	9.46949e-06	0.000324058	0.000207146	Ddr2/Cd24a/Nf2/Prkca/Psen1/Rasa1/Sh3bp5/Rictor/Socs5/Ptpn2/Csf1r/Ctnnd1/Cd44/Adnp/Hnf4a/Il21/Hax1/Il12a/Kit/Cav2/Cav1/Igf1r/Arl2bp/Itgb1	24
BP	GO:0051348	negative regulation of transferase activity	21/771	263/28814	9.51787e-06	0.000324058	0.000207146	Lax1/Ddr2/Lats1/Nf2/Prkca/Prkar1a/Psen1/Sh3bp5/Spry2/Slc8a1/Socs5/Taf7/Ptpn2/Smad7/Hipk3/Chp1/Spry1/Dnaja1/Lrp6/Cav1/Ptpn5	21
BP	GO:0090101	negative regulation of transmembrane receptor protein serine/threonine kinase signaling pathway	14/771	129/28814	9.78346e-06	0.000330865	0.000211497	Zfp451/Lemd3/Snx6/Spry2/Il17rd/Ppara/Smad7/Spry1/Trim33/Ski/Rasl11b/Cav2/Cav1/Tbx20	14
BP	GO:0006402	mRNA catabolic process	20/771	243/28814	9.88045e-06	0.000331917	0.00021217	Btg2/Smg7/Gigyf2/Zc3h12d/Igf2bp1/Zfp36l1/Tnrc6b/Qk/Zfp36l2/Rock1/Cpeb3/Ythdf1/Ssb/Ythdf3/Pnrc2/Cnot6l/Smg1/Tnrc6a/Tent5a/Fmr1	20
BP	GO:1903311	regulation of mRNA metabolic process	23/771	308/28814	1.09305e-05	0.000364762	0.000233165	Tia1/Btg2/Gigyf2/Zc3h12d/Igf2bp1/Zfp36l1/Rbm25/Ddx17/Tnrc6b/Qk/Zfp36l2/Rock1/Iws1/Cpeb3/Celf2/Ythdf1/Ythdf3/Mbnl1/Cnot6l/Tnrc6a/Tent5a/Mbnl3/Fmr1	23
BP	GO:0010660	regulation of muscle cell apoptotic process	12/771	97/28814	1.10159e-05	0.000365192	0.00023344	Bcl2/Map2k4/E2f3/Pik3r1/Qk/Pdcd4/Il12a/Camk2d/Lrp6/Cav1/Igf1r/Dnmt1	12
BP	GO:0120032	regulation of plasma membrane bounded cell projection assembly	18/771	205/28814	1.13082e-05	0.000372431	0.000238067	Abi3/Rab3ip/Rala/Pik3r1/Myo10/Rhoq/Hnf4a/Akirin1/Tgfbr1/Kit/Arhgap24/Fscn1/Cav1/Gpm6a/Yap1/Rdx/Map4/Fmr1	18
BP	GO:0014855	striated muscle cell proliferation	11/771	82/28814	1.16697e-05	0.000379379	0.000242508	Cited2/Stat3/Tbx2/Prkar1a/Mapk14/Megf10/Akirin1/Tgfbr1/Rbpj/Yap1/Tbx20	11
BP	GO:0045913	positive regulation of carbohydrate metabolic process	11/771	82/28814	1.16697e-05	0.000379379	0.000242508	Zbtb20/Irs1/Psen1/Has2/Myc/Ppara/Ptpn2/Hnf4a/Slc4a4/Dgat2/Arpp19	11
BP	GO:0042326	negative regulation of phosphorylation	27/771	400/28814	1.23995e-05	0.00040052	0.000256022	Lax1/Ddr2/Lats1/Ctdsp2/Nf2/Stat3/Prkca/Prkar1a/Psen1/Sh3bp5/Spry2/Ppara/Slc8a1/Socs5/Rock1/Taf7/Ptpn2/Smad7/Hipk3/Chp1/Hnf4a/Spry1/C9orf72/Dnaja1/Lrp6/Cav1/Ptpn5	27
BP	GO:0006479	protein methylation	18/771	207/28814	1.2914e-05	0.000409267	0.000261614	Dnmt3b/Btg2/Tet1/Snrpd3/Suz12/Mllt6/Arid4a/Satb1/Iws1/Chtop/Tet2/Mthfr/Setd1b/Kmt5a/Zfp110/Nsd3/Dnmt1/Kmt2a	18
BP	GO:0008213	protein alkylation	18/771	207/28814	1.2914e-05	0.000409267	0.000261614	Dnmt3b/Btg2/Tet1/Snrpd3/Suz12/Mllt6/Arid4a/Satb1/Iws1/Chtop/Tet2/Mthfr/Setd1b/Kmt5a/Zfp110/Nsd3/Dnmt1/Kmt2a	18
BP	GO:0032872	regulation of stress-activated MAPK cascade	18/771	207/28814	1.2914e-05	0.000409267	0.000261614	Map2k4/Taok1/Map3k3/Zmynd11/Map3k1/Ripk1/Fgd4/Pja2/Lmnb1/Hipk3/Rasgrp1/Map3k7/Dnaja1/Rell1/Mdfic/Zfp110/Igf1r/Map2k7	18
BP	GO:0055021	regulation of cardiac muscle tissue growth	11/771	83/28814	1.3131e-05	0.000413544	0.000264348	Cited2/Tbx2/Akap6/Ccn4/Ppara/Tomm70a/Mapk14/Tgfbr1/Rbpj/Yap1/Tbx20	11
BP	GO:0060491	regulation of cell projection assembly	18/771	208/28814	1.3791e-05	0.000430972	0.000275488	Abi3/Rab3ip/Rala/Pik3r1/Myo10/Rhoq/Hnf4a/Akirin1/Tgfbr1/Kit/Arhgap24/Fscn1/Cav1/Gpm6a/Yap1/Rdx/Map4/Fmr1	18
BP	GO:0050868	negative regulation of T cell activation	14/771	133/28814	1.39133e-05	0.000430972	0.000275488	Lax1/Zc3h12d/Cd24a/Peli1/Prkar1a/Socs5/Ptpn2/Smad7/Cd44/Il2ra/Pag1/Fgl2/Gpnmb/Cbfb	14
BP	GO:1900180	regulation of protein localization to nucleus	15/771	151/28814	1.40001e-05	0.000430972	0.000275488	Lats1/Nf2/Psen1/Pik3r1/Fermt2/Glis2/Mapk14/Nolc1/Chp1/Hnf4a/Dclk1/Mdfic/Cav2/Ptpn5/Yap1	15
BP	GO:0072594	establishment of protein localization to organelle	28/771	426/28814	1.40343e-05	0.000430972	0.000275488	Sec63/Kpnb1/Stat3/Rab10/Psen1/Rala/E2f3/Tnpo1/Pik3r1/Nipbl/Ywhaz/Tomm70a/Mapk14/Nolc1/Cry2/Chp1/Hnf4a/Cct3/Txnip/Dnaja1/Pex10/Pom121/Grpel1/Mdfic/Ptpn5/Phip/Nedd4/Ubl4a	28
BP	GO:0010631	epithelial cell migration	23/771	313/28814	1.4164e-05	0.000430972	0.000275488	Adipor1/Lemd3/Prkca/Rtn4/Map2k3/Map3k3/Stc1/Egr3/Has2/Myh9/Nr4a1/Rock1/Zeb2/Itgav/Tgfbr1/Krit1/Sema3a/Kit/Vhl/Adam9/Itgb1/Amotl1/Ets1	23
BP	GO:0035710	CD4-positive, alpha-beta T cell activation	13/771	116/28814	1.42549e-05	0.000430972	0.000275488	Stat6/Stat3/Ctsl/Satb1/Socs5/Malt1/Smad7/Entpd7/Cd44/Il21/Il12a/Braf/Cbfb	13
BP	GO:1902107	positive regulation of leukocyte differentiation	17/771	189/28814	1.43686e-05	0.000430972	0.000275488	Il10/Ccl3/Prkca/Zfp36l1/Ripk1/Egr3/Socs5/Csf1r/Malt1/Rasgrp1/Il2ra/Gnas/Il21/Hax1/Il12a/Cbfb/Nkap	17
BP	GO:1903708	positive regulation of hemopoiesis	17/771	189/28814	1.43686e-05	0.000430972	0.000275488	Il10/Ccl3/Prkca/Zfp36l1/Ripk1/Egr3/Socs5/Csf1r/Malt1/Rasgrp1/Il2ra/Gnas/Il21/Hax1/Il12a/Cbfb/Nkap	17
BP	GO:0090132	epithelium migration	23/771	315/28814	1.56832e-05	0.000465561	0.000297598	Adipor1/Lemd3/Prkca/Rtn4/Map2k3/Map3k3/Stc1/Egr3/Has2/Myh9/Nr4a1/Rock1/Zeb2/Itgav/Tgfbr1/Krit1/Sema3a/Kit/Vhl/Adam9/Itgb1/Amotl1/Ets1	23
BP	GO:0070302	regulation of stress-activated protein kinase signaling cascade	18/771	210/28814	1.57066e-05	0.000465561	0.000297598	Map2k4/Taok1/Map3k3/Zmynd11/Map3k1/Ripk1/Fgd4/Pja2/Lmnb1/Hipk3/Rasgrp1/Map3k7/Dnaja1/Rell1/Mdfic/Zfp110/Igf1r/Map2k7	18
BP	GO:0030010	establishment of cell polarity	15/771	153/28814	1.63941e-05	0.000482976	0.00030873	Rab10/Spry2/Myh9/Rictor/Nde1/Pkd1/Prkci/Spry1/Krit1/Rufy3/Fscn1/Igf1r/Itgb1/Amotl1/Map4	15
BP	GO:0032640	tumor necrosis factor production	17/771	191/28814	1.64858e-05	0.000482976	0.00030873	Zbtb20/Il10/Cd24a/Ccl3/Stat3/Psen1/Pik3r1/Ripk1/Cd47/Mapk14/Rasgrp1/Arfgef2/Ddx58/Oas2/Gpnmb/Lpl/Ccr5	17
BP	GO:0043401	steroid hormone mediated signaling pathway	13/771	118/28814	1.71627e-05	0.00049869	0.000318775	Lbh/Lats1/Wbp2/Skp2/Ddx17/Crebrf/Taf7/Cry2/Ncoa3/Dnaja1/Ncor2/Yap1/Nedd4	13
BP	GO:0061448	connective tissue development	22/771	295/28814	1.72201e-05	0.00049869	0.000318775	Prkca/Itgb8/Arrdc3/Slc39a14/Thrb/Stc1/Trps1/Ccn4/Pkd1/Mapk14/Mex3c/Smad7/Slc25a25/Lnpk/Gnas/Pgrmc2/Tbl1xr1/Nfib/Tgfbr1/Lrp6/Sox5/Dgat2	22
BP	GO:0090130	tissue migration	23/771	317/28814	1.73481e-05	0.000499526	0.000319309	Adipor1/Lemd3/Prkca/Rtn4/Map2k3/Map3k3/Stc1/Egr3/Has2/Myh9/Nr4a1/Rock1/Zeb2/Itgav/Tgfbr1/Krit1/Sema3a/Kit/Vhl/Adam9/Itgb1/Amotl1/Ets1	23
BP	GO:0010657	muscle cell apoptotic process	12/771	102/28814	1.84864e-05	0.000529278	0.000338327	Bcl2/Map2k4/E2f3/Pik3r1/Qk/Pdcd4/Il12a/Camk2d/Lrp6/Cav1/Igf1r/Dnmt1	12
BP	GO:0017038	protein import	19/771	233/28814	1.863e-05	0.000530375	0.000339029	Kpnb1/Stat3/Psen1/E2f3/Tnpo1/Pik3r1/Tomm70a/Mapk14/Nolc1/Cry2/Chp1/Hnf4a/Txnip/Pex10/Pom121/Grpel1/Mdfic/Ptpn5/Phip	19
BP	GO:0001505	regulation of neurotransmitter levels	20/771	254/28814	1.88755e-05	0.000534347	0.000341568	Per2/Prkca/Psen1/Nr4a1/Dnm1l/Snap29/Syt4/Stx3/Stxbp1/Napb/Lin7c/Stx2/Ache/Braf/Slc6a1/Prkcb/Chrnb3/Itgb1/Bace1/Fmr1	20
BP	GO:0051489	regulation of filopodium assembly	9/771	57/28814	1.91315e-05	0.000535717	0.000342443	Rab3ip/Rala/Pik3r1/Myo10/Rhoq/Tgfbr1/Fscn1/Gpm6a/Fmr1	9
BP	GO:2000112	regulation of cellular macromolecule biosynthetic process	30/771	481/28814	1.91365e-05	0.000535717	0.000342443	Tia1/Irs1/Per2/Bcl2/Btg2/Gigyf2/Zc3h12d/Igf2bp1/Prkca/Zfp36l1/Akap6/Tnrc6b/Qk/Zfp36l2/Rock1/Paip2/Cpeb3/Nolc1/Caprin1/Ythdf1/Eif2ak4/Chp1/Ythdf3/Cnot6l/Paip2b/Tnrc6a/Ppp1r3b/Ogfod1/Rbms3/Fmr1	30
BP	GO:0016079	synaptic vesicle exocytosis	14/771	137/28814	1.95113e-05	0.00054319	0.00034722	Prkca/Psen1/Dnm1l/Snap29/Syt4/Stx3/Stxbp1/Napb/Stx2/Braf/Prkcb/Chrnb3/Bace1/Fmr1	14
BP	GO:0007265	Ras protein signal transduction	24/771	342/28814	1.98434e-05	0.000547431	0.000349932	Kpnb1/Rtn4/Gna13/Sos2/Rala/Spry2/Tiam1/Rab12/Rock1/Madd/Rasgrp1/Arfgef2/Spry1/Nras/Camk2d/Ssx2ip/Dhcr24/Arhgap24/Rras2/Psd3/Itgb1/Dnmt1/Arhgef12/Rasa2	24
BP	GO:0032103	positive regulation of response to external stimulus	29/771	458/28814	1.98809e-05	0.000547431	0.000349932	Cdk19/Cd24a/Ccl3/Prkca/Rtn4/Ripk1/Ccn4/Dnm1l/Cd47/Tomm70a/Csf1r/Stx3/Pdcd4/Rasgrp1/Zcchc3/Polr3f/Il21/Il12a/Gbp5/Akirin1/Cnr1/Braf/Cxcl12/Igf1r/Lpl/Ets1/Cadm1/Adam10/Ccr5	29
BP	GO:0071706	tumor necrosis factor superfamily cytokine production	17/771	194/28814	2.01841e-05	0.000552759	0.000353337	Zbtb20/Il10/Cd24a/Ccl3/Stat3/Psen1/Pik3r1/Ripk1/Cd47/Mapk14/Rasgrp1/Arfgef2/Ddx58/Oas2/Gpnmb/Lpl/Ccr5	17
BP	GO:0060411	cardiac septum morphogenesis	11/771	87/28814	2.0681e-05	0.000563306	0.000360079	Nrp2/Cited2/Tbx2/Nfatc1/Smad7/Jag1/Chd7/Tgfbr1/Rbpj/Lrp6/Tbx20	11
BP	GO:0072522	purine-containing compound biosynthetic process	16/771	175/28814	2.0809e-05	0.000563746	0.00036036	Stat3/Pank3/Adk/Myc/Ppara/Pdhx/Ak1/Mtap/Ak2/Acot7/Paics/Dck/Oasl2/Acat1/Nt5e/Pdha1	16
BP	GO:0009416	response to light stimulus	23/771	321/28814	2.1165e-05	0.000570322	0.000364564	Per2/Bcl2/Ctns/Pik3r1/Cpt1b/Cry2/Tanc1/Eif2ak4/Cds2/Il12a/Trp53inp1/Kit/Ppp1cc/Braf/Map2k7/Grk1/Itgb1/Kmt2a/Nptn/Tipin/Nedd4/Fmr1/Rs1	23
BP	GO:0006091	generation of precursor metabolites and energy	28/771	436/28814	2.13557e-05	0.0005724	0.000365892	Zbtb20/Irs1/Per2/Stat3/Acox1/Psen1/Oxct1/Myc/Ppara/Ndufv2/Gnpda1/Slc25a25/Gnas/Gyg/Acadm/Stk40/Gale/Cox6a1/Slc4a4/Stbd1/Ppp1cc/Foxk1/Rpia/Ppp1r3b/Nfatc3/Slc37a2/Acat1/Pdha1	28
BP	GO:1905063	regulation of vascular associated smooth muscle cell differentiation	5/771	14/28814	2.21752e-05	0.000589889	0.000377071	Nfatc1/Pdcd4/Kit/Nfatc3/Dnmt1	5
BP	GO:0008360	regulation of cell shape	15/771	157/28814	2.22931e-05	0.000589889	0.000377071	Plxna2/Ccl3/Gas7/Gna13/Fermt2/Myh9/Myo10/Parvb/Fgd4/Rhoq/Csf1r/Rnd3/Kit/Phip/Rdx	15
BP	GO:0019318	hexose metabolic process	20/771	257/28814	2.23593e-05	0.000589889	0.000377071	Irs1/Per2/Adipor1/Pik3r1/Slc39a14/Myc/Ppara/Mapk14/Gnpda1/Ptpn2/Hnf4a/Acadm/Man1c1/Gale/Foxk1/Dgat2/Chst15/Ppp1r3b/Arpp19/Pdha1	20
BP	GO:1904019	epithelial cell apoptotic process	13/771	121/28814	2.24991e-05	0.000590483	0.000377452	Tia1/Fasl/Il10/Zfp36l1/Ppara/Pdcd4/Itga4/Hipk1/Prkci/Krit1/Braf/Igf1r/Yap1	13
BP	GO:0006509	membrane protein ectodomain proteolysis	8/771	45/28814	2.27451e-05	0.000591877	0.000378342	Il10/Psen1/Myh9/Lrig2/Aph1a/Adam9/Bace1/Adam10	8
BP	GO:0006887	exocytosis	27/771	414/28814	2.27871e-05	0.000591877	0.000378342	Rab3ip/Prkca/Rab10/Psen1/Rala/Ywhaz/Myh9/Dnm1l/Snap29/Rab12/Syt4/Stx3/Stxbp1/Rasgrp1/Napb/Atp9a/Lin7c/Arfgef2/Txlna/Stx2/Kit/Braf/Scrn1/Prkcb/Chrnb3/Bace1/Fmr1	27
BP	GO:0021537	telencephalon development	20/771	258/28814	2.36426e-05	0.000610949	0.000390534	Btg2/Zbtb18/Nf2/Igf2bp1/Rtn4/Socs7/Bcl11b/Psen1/Zswim6/Nde1/Csf1r/Zeb2/Btbd3/Nfib/Ski/Chd7/Ncor2/Sema3a/Lrp6/Cxcl12	20
BP	GO:0046426	negative regulation of receptor signaling pathway via JAK-STAT	6/771	23/28814	2.46153e-05	0.00063284	0.000404527	Adipor1/Socs2/Nf2/Ptpn2/Hnf4a/Cav1	6
BP	GO:0045599	negative regulation of fat cell differentiation	9/771	59/28814	2.54787e-05	0.000646947	0.000413544	Ankrd26/Fermt2/Trio/Ccn4/Zfp36l2/Jag1/Ncor2/Lrp6/Yap1	9
BP	GO:0001890	placenta development	16/771	178/28814	2.56776e-05	0.000646947	0.000413544	Il10/Cited2/Bptf/Zfp36l1/Ctsl/Pbrm1/Slc8a1/Pkd1/Mapk14/Itga4/Itgav/Ncoa3/Gjb3/Dnajb6/Rbpj/Tppp3	16
BP	GO:0006606	protein import into nucleus	16/771	178/28814	2.56776e-05	0.000646947	0.000413544	Kpnb1/Stat3/Psen1/E2f3/Tnpo1/Pik3r1/Mapk14/Nolc1/Cry2/Chp1/Hnf4a/Txnip/Pom121/Mdfic/Ptpn5/Phip	16
BP	GO:0061013	regulation of mRNA catabolic process	16/771	178/28814	2.56776e-05	0.000646947	0.000413544	Btg2/Gigyf2/Zc3h12d/Igf2bp1/Zfp36l1/Tnrc6b/Qk/Zfp36l2/Rock1/Cpeb3/Ythdf1/Ythdf3/Cnot6l/Tnrc6a/Tent5a/Fmr1	16
BP	GO:0007259	receptor signaling pathway via JAK-STAT	17/771	198/28814	2.62567e-05	0.000658245	0.000420767	Il10/Adipor1/Socs2/Stat6/Stat2/Nf2/Stat3/Pkd1/Socs5/Ptpn2/Csf1r/Hnf4a/Il21/Il12a/Kit/Cav1/Arl2bp	17
BP	GO:0062012	regulation of small molecule metabolic process	25/771	371/28814	2.6482e-05	0.000660609	0.000422277	Zbtb20/Ankrd26/Irs1/Adipor1/Stat3/Psen1/Thrb/Myc/Ppara/Cd320/Ptpn2/Hnf4a/Acadm/Ttc39b/Cnr1/Ncor2/Kit/Slc4a4/Pptc7/Foxk1/Cav1/Dgat2/Erlin2/Ppp1r3b/Arpp19	25
BP	GO:0006417	regulation of translation	26/771	395/28814	2.74678e-05	0.000681824	0.000435839	Tia1/Per2/Btg2/Gigyf2/Zc3h12d/Igf2bp1/Prkca/Zfp36l1/Akap6/Tnrc6b/Qk/Zfp36l2/Rock1/Paip2/Cpeb3/Nolc1/Caprin1/Ythdf1/Eif2ak4/Ythdf3/Cnot6l/Paip2b/Tnrc6a/Ogfod1/Rbms3/Fmr1	26
BP	GO:0010827	regulation of glucose transmembrane transport	11/771	90/28814	2.8575e-05	0.000705831	0.000451185	Irs1/Lmbrd1/Prkca/Rasa1/Myc/Mapk14/Rhoq/Ak1/Prkci/Braf/Prkcb	11
BP	GO:0035924	cellular response to vascular endothelial growth factor stimulus	9/771	60/28814	2.92698e-05	0.000719467	0.000459901	Adamts3/Nrp2/Map2k3/Spry2/Egr3/Nr4a1/Mapk14/Tcf4/Il12a	9
BP	GO:0007254	JNK cascade	16/771	180/28814	2.94595e-05	0.000720614	0.000460634	Map2k4/Taok1/Zmynd11/Map3k1/Ripk1/Fgd4/Pja2/Lmnb1/Hipk3/Rasgrp1/Map3k7/Dnaja1/Mdfic/Zfp110/Igf1r/Map2k7	16
BP	GO:0043010	camera-type eye development	25/771	374/28814	3.02495e-05	0.000736364	0.000470702	Cited2/Nf2/Ctns/Tbx2/Bcl11b/Map3k1/Spry2/Thrb/Aldh1a1/Slc25a25/Zeb2/Jag1/Tgif2/Hipk1/Spry1/Clic4/Ski/Chd7/Tgfbr1/Ache/Lrp6/Vhl/Grk1/Gpm6a/Rs1	25
BP	GO:0050808	synapse organization	30/771	494/28814	3.14892e-05	0.000757719	0.000484353	Ank3/Nrp2/Il10/Prkca/Psen1/Pik3r1/Ywhaz/Cacnb3/Dnm1l/Mapk14/Slc25a46/Caprin1/Adnp/Tanc1/Snx27/Tmeff1/Sez6l/Ache/Vhl/Slc6a1/St8sia2/Igf1r/Adgre5/Gpm6a/Cadm1/Nptn/Adam10/Nedd4/Slc9a6/Fmr1	30
BP	GO:0097191	extrinsic apoptotic signaling pathway	19/771	242/28814	3.15041e-05	0.000757719	0.000484353	Bcl2/Fasl/Sgpp1/Zmynd11/Pik3r1/Ripk1/Trps1/Madd/Itgav/Bcl2l11/Hipk1/Il12a/Tgfbr1/Cav1/Tnfrsf26/Zfp110/Yap1/Fem1b/Phip	19
BP	GO:1903313	positive regulation of mRNA metabolic process	14/771	143/28814	3.16209e-05	0.000757719	0.000484353	Btg2/Gigyf2/Zc3h12d/Igf2bp1/Zfp36l1/Tnrc6b/Qk/Zfp36l2/Rock1/Cpeb3/Ythdf1/Ythdf3/Cnot6l/Tnrc6a	14
BP	GO:0060420	regulation of heart growth	11/771	91/28814	3.17283e-05	0.000757719	0.000484353	Cited2/Tbx2/Akap6/Ccn4/Ppara/Tomm70a/Mapk14/Tgfbr1/Rbpj/Yap1/Tbx20	11
BP	GO:0045444	fat cell differentiation	20/771	264/28814	3.28252e-05	0.000780218	0.000498735	Ankrd26/Per2/Socs7/Lpin1/Zfp36l1/Fermt2/Nipbl/Trio/Ccn4/Nr4a1/Zfp36l2/Mapk14/Mex3c/Jag1/Tbl1xr1/Ncor2/Steap4/Lrp6/Lpl/Yap1	20
BP	GO:0002011	morphogenesis of an epithelial sheet	9/771	61/28814	3.35283e-05	0.000793188	0.000507025	Map3k1/Fermt2/Arhgap12/Cd44/Jag1/Lin7c/Arhgap24/Lrp6/Tbx20	9
BP	GO:0051170	import into nucleus	16/771	182/28814	3.37261e-05	0.000794138	0.000507633	Kpnb1/Stat3/Psen1/E2f3/Tnpo1/Pik3r1/Mapk14/Nolc1/Cry2/Chp1/Hnf4a/Txnip/Pom121/Mdfic/Ptpn5/Phip	16
BP	GO:0046847	filopodium assembly	10/771	76/28814	3.44376e-05	0.000803385	0.000513544	Rab3ip/Rala/Pik3r1/Myo10/Fgd4/Rhoq/Tgfbr1/Fscn1/Gpm6a/Fmr1	10
BP	GO:0140056	organelle localization by membrane tethering	10/771	76/28814	3.44376e-05	0.000803385	0.000513544	Rab10/Esyt2/Snap29/Rab12/Stx3/Pdzd8/Stxbp1/Stx2/Uso1/Cav2	10
BP	GO:0016050	vesicle organization	21/771	287/28814	3.51302e-05	0.000813106	0.000519758	Bcl2/Fasl/Tbpl1/Eea1/Sec23a/Sec24c/Laptm4b/Snap29/Syt4/Stx3/Stxbp1/Rab14/Zeb2/Chp1/Arfgef2/Sec24b/Prkci/Stx2/Uso1/Bet1/Cav2	21
BP	GO:0043367	CD4-positive, alpha-beta T cell differentiation	11/771	92/28814	3.51771e-05	0.000813106	0.000519758	Stat6/Stat3/Ctsl/Satb1/Socs5/Malt1/Smad7/Entpd7/Il21/Braf/Cbfb	11
BP	GO:0010876	lipid localization	28/771	449/28814	3.60112e-05	0.000825356	0.000527588	Fasl/Relch/Sgpp1/Esyt2/Abcc4/Cpt1b/Ppara/Abca3/Osbpl1a/Ptpn2/Stard6/Pdzd8/Ehd1/Cry2/Atp9a/Itgav/Cds2/Atp11b/Ttc39b/Pcsk9/Ugcg/Gltp/Lrp6/Cav1/Dgat2/Atp11a/Lpl/Tmem30a	28
BP	GO:0048771	tissue remodeling	17/771	203/28814	3.60957e-05	0.000825356	0.000527588	Ddr2/Cd24a/Prkca/Klf6/Pbrm1/Rock1/Csf1r/Jag1/Itga4/Itgav/Lgr4/Chd7/Rbpj/Lrp6/Cav1/Gpnmb/Nfatc3	17
BP	GO:0016032	viral process	24/771	355/28814	3.61984e-05	0.000825356	0.000527588	Bcl2/Nucks1/Eea1/Rad50/Ctsl/Map3k1/Ripk1/Apobec3/Ppara/Pcbp2/Csf1r/Ssb/Itgav/Eif2ak4/Bcl2l11/Ppih/Tpcn1/Oas2/Oasl2/Mdfic/Cav2/Cav1/Nedd4/Fmr1	24
BP	GO:0016055	Wnt signaling pathway	28/771	451/28814	3.89381e-05	0.000883826	0.000564963	Lats1/Tcf7/Usp34/Psen1/Spin1/Fermt2/Myc/Ccn4/Tiam1/Strn/Pkd1/Mapk14/Csnk1a1/Zeb2/Ctnnd1/Cd44/Lgr4/Tbl1xr1/Reck/Cdk14/Rbpj/Lrp6/Mdfic/Cav1/Yap1/Amotl1/Rbms3/Xiap	28
BP	GO:0010976	positive regulation of neuron projection development	18/771	225/28814	3.94682e-05	0.000891439	0.00056983	Cd24a/Rtn4/Dnm1l/Tiam1/Rrn3/Qk/Ehd1/Caprin1/Adnp/Prkci/Cnr1/Braf/Lrp6/Ptpn5/Igf1r/Itgb1/Tmem30a/Nptn	18
BP	GO:0032760	positive regulation of tumor necrosis factor production	12/771	110/28814	3.96274e-05	0.000891439	0.00056983	Zbtb20/Ccl3/Stat3/Psen1/Pik3r1/Ripk1/Rasgrp1/Arfgef2/Ddx58/Oas2/Lpl/Ccr5	12
BP	GO:0051491	positive regulation of filopodium assembly	7/771	36/28814	4.05483e-05	0.000901554	0.000576296	Rala/Pik3r1/Rhoq/Tgfbr1/Fscn1/Gpm6a/Fmr1	7
BP	GO:0097696	receptor signaling pathway via STAT	17/771	205/28814	4.0867e-05	0.000901554	0.000576296	Il10/Adipor1/Socs2/Stat6/Stat2/Nf2/Stat3/Pkd1/Socs5/Ptpn2/Csf1r/Hnf4a/Il21/Il12a/Kit/Cav1/Arl2bp	17
BP	GO:0007269	neurotransmitter secretion	16/771	185/28814	4.11505e-05	0.000901554	0.000576296	Prkca/Psen1/Nr4a1/Dnm1l/Snap29/Syt4/Stx3/Stxbp1/Napb/Lin7c/Stx2/Braf/Prkcb/Chrnb3/Bace1/Fmr1	16
BP	GO:0032680	regulation of tumor necrosis factor production	16/771	185/28814	4.11505e-05	0.000901554	0.000576296	Zbtb20/Il10/Cd24a/Ccl3/Stat3/Psen1/Pik3r1/Ripk1/Cd47/Rasgrp1/Arfgef2/Ddx58/Oas2/Gpnmb/Lpl/Ccr5	16
BP	GO:0035051	cardiocyte differentiation	16/771	185/28814	4.11505e-05	0.000901554	0.000576296	Cited2/Map2k4/Akap6/Pbrm1/Ccn4/Ppara/Tomm70a/Slc8a1/Pdcd4/Jag1/Acadm/Camk2d/Sgcb/Rbpj/Lrp6/Itgb1	16
BP	GO:0099643	signal release from synapse	16/771	185/28814	4.11505e-05	0.000901554	0.000576296	Prkca/Psen1/Nr4a1/Dnm1l/Snap29/Syt4/Stx3/Stxbp1/Napb/Lin7c/Stx2/Braf/Prkcb/Chrnb3/Bace1/Fmr1	16
BP	GO:0050678	regulation of epithelial cell proliferation	26/771	405/28814	4.18335e-05	0.000910016	0.000581704	Il10/Stat3/Prkca/Rtn4/Zfp36l1/Bcl11b/Ctsl/Egr3/Azin1/Has2/Rictor/Myc/Nr4a1/Itga4/Il12a/Nras/Nfib/Tgfbr1/Krit1/Lrp6/Cav2/Cav1/Vhl/Cxcl12/Yap1/Wdr13	26
BP	GO:0034248	regulation of cellular amide metabolic process	28/771	453/28814	4.20785e-05	0.000910016	0.000581704	Tia1/Per2/Btg2/Gigyf2/Zc3h12d/Igf2bp1/Prkca/Rtn4/Zfp36l1/Akap6/Samd8/Tnrc6b/Qk/Zfp36l2/Rock1/Paip2/Cpeb3/Nolc1/Caprin1/Ythdf1/Eif2ak4/Ythdf3/Cnot6l/Paip2b/Tnrc6a/Ogfod1/Rbms3/Fmr1	28
BP	GO:0198738	cell-cell signaling by wnt	28/771	453/28814	4.20785e-05	0.000910016	0.000581704	Lats1/Tcf7/Usp34/Psen1/Spin1/Fermt2/Myc/Ccn4/Tiam1/Strn/Pkd1/Mapk14/Csnk1a1/Zeb2/Ctnnd1/Cd44/Lgr4/Tbl1xr1/Reck/Cdk14/Rbpj/Lrp6/Mdfic/Cav1/Yap1/Amotl1/Rbms3/Xiap	28
BP	GO:0071383	cellular response to steroid hormone stimulus	15/771	166/28814	4.28507e-05	0.000922754	0.000589847	Lbh/Lats1/Wbp2/Zfp36l1/Skp2/Ddx17/Zfp36l2/Crebrf/Taf7/Cry2/Ncoa3/Dnaja1/Ncor2/Yap1/Nedd4	15
BP	GO:0030518	intracellular steroid hormone receptor signaling pathway	12/771	111/28814	4.3365e-05	0.000929857	0.000594387	Lbh/Lats1/Wbp2/Skp2/Ddx17/Taf7/Cry2/Ncoa3/Dnaja1/Ncor2/Yap1/Nedd4	12
BP	GO:0048592	eye morphogenesis	16/771	186/28814	4.39274e-05	0.000937925	0.000599545	Bcl2/Fasl/Cited2/Stat3/Tbx2/Thrb/Nipbl/Aldh1a1/Jag1/Hipk1/Prkci/Ski/Lrp6/Vhl/Grk1/Rs1	16
BP	GO:0009615	response to virus	23/771	337/28814	4.51791e-05	0.000956544	0.000611446	Bcl2/Ddx21/Stat2/Itgb8/Zmynd11/Skp2/Ddx17/Apobec3/Pcbp2/Tomm70a/Ifnar2/Mapk14/Zcchc3/Eif2ak4/Polr3f/Il21/Il12a/Ddx58/Oas2/Fgl2/Oasl2/Fmr1/Tlr13	23
BP	GO:0032386	regulation of intracellular transport	23/771	337/28814	4.51791e-05	0.000956544	0.000611446	Ank3/Yod1/Ppp1r12a/Psen1/Pik3r1/Cacnb3/Crebrf/Mapk14/Iws1/Ehd1/Nolc1/Atp9a/Chp1/Hnf4a/Sec24b/Pcsk9/Rufy3/Ppp1cc/Mdfic/Ptpn5/Tmem30a/Rdx/Nedd4	23
BP	GO:0016571	histone methylation	15/771	167/28814	4.59367e-05	0.000964479	0.000616518	Dnmt3b/Tet1/Suz12/Mllt6/Arid4a/Satb1/Iws1/Chtop/Tet2/Mthfr/Setd1b/Zfp110/Nsd3/Dnmt1/Kmt2a	15
BP	GO:0045580	regulation of T cell differentiation	15/771	167/28814	4.59367e-05	0.000964479	0.000616518	Tcf7/Sos2/Egr3/Socs5/Ptpn2/Malt1/Smad7/Cd44/Rasgrp1/Il2ra/Il12a/Fgl2/Braf/Cbfb/Nkap	15
BP	GO:0021953	central nervous system neuron differentiation	17/771	207/28814	4.61883e-05	0.000965739	0.000617324	Btg2/Nrp2/Gigyf2/Prkca/Bcl11b/Psen1/Zswim6/Mycbp2/Slc25a46/Csf1r/Zeb2/B4galt5/Dclk1/Nfib/Sema3a/Sox5/Tbx20	17
BP	GO:1903557	positive regulation of tumor necrosis factor superfamily cytokine production	12/771	112/28814	4.74041e-05	0.000987063	0.000630955	Zbtb20/Ccl3/Stat3/Psen1/Pik3r1/Ripk1/Rasgrp1/Arfgef2/Ddx58/Oas2/Lpl/Ccr5	12
BP	GO:0003279	cardiac septum development	13/771	130/28814	4.8152e-05	0.000994419	0.000635657	Mdm4/Nrp2/Cited2/Tbx2/Nfatc1/Smad7/Jag1/Ank2/Chd7/Tgfbr1/Rbpj/Lrp6/Tbx20	13
BP	GO:0009132	nucleoside diphosphate metabolic process	13/771	130/28814	4.8152e-05	0.000994419	0.000635657	Zbtb20/Stat3/Psen1/Myc/Ppara/Entpd7/Ak1/Entpd6/Ak2/Gale/Slc4a4/Foxk1/Nt5e	13
BP	GO:0035329	hippo signaling	7/771	37/28814	4.88615e-05	0.00100495	0.000642389	Lats1/Nf2/Map2k3/Pja2/Mapk14/Yap1/Amotl1	7
BP	GO:0007163	establishment or maintenance of cell polarity	18/771	229/28814	4.97071e-05	0.00101555	0.000649162	Rab10/Spry2/Myh9/Rictor/Parvb/Nde1/Pkd1/Rnd3/Lin7c/Prkci/Spry1/Krit1/Rufy3/Fscn1/Igf1r/Itgb1/Amotl1/Map4	18
BP	GO:0045598	regulation of fat cell differentiation	14/771	149/28814	4.988e-05	0.00101555	0.000649162	Ankrd26/Lpin1/Zfp36l1/Fermt2/Trio/Ccn4/Zfp36l2/Mapk14/Mex3c/Jag1/Ncor2/Lrp6/Lpl/Yap1	14
BP	GO:1903555	regulation of tumor necrosis factor superfamily cytokine production	16/771	188/28814	4.99812e-05	0.00101555	0.000649162	Zbtb20/Il10/Cd24a/Ccl3/Stat3/Psen1/Pik3r1/Ripk1/Cd47/Rasgrp1/Arfgef2/Ddx58/Oas2/Gpnmb/Lpl/Ccr5	16
BP	GO:0045639	positive regulation of myeloid cell differentiation	12/771	113/28814	5.17646e-05	0.00104756	0.000669625	Ccl3/Stat3/Prkca/Zfp36l1/Ripk1/Brd1/Mapk14/Csf1r/Jag1/Gnas/Hax1/Ets1	12
BP	GO:0044344	cellular response to fibroblast growth factor stimulus	11/771	96/28814	5.24008e-05	0.00104828	0.000670088	Dstyk/Tbx2/Zfp36l1/Spry2/Egr3/Nr4a1/Zfp36l2/Rab14/Cd44/Spry1/Nptn	11
BP	GO:1903514	release of sequestered calcium ion into cytosol by endoplasmic reticulum	6/771	26/28814	5.24245e-05	0.00104828	0.000670088	Fasl/Slc8a1/Ank2/Camk2d/Chd7/Ccr5	6
BP	GO:1904893	negative regulation of receptor signaling pathway via STAT	6/771	26/28814	5.24245e-05	0.00104828	0.000670088	Adipor1/Socs2/Nf2/Ptpn2/Hnf4a/Cav1	6
BP	GO:0033674	positive regulation of kinase activity	27/771	435/28814	5.34228e-05	0.00106402	0.000680149	Irs1/Ddr2/Dstyk/Cd24a/Rad50/Map2k4/Map2k3/Akap6/Psen1/Map3k1/Fermt2/Fgd4/Pkd1/Csf1r/Malt1/Zfp91/Zeb2/Rasgrp1/Adnp/Hnf4a/Psrc1/Map3k7/Kit/Igf1r/Adam9/Map2k7/Ikbkg	27
BP	GO:1900076	regulation of cellular response to insulin stimulus	10/771	80/28814	5.39696e-05	0.00107068	0.000684405	Ankrd26/Irs1/Lmbrd1/Nucks1/Adipor1/Prkca/Ptpn2/Uso1/Prkcb/Lpl	10
BP	GO:0051250	negative regulation of lymphocyte activation	15/771	170/28814	5.63969e-05	0.00110978	0.000709399	Lax1/Il10/Zc3h12d/Cd24a/Peli1/Prkar1a/Socs5/Ptpn2/Smad7/Cd44/Il2ra/Pag1/Fgl2/Gpnmb/Cbfb	15
BP	GO:0009185	ribonucleoside diphosphate metabolic process	12/771	114/28814	5.64676e-05	0.00110978	0.000709399	Zbtb20/Stat3/Psen1/Myc/Ppara/Entpd7/Ak1/Ak2/Gale/Slc4a4/Foxk1/Nt5e	12
BP	GO:0051235	maintenance of location	23/771	342/28814	5.66012e-05	0.00110978	0.000709399	Ank3/Fasl/Lats1/Akap6/Psen1/Ppara/Slc8a1/Pkd1/Ptpn2/Ehd1/Cry2/Itgav/Cds2/Ank2/Camk2d/Ttc39b/Chd7/Cav1/Dgat2/Tnrc6a/Lpl/Arl2bp/Ccr5	23
BP	GO:0030520	intracellular estrogen receptor signaling pathway	8/771	51/28814	5.83387e-05	0.00113941	0.000728341	Lbh/Lats1/Wbp2/Skp2/Ddx17/Taf7/Ncoa3/Yap1	8
BP	GO:0048844	artery morphogenesis	10/771	81/28814	6.01129e-05	0.00116953	0.000747594	Fkbp10/Cited2/Rtn4/Tbx2/Smad7/Jag1/Sec24b/Chd7/Tgfbr1/Rbpj	10
BP	GO:0002062	chondrocyte differentiation	12/771	115/28814	6.15353e-05	0.0011926	0.00076234	Prkca/Slc39a14/Thrb/Trps1/Ccn4/Mapk14/Mex3c/Smad7/Lnpk/Nfib/Tgfbr1/Sox5	12
BP	GO:0071774	response to fibroblast growth factor	11/771	98/28814	6.34399e-05	0.0012248	0.000782924	Dstyk/Tbx2/Zfp36l1/Spry2/Egr3/Nr4a1/Zfp36l2/Rab14/Cd44/Spry1/Nptn	11
BP	GO:0007611	learning or memory	22/771	322/28814	6.45926e-05	0.00123757	0.000791088	Btg2/Ctns/Prkca/Psen1/Pja2/Syt4/Paip2/Cpeb3/Adnp/Ythdf1/Tanc1/Eif2ak4/Cnr1/Kit/Braf/Slc6a1/Pirb/Itgb1/Kmt2a/Tmod2/Bace1/Nptn	22
BP	GO:0045927	positive regulation of growth	22/771	322/28814	6.45926e-05	0.00123757	0.000791088	Bcl2/Rtn4/Tbx2/Itsn2/Akap6/Nipbl/Ccn4/Mapk14/Syt4/Smad7/Slc23a2/Adnp/Ncoa3/Chd7/Tgfbr1/Rbpj/Rufy3/Cxcl12/Igf1r/Yap1/Tbx20/Adam10	22
BP	GO:0072521	purine-containing compound metabolic process	25/771	392/28814	6.48872e-05	0.00123851	0.000791686	Zbtb20/Stat3/Pank3/Psen1/Adk/Myc/Ppara/Rhoq/Entpd7/Pdhx/Ak1/Hnf4a/Mtap/Ak2/Gale/Acot7/Paics/Dck/Slc4a4/Oasl2/Foxk1/Dgat2/Acat1/Nt5e/Pdha1	25
BP	GO:0051216	cartilage development	17/771	213/28814	6.60105e-05	0.0012552	0.000802352	Prkca/Itgb8/Slc39a14/Thrb/Stc1/Trps1/Ccn4/Pkd1/Mapk14/Mex3c/Smad7/Lnpk/Gnas/Nfib/Tgfbr1/Lrp6/Sox5	17
BP	GO:0006163	purine nucleotide metabolic process	24/771	369/28814	6.65664e-05	0.00126101	0.000806068	Zbtb20/Stat3/Pank3/Psen1/Adk/Myc/Ppara/Rhoq/Entpd7/Pdhx/Ak1/Hnf4a/Ak2/Gale/Acot7/Paics/Dck/Slc4a4/Oasl2/Foxk1/Dgat2/Acat1/Nt5e/Pdha1	24
BP	GO:1903829	positive regulation of protein localization	29/771	491/28814	6.94609e-05	0.00130507	0.00083423	Ank3/Rtn4/Psen1/Pik3r1/Fermt2/Oxct1/Cacnb3/Dnm1l/Glis2/Tomm70a/Crebrf/Mapk14/Stx3/Chp1/Nnat/Snx27/Lrig2/Prkci/Cct3/Rufy3/Cav2/Ptpn5/Adam9/Itgb1/Yap1/Tmem30a/Rdx/Nptn/Gnl3l	29
BP	GO:0001938	positive regulation of endothelial cell proliferation	11/771	99/28814	6.96691e-05	0.00130507	0.00083423	Il10/Stat3/Prkca/Egr3/Rictor/Nr4a1/Itga4/Nras/Cav2/Cav1/Cxcl12	11
BP	GO:0046031	ADP metabolic process	11/771	99/28814	6.96691e-05	0.00130507	0.00083423	Zbtb20/Stat3/Psen1/Myc/Ppara/Ak1/Ak2/Gale/Slc4a4/Foxk1/Nt5e	11
BP	GO:0031345	negative regulation of cell projection organization	17/771	215/28814	7.41121e-05	0.00137966	0.000881911	Abi3/Trak2/Rab3ip/Rtn4/Ifrd1/Psen1/Spry2/H2-D1/Lrig2/Cers2/Sema3a/Rufy3/Arhgap24/Itgb1/Yap1/Map4/Ccr5	17
BP	GO:0019319	hexose biosynthetic process	10/771	83/28814	7.41987e-05	0.00137966	0.000881911	Per2/Slc39a14/Ppara/Gnpda1/Ptpn2/Hnf4a/Acadm/Dgat2/Chst15/Arpp19	10
BP	GO:0070372	regulation of ERK1 and ERK2 cascade	22/771	326/28814	7.74192e-05	0.00143425	0.000916806	Ankrd26/Ddr2/Dstyk/Slc30a10/Ccl3/Prkca/Fermt2/Spry2/Ywhaz/Ptpn2/Csf1r/Cd44/Rasgrp1/Spry1/Camk2d/Braf/Cav1/Gpnmb/Cxcl12/Denn2b/Map2k7/Nptn	22
BP	GO:0031058	positive regulation of histone modification	12/771	118/28814	7.91634e-05	0.00146119	0.000934027	Dnmt3b/Tet1/Wbp2/Lpin1/Nipbl/Glyr1/Kdm2a/Chtop/Nsd3/Dnmt1/Kmt2a/Fmr1	12
BP	GO:0034390	smooth muscle cell apoptotic process	6/771	28/28814	8.19621e-05	0.00150184	0.000960015	Map2k4/E2f3/Pdcd4/Il12a/Lrp6/Dnmt1	6
BP	GO:0034391	regulation of smooth muscle cell apoptotic process	6/771	28/28814	8.19621e-05	0.00150184	0.000960015	Map2k4/E2f3/Pdcd4/Il12a/Lrp6/Dnmt1	6
BP	GO:0050679	positive regulation of epithelial cell proliferation	17/771	217/28814	8.30766e-05	0.00151675	0.000969544	Il10/Stat3/Prkca/Rtn4/Egr3/Azin1/Has2/Rictor/Myc/Nr4a1/Itga4/Nras/Cav2/Cav1/Vhl/Cxcl12/Yap1	17
BP	GO:0050727	regulation of inflammatory response	23/771	351/28814	8.38223e-05	0.00152484	0.000974715	Il10/Cdk19/Cd24a/Ccl3/Prkca/Arel1/Ripk1/Dnase1l3/Rictor/Ccn4/Ppara/Cd47/Socs5/Ptpn2/Pdcd4/Cd44/Il2ra/Cnr1/Slc7a2/Lpl/Ets1/Nt5e/Ccr5	23
BP	GO:0061158	3'-UTR-mediated mRNA destabilization	5/771	18/28814	8.68199e-05	0.00157369	0.00100594	Zc3h12d/Zfp36l1/Qk/Zfp36l2/Cpeb3	5
BP	GO:1901215	negative regulation of neuron death	19/771	261/28814	8.72631e-05	0.00157419	0.00100626	Bcl2/Btg2/Il10/Slc30a10/Map2k4/Stat3/Snx6/Psen1/Ppara/Rock1/Stxbp1/Slc23a2/Adnp/Dnajc5/Prkci/Braf/Gpnmb/Xiap/Fmr1	19
BP	GO:0001933	negative regulation of protein phosphorylation	23/771	352/28814	8.74726e-05	0.00157419	0.00100626	Lax1/Lats1/Ctdsp2/Nf2/Prkca/Prkar1a/Psen1/Sh3bp5/Spry2/Slc8a1/Socs5/Taf7/Ptpn2/Smad7/Hipk3/Chp1/Hnf4a/Spry1/C9orf72/Dnaja1/Lrp6/Cav1/Ptpn5	23
BP	GO:0022612	gland morphogenesis	14/771	157/28814	8.81603e-05	0.00157532	0.00100698	Bcl2/Stat6/Rtn4/Tbx2/Ctnnd1/Cd44/Ncoa3/Tet2/Nfib/Sema3a/Lrp6/Cav1/Igf1r/Fem1b	14
BP	GO:0030856	regulation of epithelial cell differentiation	14/771	157/28814	8.81603e-05	0.00157532	0.00100698	Cd24a/Sgpp1/Zfp36l1/Spry2/Rock1/Zeb2/Jag1/Ncoa3/Spry1/Zdhhc21/Tgfbr1/Cav1/Vhl/Yap1	14
BP	GO:0032259	methylation	24/771	376/28814	8.90223e-05	0.0015851	0.00101324	Dnmt3b/Btg2/Tet1/Armt1/Snrpd3/Suz12/Mllt6/Arid4a/Myc/Satb1/Iws1/Gnas/Chtop/Tet2/Trmt10a/Mtap/Mthfr/Setd1b/Kmt5a/Bmt2/Zfp110/Nsd3/Dnmt1/Kmt2a	24
BP	GO:0006109	regulation of carbohydrate metabolic process	16/771	198/28814	9.26354e-05	0.00163193	0.00104317	Zbtb20/Irs1/Adipor1/Stat3/Psen1/Has2/Myc/Ppara/Ptpn2/Hnf4a/Acadm/Slc4a4/Foxk1/Dgat2/Ppp1r3b/Arpp19	16
BP	GO:0018107	peptidyl-threonine phosphorylation	12/771	120/28814	9.31944e-05	0.00163193	0.00104317	Bcl2/Prkca/Spry2/Rock1/Smad7/Hipk3/Hipk1/Camk2d/Map3k7/Tgfbr1/Prkcb/Phip	12
BP	GO:0009163	nucleoside biosynthetic process	4/771	10/28814	9.39195e-05	0.00163193	0.00104317	Adk/Ak1/Mtap/Nt5e	4
BP	GO:0034404	nucleobase-containing small molecule biosynthetic process	4/771	10/28814	9.39195e-05	0.00163193	0.00104317	Adk/Ak1/Mtap/Nt5e	4
BP	GO:0042451	purine nucleoside biosynthetic process	4/771	10/28814	9.39195e-05	0.00163193	0.00104317	Adk/Ak1/Mtap/Nt5e	4
BP	GO:0042455	ribonucleoside biosynthetic process	4/771	10/28814	9.39195e-05	0.00163193	0.00104317	Adk/Ak1/Mtap/Nt5e	4
BP	GO:0046129	purine ribonucleoside biosynthetic process	4/771	10/28814	9.39195e-05	0.00163193	0.00104317	Adk/Ak1/Mtap/Nt5e	4
BP	GO:0008643	carbohydrate transport	14/771	158/28814	9.43949e-05	0.00163456	0.00104485	Irs1/Lmbrd1/Prkca/Rasa1/Myc/Slc35a5/Mapk14/Rhoq/Slc23a2/Ak1/Prkci/Braf/Prkcb/Slc37a2	14
BP	GO:0035886	vascular associated smooth muscle cell differentiation	7/771	41/28814	9.72409e-05	0.00167234	0.001069	Pbrm1/Nfatc1/Pdcd4/Sgcb/Kit/Nfatc3/Dnmt1	7
BP	GO:0043368	positive T cell selection	7/771	41/28814	9.72409e-05	0.00167234	0.001069	Bcl2/Stat6/Stat3/Bcl11b/Ctsl/Ptpn2/Braf	7
BP	GO:0030522	intracellular receptor signaling pathway	17/771	220/28814	9.83119e-05	0.0016793	0.00107345	Lbh/Lats1/Cited2/Stat3/Wbp2/Thrb/Skp2/Ddx17/Taf7/Cry2/Zcchc3/Ncoa3/Ddx58/Dnaja1/Ncor2/Yap1/Nedd4	17
BP	GO:0031396	regulation of protein ubiquitination	17/771	220/28814	9.83119e-05	0.0016793	0.00107345	Per2/Peli1/Psen1/Arrdc3/Mycbp2/Spry2/Skp2/Smad7/Kdm2a/Mastl/Chp1/Dnaja1/Tgfbr1/Cav1/Rnf111/Gnl3l/Xiap	17
BP	GO:0051656	establishment of organelle localization	26/771	427/28814	9.96114e-05	0.00169273	0.00108204	Trak2/Mreg/Kif28/Kpnb1/Psen1/Ap3m1/Spry2/Ywhaz/Myh9/Fam91a1/Nde1/Syt4/Stxbp1/Madd/Rasgrp1/Atp9a/Itga4/Chp1/Spry1/Psrc1/Kif1b/Sdad1/Kit/Itgb1/Map4/Ikbkg	26
BP	GO:0009135	purine nucleoside diphosphate metabolic process	11/771	103/28814	0.000100106	0.00169273	0.00108204	Zbtb20/Stat3/Psen1/Myc/Ppara/Ak1/Ak2/Gale/Slc4a4/Foxk1/Nt5e	11
BP	GO:0009179	purine ribonucleoside diphosphate metabolic process	11/771	103/28814	0.000100106	0.00169273	0.00108204	Zbtb20/Stat3/Psen1/Myc/Ppara/Ak1/Ak2/Gale/Slc4a4/Foxk1/Nt5e	11
BP	GO:0000956	nuclear-transcribed mRNA catabolic process	12/771	121/28814	0.000100977	0.00169608	0.00108418	Btg2/Smg7/Igf2bp1/Zfp36l1/Tnrc6b/Zfp36l2/Cpeb3/Ssb/Pnrc2/Cnot6l/Smg1/Tnrc6a	12
BP	GO:0015749	monosaccharide transmembrane transport	12/771	121/28814	0.000100977	0.00169608	0.00108418	Irs1/Lmbrd1/Prkca/Rasa1/Myc/Mapk14/Rhoq/Slc23a2/Ak1/Prkci/Braf/Prkcb	12
BP	GO:0042509	regulation of tyrosine phosphorylation of STAT protein	9/771	70/28814	0.000101523	0.00169959	0.00108642	Nf2/Ptpn2/Csf1r/Hnf4a/Il21/Il12a/Kit/Cav1/Arl2bp	9
BP	GO:0034763	negative regulation of transmembrane transport	13/771	140/28814	0.000103526	0.00172737	0.00110418	Ank3/Lmbrd1/Prkca/Myc/Cacnb3/Rhoq/Snx27/Camk2d/Pcsk9/Cav1/Prkcb/Nedd4/Fmr1	13
BP	GO:0006898	receptor-mediated endocytosis	19/771	266/28814	0.000111997	0.00186256	0.00119059	Lmbrd1/Canx/Prkca/Itsn2/Ctsl/Fcho2/Napb/Itga4/Itgav/Ap4e1/Pcsk9/Ache/Lrp6/Cav2/Cav1/Ptpn5/Itgb1/Nedd4/Fmr1	19
BP	GO:0045860	positive regulation of protein kinase activity	23/771	358/28814	0.000112504	0.00186483	0.00119205	Ddr2/Cd24a/Map2k4/Map2k3/Akap6/Psen1/Map3k1/Fermt2/Fgd4/Pkd1/Csf1r/Malt1/Zfp91/Zeb2/Rasgrp1/Adnp/Hnf4a/Psrc1/Map3k7/Kit/Adam9/Map2k7/Ikbkg	23
BP	GO:2001233	regulation of apoptotic signaling pathway	25/771	406/28814	0.000112999	0.00186689	0.00119336	Bcl2/Mdm4/Psen1/Zmynd11/Ripk1/Trps1/Myc/Dnm1l/Rrn3/Ptpn2/Madd/Cd44/Itgav/Bcl2l11/Trp53inp1/Map3k7/Dnaja1/Tgfbr1/Cav1/Vhl/Cxcl12/Yap1/Fem1b/Phip/Ikbkg	25
BP	GO:0035019	somatic stem cell population maintenance	8/771	56/28814	0.000115713	0.00189928	0.00121407	Lbh/Myc/Zfp36l2/Ski/Rbpj/Kit/Braf/Yap1	8
BP	GO:0072577	endothelial cell apoptotic process	8/771	56/28814	0.000115713	0.00189928	0.00121407	Fasl/Il10/Pdcd4/Itga4/Hipk1/Prkci/Krit1/Braf	8
BP	GO:0002695	negative regulation of leukocyte activation	16/771	202/28814	0.000117087	0.0019156	0.0012245	Lax1/Il10/Zc3h12d/Cd24a/Peli1/Prkar1a/Socs5/Ptpn2/Smad7/Cd44/Il2ra/Pag1/Cnr1/Fgl2/Gpnmb/Cbfb	16
BP	GO:0060541	respiratory system development	19/771	267/28814	0.000117627	0.0019182	0.00122616	Tmtc3/Tns3/Tbx2/Spry2/Thrb/Ywhaz/Smchd1/Abca3/Sec24b/Spry1/Wwp1/Nfib/Ski/Chd7/Stk40/Ncor2/Rbpj/Lrp6/Yap1	19
BP	GO:0003151	outflow tract morphogenesis	10/771	88/28814	0.000122159	0.00198568	0.0012693	Nrp2/Cited2/Tbx2/Nipbl/Jag1/Sec24b/Rbpj/Lrp6/Tbx20/Nedd4	10
BP	GO:0048538	thymus development	8/771	57/28814	0.000131482	0.00212352	0.0013574	Bcl2/Cited2/Bcl11b/Psen1/Bcl2l11/Tgfbr1/Braf/Nfatc3	8
BP	GO:1900271	regulation of long-term synaptic potentiation	8/771	57/28814	0.000131482	0.00212352	0.0013574	Paip2/Cpeb3/Ythdf1/Eif2ak4/Pirb/Ptpn5/Nptn/Fmr1	8
BP	GO:1903039	positive regulation of leukocyte cell-cell adhesion	18/771	248/28814	0.000137643	0.00221383	0.00141514	Cd24a/Adk/Egr3/Has2/Cd47/Socs5/Malt1/Cd44/Rasgrp1/Il2ra/Itga4/Il21/Il12a/Cav1/Cbfb/Nfat5/Ets1/Nkap	18
BP	GO:0002702	positive regulation of production of molecular mediator of immune response	12/771	125/28814	0.000137953	0.00221383	0.00141514	Il10/Dennd1b/Ddx21/Stat6/Rtn4/Dnajb9/Malt1/Shld1/Il21/Ddx58/Map3k7/Kit	12
BP	GO:0070374	positive regulation of ERK1 and ERK2 cascade	17/771	227/28814	0.000143744	0.00229944	0.00146986	Ddr2/Dstyk/Slc30a10/Ccl3/Prkca/Fermt2/Spry2/Csf1r/Cd44/Rasgrp1/Camk2d/Braf/Gpnmb/Cxcl12/Denn2b/Map2k7/Nptn	17
BP	GO:0019915	lipid storage	10/771	90/28814	0.000147594	0.00234614	0.00149971	Ppara/Ptpn2/Ehd1/Cry2/Itgav/Cds2/Ttc39b/Cav1/Dgat2/Lpl	10
BP	GO:0046364	monosaccharide biosynthetic process	10/771	90/28814	0.000147594	0.00234614	0.00149971	Per2/Slc39a14/Ppara/Gnpda1/Ptpn2/Hnf4a/Acadm/Dgat2/Chst15/Arpp19	10
BP	GO:0033619	membrane protein proteolysis	8/771	58/28814	0.000148981	0.00235135	0.00150304	Il10/Psen1/Myh9/Lrig2/Aph1a/Adam9/Bace1/Adam10	8
BP	GO:0043276	anoikis	6/771	31/28814	0.000149607	0.00235135	0.00150304	Bcl2/Ptrh2/Map3k7/Cav1/Itgb1/Ikbkg	6
BP	GO:0060317	cardiac epithelial to mesenchymal transition	6/771	31/28814	0.000149607	0.00235135	0.00150304	Rtn4/Has2/Pdcd4/Jag1/Tgfbr1/Rbpj	6
BP	GO:0030879	mammary gland development	14/771	165/28814	0.000149788	0.00235135	0.00150304	Lbh/Irs1/Socs2/Lats1/Stat6/Rtn4/Tbx2/Bcl2l11/Ncoa3/Oas2/Orai1/Lrp6/Cav1/Igf1r	14
BP	GO:0030111	regulation of Wnt signaling pathway	21/771	318/28814	0.000150868	0.00236094	0.00150917	Lats1/Usp34/Psen1/Spin1/Ccn4/Tiam1/Mapk14/Csnk1a1/Zeb2/Ctnnd1/Lgr4/Tbl1xr1/Reck/Cdk14/Rbpj/Lrp6/Mdfic/Cav1/Yap1/Rbms3/Xiap	21
BP	GO:0045747	positive regulation of Notch signaling pathway	7/771	44/28814	0.000154619	0.00241215	0.0015419	Stat3/Nepro/Jag1/Reck/Rbpj/Kit/Yap1	7
BP	GO:0071902	positive regulation of protein serine/threonine kinase activity	16/771	207/28814	0.000155446	0.00241416	0.00154319	Cd24a/Map2k4/Akap6/Psen1/Map3k1/Fermt2/Fgd4/Pkd1/Csf1r/Zeb2/Rasgrp1/Psrc1/Map3k7/Kit/Adam9/Map2k7	16
BP	GO:0032956	regulation of actin cytoskeleton organization	23/771	366/28814	0.000155706	0.00241416	0.00154319	Lats1/Nf2/Taok1/Cfl2/Ctsl/Rasa1/Pik3r1/Map3k1/Fermt2/Rictor/Cd47/Rock1/Csf1r/Rnd3/Hax1/C9orf72/Tgfbr1/Arpc3/Fscn1/Braf/Arpc4/Tmod2/Rdx	23
BP	GO:0030032	lamellipodium assembly	9/771	74/28814	0.00015692	0.0024181	0.00154571	Abi3/Ablim1/Pik3r1/Parvb/Fgd4/Akirin1/Kit/Fscn1/Itgb1	9
BP	GO:0043966	histone H3 acetylation	9/771	74/28814	0.00015692	0.0024181	0.00154571	Zfp451/Wbp2/Kat6b/Brd1/Taf7/Taf5/Map3k7/Meaf6/Kmt2a	9
BP	GO:0090596	sensory organ morphogenesis	21/771	319/28814	0.000157535	0.00242018	0.00154704	Bcl2/Fasl/Cited2/Stat3/Tbx2/Spry2/Thrb/Nipbl/Myc/Tshz1/Aldh1a1/Jag1/Hipk1/Sec24b/Prkci/Ski/Chd7/Lrp6/Vhl/Grk1/Rs1	21
BP	GO:0071901	negative regulation of protein serine/threonine kinase activity	11/771	109/28814	0.000166675	0.00255282	0.00163182	Lax1/Lats1/Prkar1a/Spry2/Slc8a1/Hipk3/Spry1/Dnaja1/Lrp6/Cav1/Ptpn5	11
BP	GO:0001825	blastocyst formation	8/771	59/28814	0.000168354	0.00257071	0.00164326	Tet1/Lats1/Cited2/Rtn4/Pbrm1/Rpl7l1/Bysl/Yap1	8
BP	GO:0001936	regulation of endothelial cell proliferation	14/771	167/28814	0.000170042	0.00258864	0.00165472	Il10/Stat3/Prkca/Egr3/Rictor/Nr4a1/Itga4/Il12a/Nras/Tgfbr1/Krit1/Cav2/Cav1/Cxcl12	14
BP	GO:0018210	peptidyl-threonine modification	12/771	128/28814	0.000172789	0.00262008	0.00167482	Bcl2/Prkca/Spry2/Rock1/Smad7/Hipk3/Hipk1/Camk2d/Map3k7/Tgfbr1/Prkcb/Phip	12
BP	GO:0007260	tyrosine phosphorylation of STAT protein	9/771	75/28814	0.000174141	0.00262008	0.00167482	Nf2/Ptpn2/Csf1r/Hnf4a/Il21/Il12a/Kit/Cav1/Arl2bp	9
BP	GO:0001659	temperature homeostasis	15/771	188/28814	0.000174696	0.00262008	0.00167482	Per2/Adipor1/Stat6/Stat3/Lpin1/Arrdc3/Aldh1a1/Lgr4/Gnas/Cnr1/Rbpj/Ache/Cav1/Igf1r/Ccr5	15
BP	GO:0009150	purine ribonucleotide metabolic process	22/771	345/28814	0.000174706	0.00262008	0.00167482	Zbtb20/Stat3/Pank3/Psen1/Adk/Myc/Ppara/Rhoq/Entpd7/Pdhx/Ak1/Hnf4a/Ak2/Gale/Acot7/Paics/Slc4a4/Foxk1/Dgat2/Acat1/Nt5e/Pdha1	22
BP	GO:0043087	regulation of GTPase activity	22/771	345/28814	0.000174706	0.00262008	0.00167482	Rabgap1l/Dennd1b/Plxna2/Tbc1d15/Ccl3/Sos2/Rasa1/Fermt2/Spry2/Rictor/Tiam1/Arhgap12/Rasgrp1/Gnas/Spry1/Arhgef26/C9orf72/Arhgap24/Cav2/Itgb1/Rasa2/Rdx	22
BP	GO:0097581	lamellipodium organization	10/771	92/28814	0.000177353	0.00265187	0.00169514	Abi3/Ablim1/Pik3r1/Parvb/Fgd4/Cd44/Akirin1/Kit/Fscn1/Itgb1	10
BP	GO:0055006	cardiac cell development	11/771	110/28814	0.000180792	0.00269082	0.00172004	Map2k4/Akap6/Pbrm1/Ccn4/Ppara/Tomm70a/Slc8a1/Pdcd4/Jag1/Camk2d/Sgcb	11
BP	GO:0006164	purine nucleotide biosynthetic process	14/771	168/28814	0.000181026	0.00269082	0.00172004	Stat3/Pank3/Adk/Myc/Ppara/Pdhx/Ak1/Ak2/Acot7/Paics/Dck/Oasl2/Acat1/Pdha1	14
BP	GO:0034219	carbohydrate transmembrane transport	12/771	129/28814	0.000185956	0.00275598	0.00176169	Irs1/Lmbrd1/Prkca/Rasa1/Myc/Mapk14/Rhoq/Slc23a2/Ak1/Prkci/Braf/Prkcb	12
BP	GO:0018205	peptidyl-lysine modification	24/771	395/28814	0.000187639	0.00277277	0.00177242	Dnmt3b/Fkbp10/Zfp451/Wbp2/Cbx4/Mllt6/Arid4a/Kat6b/Brd1/Glyr1/Naa50/Taf7/Iws1/Taf5/Tet2/Map3k7/Meaf6/Setd1b/Kmt5a/Zfp110/Nsd3/Dnmt1/Kmt2a/Gnl3l	24
BP	GO:0000288	nuclear-transcribed mRNA catabolic process, deadenylation-dependent decay	8/771	60/28814	0.000189751	0.00278763	0.00178192	Btg2/Igf2bp1/Zfp36l1/Tnrc6b/Zfp36l2/Cpeb3/Cnot6l/Tnrc6a	8
BP	GO:0042987	amyloid precursor protein catabolic process	8/771	60/28814	0.000189751	0.00278763	0.00178192	Rtn4/Psen1/Rock1/Aph1a/Dhcr24/Adam9/Bace1/Adam10	8
BP	GO:0051100	negative regulation of binding	14/771	169/28814	0.000192616	0.0028176	0.00180108	Per2/Il10/Psen1/Myc/Ppara/Rock1/Adnp/Itga4/C9orf72/Nfib/Pcsk9/Zfp462/Cav1/Gnl3l	14
BP	GO:0045722	positive regulation of gluconeogenesis	5/771	21/28814	0.000192909	0.0028176	0.00180108	Ppara/Ptpn2/Hnf4a/Dgat2/Arpp19	5
BP	GO:0007029	endoplasmic reticulum organization	10/771	93/28814	0.000194028	0.00282575	0.00180629	Tor1aip2/Ccdc47/Rtn4/Rab10/Esyt2/Lman2/Reep5/Lnpk/Cav2/Ubl4a	10
BP	GO:0002705	positive regulation of leukocyte mediated immunity	15/771	190/28814	0.000196169	0.00284051	0.00181572	Dennd1b/Ddx21/Cd24a/Stat6/H2-D1/H2-Q10/Malt1/Rasgrp1/Shld1/Il21/Il12a/Ddx58/Map3k7/Kit/Cadm1	15
BP	GO:0043524	negative regulation of neuron apoptotic process	15/771	190/28814	0.000196169	0.00284051	0.00181572	Bcl2/Btg2/Il10/Slc30a10/Map2k4/Snx6/Psen1/Rock1/Stxbp1/Adnp/Dnajc5/Prkci/Braf/Xiap/Fmr1	15
BP	GO:0051098	regulation of binding	24/771	397/28814	0.00020225	0.00292016	0.00186664	Per2/Il10/Nucks1/Psen1/Myc/Ppara/Tiam1/Pkd1/Rock1/Hipk3/Adnp/Itga4/Mapre1/Hipk1/C9orf72/Nfib/Pcsk9/Ski/Tgfbr1/Zfp462/Krit1/Cav1/Gnl3l/Fmr1	24
BP	GO:0055023	positive regulation of cardiac muscle tissue growth	7/771	46/28814	0.000206196	0.00295541	0.00188917	Tbx2/Akap6/Ccn4/Mapk14/Rbpj/Yap1/Tbx20	7
BP	GO:1900077	negative regulation of cellular response to insulin stimulus	7/771	46/28814	0.000206196	0.00295541	0.00188917	Ankrd26/Irs1/Lmbrd1/Prkca/Ptpn2/Prkcb/Lpl	7
BP	GO:0031349	positive regulation of defense response	20/771	302/28814	0.000206849	0.00295541	0.00188917	Cdk19/Cd24a/Ccl3/Prkca/Ripk1/Ccn4/Cd47/Tomm70a/Pdcd4/Rasgrp1/Zcchc3/Polr3f/Il21/Il12a/Gbp5/Cnr1/Lpl/Ets1/Cadm1/Ccr5	20
BP	GO:0035725	sodium ion transmembrane transport	13/771	150/28814	0.000207037	0.00295541	0.00188917	Ank3/Scn8a/Slc8a1/Chp1/Camk2d/Pcsk9/Tpcn1/Slc4a4/Slc6a1/Scn3b/Nedd4/Slc9a6/Slc6a8	13
BP	GO:0051648	vesicle localization	15/771	191/28814	0.000207737	0.00295702	0.0018902	Trak2/Mreg/Psen1/Ap3m1/Fam91a1/Nde1/Syt4/Madd/Rasgrp1/Atp9a/Itga4/Chp1/Kif1b/Uso1/Ikbkg	15
BP	GO:1902459	positive regulation of stem cell population maintenance	4/771	12/28814	0.000212106	0.0030107	0.00192452	Lbh/Zfp322a/Ncoa3/Yap1	4
BP	GO:0046822	regulation of nucleocytoplasmic transport	12/771	131/28814	0.000214874	0.00304143	0.00194416	Ppp1r12a/Psen1/Pik3r1/Mapk14/Iws1/Nolc1/Chp1/Hnf4a/Ppp1cc/Mdfic/Ptpn5/Nedd4	12
BP	GO:0051147	regulation of muscle cell differentiation	13/771	151/28814	0.000221102	0.00312082	0.0019949	Bcl2/Akap6/Ccn4/Ppara/Tomm70a/Mapk14/Nfatc1/Megf10/Pdcd4/Kit/Atp11a/Nfatc3/Dnmt1	13
BP	GO:0019693	ribose phosphate metabolic process	23/771	376/28814	0.000229969	0.0032293	0.00206425	Zbtb20/Stat3/Pank3/Psen1/Adk/Myc/Ppara/Rhoq/Entpd7/Pdhx/Ak1/Hnf4a/Ak2/Gale/Acot7/Paics/Slc4a4/Foxk1/Rpia/Dgat2/Acat1/Nt5e/Pdha1	23
BP	GO:0051650	establishment of vesicle localization	14/771	172/28814	0.000231308	0.0032293	0.00206425	Trak2/Mreg/Psen1/Ap3m1/Fam91a1/Nde1/Syt4/Madd/Rasgrp1/Atp9a/Itga4/Chp1/Kif1b/Ikbkg	14
BP	GO:0010717	regulation of epithelial to mesenchymal transition	10/771	95/28814	0.000231351	0.0032293	0.00206425	Adipor1/Fermt2/Spry2/Il17rd/Tiam1/Smad7/Jag1/Spry1/Tgfbr1/Tbx20	10
BP	GO:0031060	regulation of histone methylation	10/771	95/28814	0.000231351	0.0032293	0.00206425	Dnmt3b/Tet1/Mllt6/Iws1/Chtop/Mthfr/Zfp110/Nsd3/Dnmt1/Kmt2a	10
BP	GO:1901987	regulation of cell cycle phase transition	24/771	401/28814	0.000234524	0.00326454	0.00208678	Bcl2/Ddr2/Gigyf2/Zc3h12d/Ctdsp2/Lsm11/Taok1/Cdc27/Tbx2/Zfp36l1/Zfp36l2/Pkd1/Mapk14/Wac/Lmnb1/Ak1/Eif2ak4/Camk2d/Rpa2/Abraxas1/Gpnmb/Fem1b/Rdx/Tipin	24
BP	GO:0032413	negative regulation of ion transmembrane transporter activity	9/771	78/28814	0.000235505	0.00326918	0.00208974	Ank3/Prkca/Cacnb3/Snx27/Camk2d/Pcsk9/Cav1/Nedd4/Fmr1	9
BP	GO:0043414	macromolecule methylation	21/771	329/28814	0.000239924	0.00332137	0.0021231	Dnmt3b/Btg2/Tet1/Snrpd3/Suz12/Mllt6/Arid4a/Myc/Satb1/Iws1/Gnas/Chtop/Tet2/Trmt10a/Mthfr/Setd1b/Kmt5a/Zfp110/Nsd3/Dnmt1/Kmt2a	21
BP	GO:0001666	response to hypoxia	16/771	216/28814	0.000252526	0.00347672	0.0022224	Bcl2/Cited2/Cd24a/Rtn4/Zfp36l1/Myc/Ppara/Slc8a1/Camk2d/Hp1bp3/Rbpj/Cav1/Vhl/Prkcb/Nfatc3/Usp19	16
BP	GO:0045216	cell-cell junction organization	16/771	216/28814	0.000252526	0.00347672	0.0022224	Nf2/Prkca/Fermt2/Rock1/Csf1r/Smad7/Ctnnd1/Hnf4a/Hipk1/Prkci/Tgfbr1/Fscn1/Cav1/Itgb1/Rdx/Adam10	16
BP	GO:0007346	regulation of mitotic cell cycle	27/771	479/28814	0.000258544	0.00354151	0.00226382	Bcl2/Btg2/Ddr2/Gigyf2/Zc3h12d/Ctdsp2/Lsm11/Rad50/Taok1/Cdc27/Prkca/Zfp36l1/Myc/Zfp36l2/Pkd1/Wac/Lmnb1/Ak1/Hnf4a/Camk2d/Rpa2/Abraxas1/Gpnmb/Igf1r/Phip/Rdx/Tipin	27
BP	GO:0019058	viral life cycle	18/771	261/28814	0.000258638	0.00354151	0.00226382	Bcl2/Nucks1/Eea1/Rad50/Ctsl/Apobec3/Ppara/Pcbp2/Itgav/Eif2ak4/Ppih/Tpcn1/Oas2/Oasl2/Cav2/Cav1/Nedd4/Fmr1	18
BP	GO:0046626	regulation of insulin receptor signaling pathway	9/771	79/28814	0.000259566	0.00354458	0.00226578	Ankrd26/Irs1/Lmbrd1/Nucks1/Adipor1/Prkca/Pik3r1/Ptpn2/Prkcb	9
BP	GO:0045787	positive regulation of cell cycle	22/771	355/28814	0.000260506	0.00354781	0.00226785	Ddr2/Il10/Cited2/Lsm11/Cdc27/Prkca/Tbx2/Azin1/Myc/Pkd1/Lmnb1/Slf2/Bcl2l11/Psrc1/Camk2d/Smc2/Lrp6/Igf1r/Phip/Ncapd3/Rdx/Usp19	22
BP	GO:0043254	regulation of protein-containing complex assembly	25/771	429/28814	0.000262869	0.00357035	0.00228225	Lats1/Cd24a/Rasa1/Map3k1/Fermt2/Rictor/Abca3/Slf2/Stxbp1/Napb/Bcl2l11/Mapre1/Hax1/Psrc1/Gbp5/Map3k7/Arpc3/Fscn1/Cav1/Arpc4/Tppp3/Tbx20/Tmod2/Rdx/Gnl3l	25
BP	GO:0002367	cytokine production involved in immune response	11/771	115/28814	0.000267542	0.00362405	0.00231658	Il10/Dennd1b/Ddx21/Rtn4/Malt1/Smad7/Il21/Il12a/Ddx58/Map3k7/Kit	11
BP	GO:0006753	nucleoside phosphate metabolic process	26/771	455/28814	0.00027073	0.00364891	0.00233248	Zbtb20/Tbpl1/Stat3/Pank3/Psen1/Adk/Myc/Ppara/Rhoq/Entpd7/Pdhx/Ak1/Entpd6/Hnf4a/Ak2/Gale/Acot7/Paics/Dck/Slc4a4/Oasl2/Foxk1/Dgat2/Acat1/Nt5e/Pdha1	26
BP	GO:0003382	epithelial cell morphogenesis	7/771	48/28814	0.000270826	0.00364891	0.00233248	Jmjd1c/Bcl11b/Map3k1/Stc1/Rock1/Arhgef26/Clic4	7
BP	GO:0003012	muscle system process	25/771	430/28814	0.000272215	0.00365784	0.00233818	Map2k4/Prkca/Map2k3/Tbx2/Akap6/Adk/Stc1/Ccn4/Ppara/Nr4a1/Tomm70a/Slc8a1/Rock1/Nfatc1/Smad7/Ank2/Camk2d/Zdhhc21/Cacna2d1/Kit/Cav1/Nfatc3/Tbx20/Tmod2/Scn3b	25
BP	GO:0001570	vasculogenesis	10/771	97/28814	0.000274512	0.00366914	0.0023454	Cited2/Rtn4/Zfp36l1/Itgb8/Pbrm1/Has2/Qk/Cav1/Yap1/Tbx20	10
BP	GO:0002718	regulation of cytokine production involved in immune response	10/771	97/28814	0.000274512	0.00366914	0.0023454	Il10/Dennd1b/Ddx21/Rtn4/Malt1/Smad7/Il21/Ddx58/Map3k7/Kit	10
BP	GO:0002699	positive regulation of immune effector process	20/771	309/28814	0.000279119	0.00372085	0.00237846	Il10/Dennd1b/Ddx21/Cd24a/Stat6/Rtn4/Dnajb9/H2-D1/H2-Q10/Socs5/Malt1/Stxbp1/Rasgrp1/Shld1/Il21/Il12a/Ddx58/Map3k7/Kit/Cadm1	20
BP	GO:0048562	embryonic organ morphogenesis	21/771	333/28814	0.000282249	0.00375264	0.00239878	Dscaml1/Slc39a3/Cited2/Tcf7/Tbx2/Psen1/Spry2/Nipbl/Myc/Tshz1/Kdm2a/Aldh1a1/Gnas/Hipk1/Sec24b/Chd7/Tgfbr1/Rbpj/Lrp6/Yap1/Tbx20	21
BP	GO:0043534	blood vessel endothelial cell migration	11/771	116/28814	0.000288552	0.00382636	0.0024459	Lemd3/Prkca/Map2k3/Map3k3/Egr3/Myh9/Nr4a1/Vhl/Itgb1/Amotl1/Ets1	11
BP	GO:0055088	lipid homeostasis	14/771	176/28814	0.000293161	0.00387727	0.00247844	Zbtb20/Cd24a/Acox1/Rtn4/Tlcd1/Abca3/Ehd1/Hnf4a/Tlcd4/Ttc39b/Pcsk9/Cav1/Dgat2/Lpl	14
BP	GO:0045055	regulated exocytosis	19/771	287/28814	0.000296372	0.00390485	0.00249607	Prkca/Rab10/Psen1/Ywhaz/Myh9/Dnm1l/Snap29/Syt4/Stx3/Stxbp1/Rasgrp1/Napb/Stx2/Kit/Braf/Prkcb/Chrnb3/Bace1/Fmr1	19
BP	GO:0044264	cellular polysaccharide metabolic process	10/771	98/28814	0.000298497	0.00390485	0.00249607	Irs1/Per2/Has2/B4galt5/Gyg/Acadm/Stk40/Stbd1/Ppp1cc/Ppp1r3b	10
BP	GO:0033148	positive regulation of intracellular estrogen receptor signaling pathway	4/771	13/28814	0.000299896	0.00390485	0.00249607	Wbp2/Skp2/Ncoa3/Yap1	4
BP	GO:0042532	negative regulation of tyrosine phosphorylation of STAT protein	4/771	13/28814	0.000299896	0.00390485	0.00249607	Nf2/Ptpn2/Hnf4a/Cav1	4
BP	GO:0060213	positive regulation of nuclear-transcribed mRNA poly(A) tail shortening	4/771	13/28814	0.000299896	0.00390485	0.00249607	Btg2/Tnrc6b/Cpeb3/Tnrc6a	4
BP	GO:1901659	glycosyl compound biosynthetic process	4/771	13/28814	0.000299896	0.00390485	0.00249607	Adk/Ak1/Mtap/Nt5e	4
BP	GO:0051962	positive regulation of nervous system development	22/771	359/28814	0.000304061	0.00394888	0.00252422	Plxna2/Prkca/Rtn4/Pik3r1/Myc/Dnm1l/Tiam1/Qk/Zeb2/Caprin1/Adnp/Prkci/Kit/Rufy3/Ppp1cc/Ache/Braf/Cxcl12/St8sia2/Adgre5/Nptn/Fmr1	22
BP	GO:1900101	regulation of endoplasmic reticulum unfolded protein response	5/771	23/28814	0.000305161	0.00395297	0.00252684	Atf6/Pik3r1/Bfar/Crebrf/Ptpn2	5
BP	GO:0060421	positive regulation of heart growth	7/771	49/28814	0.000308746	0.0039773	0.00254239	Tbx2/Akap6/Ccn4/Mapk14/Rbpj/Yap1/Tbx20	7
BP	GO:0001892	embryonic placenta development	11/771	117/28814	0.000310936	0.0039773	0.00254239	Il10/Cited2/Bptf/Zfp36l1/Slc8a1/Pkd1/Itga4/Itgav/Ncoa3/Dnajb6/Rbpj	11
BP	GO:0045446	endothelial cell differentiation	11/771	117/28814	0.000310936	0.0039773	0.00254239	Pbrm1/Stc1/Rock1/Jag1/Arhgef26/Zdhhc21/Clic4/Tgfbr1/Rbpj/Vhl/Rdx	11
BP	GO:1904659	glucose transmembrane transport	11/771	117/28814	0.000310936	0.0039773	0.00254239	Irs1/Lmbrd1/Prkca/Rasa1/Myc/Mapk14/Rhoq/Ak1/Prkci/Braf/Prkcb	11
BP	GO:0045926	negative regulation of growth	18/771	265/28814	0.000310985	0.0039773	0.00254239	Ankrd26/Bcl2/Adipor1/Socs2/Zc3h12d/Cited2/Nf2/Rtn4/Ifrd1/Ppara/Tomm70a/Hnf4a/Gnas/Zmat3/Psrc1/Sema3a/Foxk1/Ccr5	18
BP	GO:0016051	carbohydrate biosynthetic process	15/771	199/28814	0.000323492	0.00412678	0.00263794	Irs1/Per2/Slc39a14/Has2/Ppara/Gnpda1/Ptpn2/B4galt5/Hnf4a/Gyg/Acadm/Dgat2/Chst15/Ppp1r3b/Arpp19	15
BP	GO:0042303	molting cycle	12/771	137/28814	0.000325656	0.00413345	0.0026422	Mreg/Bcl2/Psen1/Ctsl/Nipbl/Trps1/Nfatc1/Lgr4/Gnas/Zdhhc21/Mysm1/Rbpj	12
BP	GO:0042633	hair cycle	12/771	137/28814	0.000325656	0.00413345	0.0026422	Mreg/Bcl2/Psen1/Ctsl/Nipbl/Trps1/Nfatc1/Lgr4/Gnas/Zdhhc21/Mysm1/Rbpj	12
BP	GO:0060038	cardiac muscle cell proliferation	8/771	65/28814	0.000332942	0.00421532	0.00269453	Cited2/Tbx2/Prkar1a/Mapk14/Tgfbr1/Rbpj/Yap1/Tbx20	8
BP	GO:0008645	hexose transmembrane transport	11/771	118/28814	0.000334763	0.00422774	0.00270248	Irs1/Lmbrd1/Prkca/Rasa1/Myc/Mapk14/Rhoq/Ak1/Prkci/Braf/Prkcb	11
BP	GO:0070266	necroptotic process	6/771	36/28814	0.000353276	0.00445039	0.0028448	Fasl/Peli1/Ripk1/Dnm1l/Map3k7/Cav1	6
BP	GO:0009895	negative regulation of catabolic process	20/771	315/28814	0.000357753	0.00448744	0.00286848	Bcl2/Mdm4/Il10/Igf2bp1/Stat3/Psen1/Mycbp2/Azin1/Laptm4b/Ppara/Qk/Wac/Lrig2/Cnr1/Foxk1/Smg1/Naf1/Tent5a/Usp19/Fmr1	20
BP	GO:0032943	mononuclear cell proliferation	21/771	339/28814	0.000357998	0.00448744	0.00286848	Bcl2/Il10/Zc3h12d/Cd24a/Peli1/Prkar1a/Sos2/Adk/Myc/Satb1/Cd320/Pura/Csf1r/Malt1/Cd44/Rasgrp1/Il2ra/Il21/Il12a/Gpnmb/Cxcl12	21
BP	GO:1902903	regulation of supramolecular fiber organization	23/771	388/28814	0.00035903	0.00448891	0.00286942	Lats1/Nf2/Taok1/Cfl2/Psen1/Rasa1/Pik3r1/Map3k1/Fermt2/Rictor/Cd47/Mapre1/Hax1/Psrc1/C9orf72/Tgfbr1/Arpc3/Braf/Cav1/Arpc4/Tmod2/Rdx/Vbp1	23
BP	GO:0008654	phospholipid biosynthetic process	16/771	223/28814	0.000360787	0.00448891	0.00286942	Fam126b/Pigm/Socs2/Socs7/Lpin1/Pik3r1/Samd8/Gm44502/Lclat1/Socs5/Chp1/Cds2/Sgms2/Pik3r3/Etnk1/Smg1	16
BP	GO:0035264	multicellular organism growth	16/771	223/28814	0.000360787	0.00448891	0.00286942	Ankrd26/Bcl2/Gigyf2/Socs2/Stat3/Zfp36l1/Nipbl/Kdm2a/Slc25a25/Ncoa3/Gnas/Tbl1xr1/Clic4/Chd7/Stk40/Plekha1	16
BP	GO:0009259	ribonucleotide metabolic process	22/771	364/28814	0.0003674	0.00455975	0.00291471	Zbtb20/Stat3/Pank3/Psen1/Adk/Myc/Ppara/Rhoq/Entpd7/Pdhx/Ak1/Hnf4a/Ak2/Gale/Acot7/Paics/Slc4a4/Foxk1/Dgat2/Acat1/Nt5e/Pdha1	22
BP	GO:0048660	regulation of smooth muscle cell proliferation	14/771	180/28814	0.000368686	0.00455975	0.00291471	Ddr2/Il10/Prkca/Gna13/Pik3r1/Skp2/Myc/Ccn4/Pdcd4/Il12a/Camk2d/Cav1/Igf1r/Dnmt1	14
BP	GO:0002720	positive regulation of cytokine production involved in immune response	8/771	66/28814	0.000370101	0.00455975	0.00291471	Dennd1b/Ddx21/Rtn4/Malt1/Il21/Ddx58/Map3k7/Kit	8
BP	GO:0098900	regulation of action potential	8/771	66/28814	0.000370101	0.00455975	0.00291471	Ank3/Cacnb3/Ank2/Camk2d/Cnr1/Cacna2d1/Cav1/Fmr1	8
BP	GO:0032874	positive regulation of stress-activated MAPK cascade	12/771	139/28814	0.000371963	0.00457152	0.00292223	Map2k4/Taok1/Map3k3/Map3k1/Ripk1/Fgd4/Pja2/Lmnb1/Rasgrp1/Map3k7/Rell1/Map2k7	12
BP	GO:0043369	CD4-positive or CD8-positive, alpha-beta T cell lineage commitment	5/771	24/28814	0.000377024	0.00462245	0.00295478	Bcl2/Stat6/Stat3/Ctsl/Braf	5
BP	GO:0006816	calcium ion transport	25/771	440/28814	0.000383085	0.00467815	0.00299039	Bcl2/Fasl/Akap6/Psen1/Micu2/Stc1/Cacnb3/Dnm1l/Slc8a1/Pkd1/Nfatc1/Slc25a25/Itgav/Ank2/Camk2d/Chd7/Tpcn1/Cacna2d1/Orai1/Cav1/Cxcl12/Prkcb/Nfatc3/Ccr5/Fmr1	25
BP	GO:0044262	cellular carbohydrate metabolic process	19/771	293/28814	0.000383425	0.00467815	0.00299039	Irs1/Per2/Adipor1/Stat3/Has2/Ppara/Ptpn2/B4galt5/Hnf4a/Gyg/Acadm/Stk40/Stbd1/Ppp1cc/Foxk1/Braf/Dgat2/Ppp1r3b/Arpp19	19
BP	GO:0014812	muscle cell migration	11/771	120/28814	0.000387043	0.00471049	0.00301106	Bcl2/Ddr2/Gna13/Has2/Myc/Ccn4/Rock1/Megf10/Postn/Camk2d/Akirin1	11
BP	GO:0016358	dendrite development	20/771	317/28814	0.000387944	0.00471049	0.00301106	Trak2/Tet1/Rtn4ip1/Igf2bp1/Psen1/Pbrm1/Dnm1l/Strn/Slc25a46/Cpeb3/Caprin1/Btbd3/Dclk1/Sema3a/Ache/Itgb1/Adam10/Nedd4/Slc9a6/Fmr1	20
BP	GO:0048806	genitalia development	7/771	51/28814	0.000397339	0.004801	0.00306892	Tcf7/Nipbl/Lgr4/Ncoa3/Chd7/Dhcr24/Lrp6	7
BP	GO:0051293	establishment of spindle localization	7/771	51/28814	0.000397339	0.004801	0.00306892	Kpnb1/Spry2/Myh9/Nde1/Spry1/Itgb1/Map4	7
BP	GO:0050866	negative regulation of cell activation	16/771	225/28814	0.000398257	0.004801	0.00306892	Lax1/Il10/Zc3h12d/Cd24a/Peli1/Prkar1a/Socs5/Ptpn2/Smad7/Cd44/Il2ra/Pag1/Cnr1/Fgl2/Gpnmb/Cbfb	16
BP	GO:0006814	sodium ion transport	17/771	248/28814	0.000406764	0.00486785	0.00311165	Ank3/Mllt6/Slc38a4/Scn8a/Slc8a1/Slc23a2/Chp1/Gnas/Camk2d/Pcsk9/Tpcn1/Slc4a4/Slc6a1/Scn3b/Nedd4/Slc9a6/Slc6a8	17
BP	GO:2000736	regulation of stem cell differentiation	8/771	67/28814	0.000410565	0.00486785	0.00311165	Lbh/Stat3/Zfp36l2/Jag1/Ncoa3/N4bp2l2/Sox5/Yap1	8
BP	GO:0034393	positive regulation of smooth muscle cell apoptotic process	4/771	14/28814	0.000410984	0.00486785	0.00311165	Map2k4/E2f3/Pdcd4/Il12a	4
BP	GO:0033146	regulation of intracellular estrogen receptor signaling pathway	6/771	37/28814	0.000412195	0.00486785	0.00311165	Lbh/Lats1/Wbp2/Skp2/Ncoa3/Yap1	6
BP	GO:0035909	aorta morphogenesis	6/771	37/28814	0.000412195	0.00486785	0.00311165	Fkbp10/Tbx2/Jag1/Sec24b/Chd7/Rbpj	6
BP	GO:0002260	lymphocyte homeostasis	9/771	84/28814	0.000412497	0.00486785	0.00311165	Bcl2/Slc39a3/Cd24a/Sos2/Cd44/Il2ra/Bcl2l11/Pirb/Ikbkg	9
BP	GO:0034109	homotypic cell-cell adhesion	9/771	84/28814	0.000412497	0.00486785	0.00311165	Ank3/Cd24a/Prkca/Megf10/Stxbp1/Gnas/Pear1/Rdx/Cd99l2	9
BP	GO:0072089	stem cell proliferation	9/771	84/28814	0.000412497	0.00486785	0.00311165	Nf2/Zfp36l1/Fermt2/Nfatc1/Ncoa3/Fubp1/N4bp2l2/Yap1/Nkap	9
BP	GO:1904589	regulation of protein import	9/771	84/28814	0.000412497	0.00486785	0.00311165	Psen1/Pik3r1/Tomm70a/Mapk14/Nolc1/Chp1/Hnf4a/Mdfic/Ptpn5	9
BP	GO:0006006	glucose metabolic process	16/771	226/28814	0.000418216	0.00491233	0.00314009	Irs1/Per2/Adipor1/Pik3r1/Slc39a14/Myc/Ppara/Mapk14/Ptpn2/Hnf4a/Acadm/Foxk1/Dgat2/Ppp1r3b/Arpp19/Pdha1	16
BP	GO:0042098	T cell proliferation	16/771	226/28814	0.000418216	0.00491233	0.00314009	Zc3h12d/Cd24a/Peli1/Prkar1a/Sos2/Adk/Myc/Satb1/Malt1/Cd44/Rasgrp1/Il2ra/Il21/Il12a/Gpnmb/Cxcl12	16
BP	GO:0070304	positive regulation of stress-activated protein kinase signaling cascade	12/771	141/28814	0.000423718	0.00495386	0.00316663	Map2k4/Taok1/Map3k3/Map3k1/Ripk1/Fgd4/Pja2/Lmnb1/Rasgrp1/Map3k7/Rell1/Map2k7	12
BP	GO:0071887	leukocyte apoptotic process	12/771	141/28814	0.000423718	0.00495386	0.00316663	Fasl/Il10/Cd24a/Ripk1/Myc/Cd44/Il2ra/Bcl2l11/Il21/Vhl/Cxcl12/Ccr5	12
BP	GO:0006470	protein dephosphorylation	17/771	249/28814	0.000425964	0.00496859	0.00317605	Camta1/Ptp4a1/Bcl2/Ppp1r12a/Ctdsp2/Ppp2r5e/Ptpn21/Rock1/Ptpn2/Mastl/Cry2/Ppp1cc/Pptc7/Pirb/Ptpn5/Dusp8/Arpp19	17
BP	GO:0001935	endothelial cell proliferation	14/771	183/28814	0.000435716	0.00507061	0.00324126	Il10/Stat3/Prkca/Egr3/Rictor/Nr4a1/Itga4/Il12a/Nras/Tgfbr1/Krit1/Cav2/Cav1/Cxcl12	14
BP	GO:0003015	heart process	17/771	250/28814	0.00044594	0.00516177	0.00329953	Mdm4/Prkca/Map2k3/Akap6/Pik3r1/Thrb/Stc1/Dnm1l/Slc8a1/Smad7/Ank2/Camk2d/Sema3a/Cacna2d1/Cav1/Yap1/Scn3b	17
BP	GO:0030857	negative regulation of epithelial cell differentiation	7/771	52/28814	0.000448671	0.00516177	0.00329953	Spry2/Jag1/Spry1/Tgfbr1/Cav1/Vhl/Yap1	7
BP	GO:0051954	positive regulation of amine transport	7/771	52/28814	0.000448671	0.00516177	0.00329953	Rtn4/Psen1/Syt4/Stxbp1/Slc6a1/Cxcl12/Itgb1	7
BP	GO:0060043	regulation of cardiac muscle cell proliferation	7/771	52/28814	0.000448671	0.00516177	0.00329953	Cited2/Tbx2/Mapk14/Tgfbr1/Rbpj/Yap1/Tbx20	7
BP	GO:0061756	leukocyte adhesion to vascular endothelial cell	7/771	52/28814	0.000448671	0.00516177	0.00329953	Rock1/Itga4/Zdhhc21/Cxcl12/Nfat5/Itgb1/Ets1	7
BP	GO:0034103	regulation of tissue remodeling	9/771	85/28814	0.00045057	0.0051718	0.00330594	Ddr2/Cd24a/Prkca/Klf6/Rock1/Csf1r/Itgav/Lrp6/Gpnmb	9
BP	GO:0048675	axon extension	12/771	142/28814	0.000451793	0.00517406	0.00330739	Nrp2/Rtn4/Ifrd1/Adnp/Dclk1/C9orf72/Sema3a/Rufy3/Cxcl12/Itgb1/Ccr5/Slc9a6	12
BP	GO:0000768	syncytium formation by plasma membrane fusion	8/771	68/28814	0.000454551	0.00518209	0.00331252	Adamts15/Myh9/Mapk14/Ehd1/Cd44/Tanc1/Cxcl12/Adam9	8
BP	GO:0140253	cell-cell fusion	8/771	68/28814	0.000454551	0.00518209	0.00331252	Adamts15/Myh9/Mapk14/Ehd1/Cd44/Tanc1/Cxcl12/Adam9	8
BP	GO:0007219	Notch signaling pathway	14/771	184/28814	0.000460252	0.00521979	0.00333662	Stat3/Tbx2/Psen1/Nepro/Jag1/Il2ra/Postn/Aph1a/Reck/Rbpj/Kit/Yap1/Adam10/Nkap	14
BP	GO:0014808	release of sequestered calcium ion into cytosol by sarcoplasmic reticulum	5/771	25/28814	0.000460966	0.00521979	0.00333662	Slc8a1/Ank2/Camk2d/Chd7/Ccr5	5
BP	GO:0060547	negative regulation of necrotic cell death	5/771	25/28814	0.000460966	0.00521979	0.00333662	Ddr2/Peli1/Ripk1/Map3k7/Cav1	5
BP	GO:0001503	ossification	24/771	421/28814	0.000473996	0.00534333	0.00341558	Bcl2/Ddr2/Asf1a/Fermt2/Thrb/Stc1/Nipbl/Ccn4/Slc8a1/Mapk14/Nfatc1/Smad7/Jag1/Lgr4/Trp53inp2/Gnas/Sgms2/Ski/Map3k7/Rbpj/Lrp6/Cbfb/Yap1/Tent5a	24
BP	GO:0019221	cytokine-mediated signaling pathway	24/771	421/28814	0.000473996	0.00534333	0.00341558	Adipor1/Cd24a/Stat6/Stat2/Ccl3/Stat3/Klf6/Ripk1/Cdip1/Ifnar2/Crebrf/Socs5/Ptpn2/Csf1r/Hipk1/Ythdf3/Ugcg/Oas2/Kit/Oasl2/Cav1/Cxcl12/Pirb/Yap1	24
BP	GO:0050729	positive regulation of inflammatory response	12/771	143/28814	0.000481421	0.0054049	0.00345494	Cdk19/Cd24a/Ccl3/Prkca/Ripk1/Ccn4/Cd47/Pdcd4/Cnr1/Lpl/Ets1/Ccr5	12
BP	GO:0070227	lymphocyte apoptotic process	10/771	104/28814	0.000482133	0.0054049	0.00345494	Fasl/Il10/Cd24a/Ripk1/Myc/Cd44/Il2ra/Bcl2l11/Il21/Vhl	10
BP	GO:0009117	nucleotide metabolic process	25/771	447/28814	0.000482676	0.0054049	0.00345494	Zbtb20/Tbpl1/Stat3/Pank3/Psen1/Adk/Myc/Ppara/Rhoq/Entpd7/Pdhx/Ak1/Hnf4a/Ak2/Gale/Acot7/Paics/Dck/Slc4a4/Oasl2/Foxk1/Dgat2/Acat1/Nt5e/Pdha1	25
BP	GO:0050770	regulation of axonogenesis	14/771	185/28814	0.000485955	0.0054212	0.00346537	Trak2/Plxna2/Rtn4/Ifrd1/Psen1/Tiam1/Zeb2/Adnp/Sema3a/Rufy3/Ache/Braf/Cxcl12/Ccr5	14
BP	GO:0016311	dephosphorylation	21/771	347/28814	0.000486284	0.0054212	0.00346537	Camta1/Ptp4a1/Bcl2/Ppp1r12a/Ctdsp2/Tns3/Lpin1/Ppp2r5e/Sgpp1/Ptpn21/Rock1/Ptpn2/Mastl/Cry2/Chp1/Ppp1cc/Pptc7/Pirb/Ptpn5/Dusp8/Arpp19	21
BP	GO:1990845	adaptive thermogenesis	13/771	164/28814	0.000492725	0.00547013	0.00349664	Per2/Adipor1/Stat6/Lpin1/Ckb/Arrdc3/Aldh1a1/Lgr4/Gnas/Rbpj/Ache/Cav1/Igf1r	13
BP	GO:0045786	negative regulation of cell cycle	22/771	372/28814	0.000492843	0.00547013	0.00349664	Bcl2/Btg2/Gigyf2/Lats1/Zc3h12d/Ctdsp2/Taok1/Rnf167/Zfp36l1/Nr4a1/Zfp36l2/Mapk14/Wac/Eif2ak4/Hnf4a/Rpa2/Abraxas1/Foxk1/Gpnmb/Fem1b/Ets1/Tipin	22
BP	GO:0003143	embryonic heart tube morphogenesis	8/771	69/28814	0.000502283	0.00554573	0.00354497	Cited2/Tbx2/Psen1/Kdm2a/Rbpj/Lrp6/Yap1/Tbx20	8
BP	GO:0060425	lung morphogenesis	8/771	69/28814	0.000502283	0.00554573	0.00354497	Tmtc3/Tbx2/Spry2/Sec24b/Spry1/Nfib/Stk40/Yap1	8
BP	GO:0010828	positive regulation of glucose transmembrane transport	7/771	53/28814	0.000505158	0.00554573	0.00354497	Irs1/Rasa1/Mapk14/Rhoq/Ak1/Prkci/Braf	7
BP	GO:0072091	regulation of stem cell proliferation	7/771	53/28814	0.000505158	0.00554573	0.00354497	Nf2/Zfp36l1/Fermt2/Nfatc1/Ncoa3/N4bp2l2/Yap1	7
BP	GO:2000351	regulation of endothelial cell apoptotic process	7/771	53/28814	0.000505158	0.00554573	0.00354497	Fasl/Il10/Pdcd4/Itga4/Prkci/Krit1/Braf	7
BP	GO:0030900	forebrain development	23/771	398/28814	0.000511286	0.00558175	0.00356799	Btg2/Nrp2/Zbtb18/Nf2/Igf2bp1/Rtn4/Socs7/Bcl11b/Psen1/Zswim6/Nde1/Csf1r/Zeb2/Btbd3/Dclk1/Nfib/Ski/Chd7/Ncor2/Sema3a/Rbpj/Lrp6/Cxcl12	23
BP	GO:0015748	organophosphate ester transport	11/771	124/28814	0.000512312	0.00558175	0.00356799	Fasl/Abcc4/Cd47/Abca3/Atp9a/Lrrc8a/Atp11b/Atp11a/Slc37a2/Tmem30a/Slc25a36	11
BP	GO:0006665	sphingolipid metabolic process	12/771	144/28814	0.000512667	0.00558175	0.00356799	Sgpp1/Galc/Itgb8/Samd8/Cerk/B4galt5/Sgms2/Cers2/Ugcg/Kit/St8sia1/St8sia2	12
BP	GO:0006643	membrane lipid metabolic process	14/771	186/28814	0.00051287	0.00558175	0.00356799	Pigm/Sgpp1/Galc/Itgb8/Samd8/Cerk/Gal3st3/B4galt5/Sgms2/Cers2/Ugcg/Kit/St8sia1/St8sia2	14
BP	GO:0043491	protein kinase B signaling	15/771	208/28814	0.000516258	0.00560652	0.00358382	Irs1/Lmbrd1/Rtn4/Zfp36l1/Fermt2/Spry2/Rictor/Ppara/Pear1/Hax1/Tgfbr1/Cxcl12/Igf1r/Plekha1/Itgb1	15
BP	GO:0046330	positive regulation of JNK cascade	10/771	105/28814	0.00052034	0.00563869	0.00360439	Map2k4/Taok1/Map3k1/Ripk1/Fgd4/Pja2/Lmnb1/Rasgrp1/Map3k7/Map2k7	10
BP	GO:1903320	regulation of protein modification by small protein conjugation or removal	17/771	254/28814	0.000534138	0.00576467	0.00368492	Per2/Peli1/Psen1/Arrdc3/Mycbp2/Spry2/Skp2/Smad7/Kdm2a/Mastl/Chp1/Dnaja1/Tgfbr1/Cav1/Rnf111/Gnl3l/Xiap	17
BP	GO:0006112	energy reserve metabolic process	9/771	87/28814	0.000535397	0.00576467	0.00368492	Irs1/Per2/Gnas/Gyg/Acadm/Stk40/Stbd1/Ppp1cc/Ppp1r3b	9
BP	GO:0032410	negative regulation of transporter activity	9/771	87/28814	0.000535397	0.00576467	0.00368492	Ank3/Prkca/Cacnb3/Snx27/Camk2d/Pcsk9/Cav1/Nedd4/Fmr1	9
BP	GO:0030307	positive regulation of cell growth	15/771	209/28814	0.000542751	0.00581982	0.00372017	Bcl2/Rtn4/Itsn2/Akap6/Ccn4/Syt4/Smad7/Slc23a2/Adnp/Ncoa3/Tgfbr1/Rufy3/Cxcl12/Yap1/Adam10	15
BP	GO:0010960	magnesium ion homeostasis	4/771	15/28814	0.000548604	0.00581982	0.00372017	Ank3/Cnnm4/Slc41a1/Trmt10a	4
BP	GO:0015693	magnesium ion transport	4/771	15/28814	0.000548604	0.00581982	0.00372017	Cnnm4/Slc41a1/Nipa2/Magt1	4
BP	GO:0060211	regulation of nuclear-transcribed mRNA poly(A) tail shortening	4/771	15/28814	0.000548604	0.00581982	0.00372017	Btg2/Tnrc6b/Cpeb3/Tnrc6a	4
BP	GO:0099171	presynaptic modulation of chemical synaptic transmission	4/771	15/28814	0.000548604	0.00581982	0.00372017	Prkca/Syt4/Prkcb/Fmr1	4
BP	GO:1900153	positive regulation of nuclear-transcribed mRNA catabolic process, deadenylation-dependent decay	4/771	15/28814	0.000548604	0.00581982	0.00372017	Zfp36l1/Tnrc6b/Zfp36l2/Cpeb3	4
BP	GO:2000811	negative regulation of anoikis	4/771	15/28814	0.000548604	0.00581982	0.00372017	Bcl2/Ptrh2/Cav1/Itgb1	4
BP	GO:0045981	positive regulation of nucleotide metabolic process	6/771	39/28814	0.00055284	0.00582793	0.00372535	Zbtb20/Stat3/Psen1/Myc/Ppara/Slc4a4	6
BP	GO:1900544	positive regulation of purine nucleotide metabolic process	6/771	39/28814	0.00055284	0.00582793	0.00372535	Zbtb20/Stat3/Psen1/Myc/Ppara/Slc4a4	6
BP	GO:0006949	syncytium formation	8/771	70/28814	0.000553994	0.00582793	0.00372535	Adamts15/Myh9/Mapk14/Ehd1/Cd44/Tanc1/Cxcl12/Adam9	8
BP	GO:0046324	regulation of glucose import	8/771	70/28814	0.000553994	0.00582793	0.00372535	Irs1/Lmbrd1/Prkca/Rasa1/Myc/Mapk14/Rhoq/Prkci	8
BP	GO:0046794	transport of virus	5/771	26/28814	0.000558238	0.00584815	0.00373828	Ctsl/Tpcn1/Cav2/Cav1/Fmr1	5
BP	GO:1900151	regulation of nuclear-transcribed mRNA catabolic process, deadenylation-dependent decay	5/771	26/28814	0.000558238	0.00584815	0.00373828	Igf2bp1/Zfp36l1/Tnrc6b/Zfp36l2/Cpeb3	5
BP	GO:0032330	regulation of chondrocyte differentiation	7/771	54/28814	0.000567164	0.00591706	0.00378233	Thrb/Trps1/Ccn4/Smad7/Lnpk/Tgfbr1/Sox5	7
BP	GO:0046854	phosphatidylinositol phosphate biosynthetic process	7/771	54/28814	0.000567164	0.00591706	0.00378233	Fam126b/Socs2/Socs7/Pik3r1/Socs5/Pik3r3/Smg1	7
BP	GO:0048659	smooth muscle cell proliferation	14/771	188/28814	0.000570518	0.00593975	0.00379683	Ddr2/Il10/Prkca/Gna13/Pik3r1/Skp2/Myc/Ccn4/Pdcd4/Il12a/Camk2d/Cav1/Igf1r/Dnmt1	14
BP	GO:0120161	regulation of cold-induced thermogenesis	12/771	146/28814	0.000580298	0.00601671	0.00384603	Per2/Adipor1/Stat6/Lpin1/Arrdc3/Aldh1a1/Lgr4/Gnas/Rbpj/Ache/Cav1/Igf1r	12
BP	GO:2000045	regulation of G1/S transition of mitotic cell cycle	12/771	146/28814	0.000580298	0.00601671	0.00384603	Bcl2/Ddr2/Gigyf2/Zc3h12d/Ctdsp2/Lsm11/Pkd1/Wac/Ak1/Rpa2/Gpnmb/Rdx	12
BP	GO:0090257	regulation of muscle system process	17/771	256/28814	0.000583596	0.00603848	0.00385995	Prkca/Akap6/Adk/Stc1/Ccn4/Ppara/Nr4a1/Tomm70a/Slc8a1/Rock1/Nfatc1/Smad7/Ank2/Camk2d/Zdhhc21/Kit/Cav1	17
BP	GO:0006457	protein folding	13/771	167/28814	0.000585163	0.00604229	0.00386238	Canx/Hspa14/Pdcl/Tor2a/Ppig/Dnajc5/Cct3/Ppih/Dnaja1/Dnajb6/Grpel1/Dnaja2/Vbp1	13
BP	GO:0043409	negative regulation of MAPK cascade	14/771	189/28814	0.000601346	0.00618734	0.0039551	Ankrd26/Lax1/Nf2/Prkca/Zmynd11/Spry2/Ptpn2/Hipk3/Spry1/Dnaja1/Cav1/Ptpn5/Dusp8/Igf1r	14
BP	GO:0060070	canonical Wnt signaling pathway	19/771	304/28814	0.000601666	0.00618734	0.0039551	Lats1/Tcf7/Usp34/Psen1/Myc/Mapk14/Csnk1a1/Zeb2/Ctnnd1/Lgr4/Tbl1xr1/Reck/Cdk14/Rbpj/Lrp6/Cav1/Yap1/Rbms3/Xiap	19
BP	GO:0003300	cardiac muscle hypertrophy	10/771	107/28814	0.000604299	0.00618915	0.00395626	Map2k4/Prkca/Akap6/Adk/Ccn4/Ppara/Tomm70a/Rock1/Camk2d/Nfatc3	10
BP	GO:0046939	nucleotide phosphorylation	10/771	107/28814	0.000604299	0.00618915	0.00395626	Zbtb20/Stat3/Psen1/Myc/Ppara/Ak1/Gale/Dck/Slc4a4/Foxk1	10
BP	GO:0034976	response to endoplasmic reticulum stress	17/771	257/28814	0.000609766	0.00622227	0.00397743	Bcl2/Atf6/Yod1/Tmtc3/Canx/Ccdc47/Dnajb9/Pik3r1/Bfar/Crebrf/Ptpn2/Eif2ak4/Bcl2l11/Cav1/Erlin2/Usp19/Ikbkg	17
BP	GO:0010720	positive regulation of cell development	22/771	378/28814	0.00061001	0.00622227	0.00397743	Bcl2/Plxna2/Rtn4/Fermt2/Has2/Myc/Dnm1l/Tiam1/Qk/Smad7/Zeb2/Caprin1/Adnp/Prkci/Kit/Rufy3/Ppp1cc/Ache/Braf/Cxcl12/Nptn/Fmr1	22
BP	GO:0007160	cell-matrix adhesion	16/771	234/28814	0.000611237	0.00622227	0.00397743	Bcl2/Itgb8/Rasa1/Pik3r1/Fermt2/Tiam1/Rock1/Jag1/Itga4/Itgav/Bcl2l11/Postn/Adam9/Plekha2/Itgb1/Peak1	16
BP	GO:0061614	miRNA transcription	9/771	89/28814	0.000632887	0.00642967	0.00411	Il10/Stat3/Ddx17/Myc/Ppara/Nfib/Tgfbr1/Nfatc3/Ets1	9
BP	GO:0001782	B cell homeostasis	6/771	40/28814	0.000635836	0.00643191	0.00411143	Bcl2/Sos2/Cd44/Bcl2l11/Pirb/Ikbkg	6
BP	GO:1903580	positive regulation of ATP metabolic process	6/771	40/28814	0.000635836	0.00643191	0.00411143	Zbtb20/Stat3/Psen1/Myc/Ppara/Slc4a4	6
BP	GO:0007411	axon guidance	17/771	258/28814	0.000636936	0.00643191	0.00411143	Ablim1/Ank3/Dscaml1/Nrp2/Plxna2/Bcl11b/Mycbp2/Trio/Alcam/Igfals/Csf1r/Ythdf1/Lgr4/Nfib/Sema3a/Cxcl12/Nptn	17
BP	GO:0106106	cold-induced thermogenesis	12/771	148/28814	0.000655265	0.00660376	0.00422129	Per2/Adipor1/Stat6/Lpin1/Arrdc3/Aldh1a1/Lgr4/Gnas/Rbpj/Ache/Cav1/Igf1r	12
BP	GO:0045017	glycerolipid biosynthetic process	15/771	213/28814	0.000660647	0.00664471	0.00424746	Fam126b/Pigm/Socs2/Socs7/Lpin1/Pik3r1/Gm44502/Lpin2/Socs5/Cds2/Pik3r3/Etnk1/Dgat2/Smg1/Lpl	15
BP	GO:0097485	neuron projection guidance	17/771	259/28814	0.000665138	0.00667545	0.00426711	Ablim1/Ank3/Dscaml1/Nrp2/Plxna2/Bcl11b/Mycbp2/Trio/Alcam/Igfals/Csf1r/Ythdf1/Lgr4/Nfib/Sema3a/Cxcl12/Nptn	17
BP	GO:0019079	viral genome replication	11/771	128/28814	0.000669787	0.00667545	0.00426711	Bcl2/Nucks1/Eea1/Apobec3/Ppara/Pcbp2/Eif2ak4/Ppih/Oas2/Oasl2/Fmr1	11
BP	GO:0000289	nuclear-transcribed mRNA poly(A) tail shortening	5/771	27/28814	0.000670137	0.00667545	0.00426711	Btg2/Tnrc6b/Cpeb3/Cnot6l/Tnrc6a	5
BP	GO:0010829	negative regulation of glucose transmembrane transport	5/771	27/28814	0.000670137	0.00667545	0.00426711	Lmbrd1/Prkca/Myc/Rhoq/Prkcb	5
BP	GO:0032922	circadian regulation of gene expression	8/771	72/28814	0.000670327	0.00667545	0.00426711	Per2/Mycbp2/Ppara/Kdm2a/Cry2/Lgr4/Ppp1cc/Kmt2a	8
BP	GO:0010506	regulation of autophagy	18/771	283/28814	0.000676771	0.0067171	0.00429374	Bcl2/Atf6/Il10/Stat3/Dnm1l/Rab12/Rock1/Wac/Bcl2l11/Trp53inp2/C9orf72/Trp53inp1/Map3k7/Rragd/Tpcn1/Foxk1/Smg1/Ikbkg	18
BP	GO:0046486	glycerolipid metabolic process	22/771	381/28814	0.000677176	0.0067171	0.00429374	Fam126b/Pigm/Socs2/Socs7/Lpin1/Pik3r1/Thrb/Gm44502/Abca3/Lpin2/Lclat1/Socs5/Csf1r/Cds2/Tbl1xr1/Pcsk9/Pik3r3/Cav1/Etnk1/Dgat2/Smg1/Lpl	22
BP	GO:0007015	actin filament organization	25/771	458/28814	0.000685144	0.00677265	0.00432925	Bcl2/Gas2l3/Lats1/Nf2/Gas7/Cfl2/Rasa1/Pik3r1/Map3k1/Fermt2/Rictor/Cd47/Arhgap12/Rnd3/Hax1/Prkci/C9orf72/Tgfbr1/Rufy3/Arpc3/Fscn1/Braf/Arpc4/Tmod2/Rdx	25
BP	GO:0002088	lens development in camera-type eye	9/771	90/28814	0.000686808	0.00677265	0.00432925	Cited2/Nf2/Ctns/Spry2/Zeb2/Hipk1/Spry1/Ski/Tgfbr1	9
BP	GO:0008593	regulation of Notch signaling pathway	9/771	90/28814	0.000686808	0.00677265	0.00432925	Stat3/Nepro/Jag1/Postn/Reck/Rbpj/Kit/Yap1/Adam10	9
BP	GO:0006906	vesicle fusion	10/771	109/28814	0.000699149	0.00686747	0.00438985	Eea1/Snap29/Syt4/Stx3/Stxbp1/Chp1/Stx2/Uso1/Bet1/Cav2	10
BP	GO:0035967	cellular response to topologically incorrect protein	10/771	109/28814	0.000699149	0.00686747	0.00438985	Ube2w/Atf6/Yod1/Pik3r1/Bfar/Crebrf/Ptpn2/Hspa14/Eif2ak4/Klhl15	10
BP	GO:0050731	positive regulation of peptidyl-tyrosine phosphorylation	14/771	192/28814	0.000702445	0.00688642	0.00440197	Cd24a/Rasa1/Rictor/Csf1r/Ctnnd1/Cd44/Adnp/Il21/Hax1/Il12a/Kit/Cav2/Arl2bp/Itgb1	14
BP	GO:0051653	spindle localization	7/771	56/28814	0.000709261	0.00693974	0.00443605	Kpnb1/Spry2/Myh9/Nde1/Spry1/Itgb1/Map4	7
BP	GO:0048103	somatic stem cell division	4/771	16/28814	0.000716047	0.00697904	0.00446117	Lbh/Zfp36l2/Fubp1/Kit	4
BP	GO:0051151	negative regulation of smooth muscle cell differentiation	4/771	16/28814	0.000716047	0.00697904	0.00446117	Nfatc1/Pdcd4/Nfatc3/Dnmt1	4
BP	GO:0009165	nucleotide biosynthetic process	15/771	215/28814	0.000727336	0.00705621	0.00451051	Tbpl1/Stat3/Pank3/Adk/Myc/Ppara/Pdhx/Ak1/Ak2/Acot7/Paics/Dck/Oasl2/Acat1/Pdha1	15
BP	GO:0010613	positive regulation of cardiac muscle hypertrophy	6/771	41/28814	0.000728167	0.00705621	0.00451051	Prkca/Akap6/Adk/Ccn4/Rock1/Camk2d	6
BP	GO:0046627	negative regulation of insulin receptor signaling pathway	6/771	41/28814	0.000728167	0.00705621	0.00451051	Ankrd26/Irs1/Lmbrd1/Prkca/Ptpn2/Prkcb	6
BP	GO:1902806	regulation of cell cycle G1/S phase transition	13/771	171/28814	0.000730845	0.00706858	0.00451841	Bcl2/Ddr2/Gigyf2/Zc3h12d/Ctdsp2/Lsm11/Tbx2/Pkd1/Wac/Ak1/Rpa2/Gpnmb/Rdx	13
BP	GO:0060047	heart contraction	16/771	238/28814	0.000733422	0.00707991	0.00452565	Mdm4/Prkca/Map2k3/Akap6/Pik3r1/Thrb/Stc1/Dnm1l/Slc8a1/Smad7/Ank2/Camk2d/Sema3a/Cacna2d1/Cav1/Scn3b	16
BP	GO:0043506	regulation of JUN kinase activity	8/771	73/28814	0.000735458	0.00708599	0.00452954	Map2k4/Map3k1/Fgd4/Zeb2/Hipk3/Map3k7/Dnaja1/Map2k7	8
BP	GO:0005976	polysaccharide metabolic process	10/771	110/28814	0.000750985	0.00722178	0.00461634	Irs1/Per2/Has2/B4galt5/Gyg/Acadm/Stk40/Stbd1/Ppp1cc/Ppp1r3b	10
BP	GO:2001020	regulation of response to DNA damage stimulus	17/771	262/28814	0.000756253	0.00725859	0.00463987	Ino80d/Armt1/Myc/Smchd1/Slf2/Cd44/Shld1/Meaf6/Rpa2/Abraxas1/Kmt5a/Cxcl12/Smg1/Fam168a/Fem1b/Fmr1/Klhl15	17
BP	GO:0043406	positive regulation of MAP kinase activity	11/771	130/28814	0.000762488	0.00730452	0.00466923	Cd24a/Map2k4/Psen1/Map3k1/Fgd4/Zeb2/Rasgrp1/Map3k7/Kit/Adam9/Map2k7	11
BP	GO:0002697	regulation of immune effector process	24/771	436/28814	0.000773888	0.00738565	0.00472109	Il10/Dennd1b/Ddx21/Cd24a/Stat6/Rtn4/Dnajb9/Dnase1l3/Cd47/H2-D1/H2-Q10/Socs5/Malt1/Smad7/Stxbp1/Rasgrp1/Shld1/Il21/Il12a/Ddx58/Map3k7/Fgl2/Kit/Cadm1	24
BP	GO:0051090	regulation of DNA-binding transcription factor activity	24/771	436/28814	0.000773888	0.00738565	0.00472109	Ddr2/Il10/Stat3/Peli1/Ifrd1/Ripk1/Glis2/Pkd1/Pura/Malt1/Smad7/Eif2ak4/Chp1/Hnf4a/Ncoa3/Prkci/Ddx58/Kit/Lrp6/Cav1/Igf1r/Prkcb/Rlim/Ikbkg	24
BP	GO:0046651	lymphocyte proliferation	20/771	335/28814	0.000775582	0.00738783	0.00472248	Bcl2/Il10/Zc3h12d/Cd24a/Peli1/Prkar1a/Sos2/Adk/Myc/Satb1/Cd320/Pura/Malt1/Cd44/Rasgrp1/Il2ra/Il21/Il12a/Gpnmb/Cxcl12	20
BP	GO:0009152	purine ribonucleotide biosynthetic process	12/771	151/28814	0.000782822	0.00744271	0.00475757	Stat3/Pank3/Adk/Myc/Ppara/Pdhx/Ak1/Ak2/Acot7/Paics/Acat1/Pdha1	12
BP	GO:0050807	regulation of synapse organization	17/771	263/28814	0.000788905	0.00745953	0.00476832	Nrp2/Il10/Prkca/Pik3r1/Ywhaz/Dnm1l/Mapk14/Caprin1/Adnp/Tanc1/Vhl/St8sia2/Adgre5/Gpm6a/Adam10/Nedd4/Fmr1	17
BP	GO:0031529	ruffle organization	7/771	57/28814	0.00079015	0.00745953	0.00476832	Lpin1/Csf1r/Arhgef26/Arhgap24/Cav1/Plekha1/Rdx	7
BP	GO:0050732	negative regulation of peptidyl-tyrosine phosphorylation	7/771	57/28814	0.00079015	0.00745953	0.00476832	Nf2/Psen1/Sh3bp5/Socs5/Ptpn2/Hnf4a/Cav1	7
BP	GO:1901990	regulation of mitotic cell cycle phase transition	19/771	311/28814	0.000790512	0.00745953	0.00476832	Bcl2/Ddr2/Gigyf2/Zc3h12d/Ctdsp2/Lsm11/Taok1/Cdc27/Zfp36l1/Zfp36l2/Pkd1/Wac/Lmnb1/Ak1/Camk2d/Rpa2/Abraxas1/Gpnmb/Rdx	19
BP	GO:0034063	stress granule assembly	5/771	28/28814	0.000798001	0.0075021	0.00479553	Tia1/Ythdf1/Ythdf3/C9orf72/Ogfod1	5
BP	GO:0060713	labyrinthine layer morphogenesis	5/771	28/28814	0.000798001	0.0075021	0.00479553	Il10/Zfp36l1/Itga4/Ncoa3/Dnajb6	5
BP	GO:0048863	stem cell differentiation	16/771	240/28814	0.000801945	0.00752514	0.00481026	Lbh/Nrp2/Cited2/Stat3/Zfp36l2/Nolc1/Zeb2/Jag1/Ncoa3/N4bp2l2/Sema3a/Kit/Lrp6/Sox5/Gpm6a/Yap1	16
BP	GO:0035050	embryonic heart tube development	9/771	92/28814	0.000805909	0.00753459	0.0048163	Cited2/Tbx2/Psen1/Slc8a1/Kdm2a/Rbpj/Lrp6/Yap1/Tbx20	9
BP	GO:0014897	striated muscle hypertrophy	10/771	111/28814	0.000805943	0.00753459	0.0048163	Map2k4/Prkca/Akap6/Adk/Ccn4/Ppara/Tomm70a/Rock1/Camk2d/Nfatc3	10
BP	GO:0006914	autophagy	25/771	464/28814	0.000824116	0.00767601	0.0049067	Wdfy3/Bcl2/Atf6/Yod1/Il10/Stat3/Psen1/Dnm1l/Snap29/Rab12/Rock1/Slc25a46/Wac/Bcl2l11/Trp53inp2/C9orf72/Trp53inp1/Map3k7/Rragd/Tpcn1/Stbd1/Foxk1/Gabarapl1/Smg1/Ikbkg	25
BP	GO:0061919	process utilizing autophagic mechanism	25/771	464/28814	0.000824116	0.00767601	0.0049067	Wdfy3/Bcl2/Atf6/Yod1/Il10/Stat3/Psen1/Dnm1l/Snap29/Rab12/Rock1/Slc25a46/Wac/Bcl2l11/Trp53inp2/C9orf72/Trp53inp1/Map3k7/Rragd/Tpcn1/Stbd1/Foxk1/Gabarapl1/Smg1/Ikbkg	25
BP	GO:0009126	purine nucleoside monophosphate metabolic process	6/771	42/28814	0.000830525	0.00770721	0.00492664	Adk/Ak1/Ak2/Paics/Dck/Nt5e	6
BP	GO:0014742	positive regulation of muscle hypertrophy	6/771	42/28814	0.000830525	0.00770721	0.00492664	Prkca/Akap6/Adk/Ccn4/Rock1/Camk2d	6
BP	GO:0043393	regulation of protein binding	15/771	218/28814	0.000838047	0.00776272	0.00496212	Il10/Psen1/Myc/Ppara/Tiam1/Pkd1/Rock1/Adnp/Itga4/Mapre1/Pcsk9/Tgfbr1/Krit1/Cav1/Gnl3l	15
BP	GO:1903034	regulation of response to wounding	13/771	174/28814	0.000859146	0.00794356	0.00507772	Ddr2/Il10/Cd24a/Rtn4/Fermt2/Ccn4/Thbd/Lrig2/Cers2/Braf/Cav1/Igf1r/Itgb1	13
BP	GO:0140029	exocytic process	9/771	93/28814	0.000871468	0.00802759	0.00513143	Rab10/Psen1/Ywhaz/Snap29/Rab12/Stx3/Stxbp1/Napb/Stx2	9
BP	GO:0018023	peptidyl-lysine trimethylation	7/771	58/28814	0.000878153	0.00802759	0.00513143	Arid4a/Iws1/Tet2/Setd1b/Zfp110/Nsd3/Kmt2a	7
BP	GO:0043470	regulation of carbohydrate catabolic process	7/771	58/28814	0.000878153	0.00802759	0.00513143	Zbtb20/Stat3/Psen1/Myc/Ppara/Slc4a4/Ppp1r3b	7
BP	GO:0045058	T cell selection	7/771	58/28814	0.000878153	0.00802759	0.00513143	Bcl2/Stat6/Stat3/Bcl11b/Ctsl/Ptpn2/Braf	7
BP	GO:0030216	keratinocyte differentiation	12/771	153/28814	0.000878885	0.00802759	0.00513143	Lats1/Sgpp1/Zfp36l1/Bcl11b/Krt80/Rock1/Ncoa3/Txnip/Clic4/Ugcg/Rbpj/Yap1	12
BP	GO:0010611	regulation of cardiac muscle hypertrophy	8/771	75/28814	0.00088098	0.00802759	0.00513143	Prkca/Akap6/Adk/Ccn4/Ppara/Tomm70a/Rock1/Camk2d	8
BP	GO:0042982	amyloid precursor protein metabolic process	8/771	75/28814	0.00088098	0.00802759	0.00513143	Rtn4/Psen1/Rock1/Aph1a/Dhcr24/Adam9/Bace1/Adam10	8
BP	GO:1905897	regulation of response to endoplasmic reticulum stress	8/771	75/28814	0.00088098	0.00802759	0.00513143	Atf6/Pik3r1/Bfar/Crebrf/Ptpn2/Cav1/Usp19/Ikbkg	8
BP	GO:0030183	B cell differentiation	13/771	175/28814	0.000905902	0.00823978	0.00526707	Bcl2/Il10/Cd24a/Dnajb9/Zfp36l1/Pik3r1/Zfp36l2/Ptpn2/Nfatc1/Malt1/Il21/Rbpj/Kit	13
BP	GO:0036293	response to decreased oxygen levels	16/771	243/28814	0.000914911	0.00827771	0.00529132	Bcl2/Cited2/Cd24a/Rtn4/Zfp36l1/Myc/Ppara/Slc8a1/Camk2d/Hp1bp3/Rbpj/Cav1/Vhl/Prkcb/Nfatc3/Usp19	16
BP	GO:0007250	activation of NF-kappaB-inducing kinase activity	4/771	17/28814	0.000916643	0.00827771	0.00529132	Malt1/Zfp91/Map3k7/Ikbkg	4
BP	GO:0045947	negative regulation of translational initiation	4/771	17/28814	0.000916643	0.00827771	0.00529132	Paip2/Eif2ak4/Paip2b/Fmr1	4
BP	GO:0060546	negative regulation of necroptotic process	4/771	17/28814	0.000916643	0.00827771	0.00529132	Peli1/Ripk1/Map3k7/Cav1	4
BP	GO:1901293	nucleoside phosphate biosynthetic process	15/771	220/28814	0.000919525	0.00828889	0.00529846	Tbpl1/Stat3/Pank3/Adk/Myc/Ppara/Pdhx/Ak1/Ak2/Acot7/Paics/Dck/Oasl2/Acat1/Pdha1	15
BP	GO:0003158	endothelium development	11/771	133/28814	0.000921319	0.00829022	0.00529931	Pbrm1/Stc1/Rock1/Jag1/Arhgef26/Zdhhc21/Clic4/Tgfbr1/Rbpj/Vhl/Rdx	11
BP	GO:0014896	muscle hypertrophy	10/771	113/28814	0.000925795	0.00830085	0.00530611	Map2k4/Prkca/Akap6/Adk/Ccn4/Ppara/Tomm70a/Rock1/Camk2d/Nfatc3	10
BP	GO:0090174	organelle membrane fusion	10/771	113/28814	0.000925795	0.00830085	0.00530611	Eea1/Snap29/Syt4/Stx3/Stxbp1/Chp1/Stx2/Uso1/Bet1/Cav2	10
BP	GO:0021954	central nervous system neuron development	9/771	94/28814	0.000941294	0.00841581	0.00537959	Btg2/Nrp2/Prkca/Mycbp2/Zeb2/B4galt5/Dclk1/Nfib/Sema3a	9
BP	GO:0060045	positive regulation of cardiac muscle cell proliferation	5/771	29/28814	0.000943206	0.00841581	0.00537959	Tbx2/Mapk14/Rbpj/Yap1/Tbx20	5
BP	GO:0032924	activin receptor signaling pathway	6/771	43/28814	0.000943626	0.00841581	0.00537959	Lemd3/Cited2/Smad7/Tgif2/Ski/Tgfbr1	6
BP	GO:0021915	neural tube development	14/771	198/28814	0.000948216	0.0084418	0.00539621	Plxna2/Cited2/Tcf7/Zfp36l1/Psen1/Rala/Brd2/Kdm2a/Zeb2/Sec24b/Ski/Map3k7/Mthfr/Lrp6	14
BP	GO:1903036	positive regulation of response to wounding	8/771	76/28814	0.00096193	0.00854879	0.0054646	Ddr2/Cd24a/Rtn4/Fermt2/Ccn4/Braf/Igf1r/Itgb1	8
BP	GO:0002700	regulation of production of molecular mediator of immune response	13/771	177/28814	0.00100583	0.00889198	0.00568397	Il10/Dennd1b/Ddx21/Stat6/Rtn4/Dnajb9/Malt1/Smad7/Shld1/Il21/Ddx58/Map3k7/Kit	13
BP	GO:0001649	osteoblast differentiation	15/771	222/28814	0.0010076	0.00889198	0.00568397	Ddr2/Asf1a/Fermt2/Ccn4/Mapk14/Nfatc1/Jag1/Lgr4/Trp53inp2/Gnas/Ski/Map3k7/Cbfb/Yap1/Tent5a	15
BP	GO:0045637	regulation of myeloid cell differentiation	15/771	222/28814	0.0010076	0.00889198	0.00568397	Ccl3/Stat3/Prkca/Zfp36l1/Pik3r1/Ripk1/Brd1/Myc/Mapk14/Ptpn2/Csf1r/Jag1/Gnas/Hax1/Ets1	15
BP	GO:1903828	negative regulation of protein localization	15/771	222/28814	0.0010076	0.00889198	0.00568397	Abi3/Irs1/Yod1/Lats1/Rhoq/Syt4/Madd/Chp1/Trp53inp2/Hnf4a/Dclk1/Il12a/Dnaja1/Mdfic/Lztfl1	15
BP	GO:0033077	T cell differentiation in thymus	9/771	95/28814	0.00101559	0.00894678	0.005719	Bcl2/Sos2/Zfp36l1/Bcl11b/Egr3/Zfp36l2/Ptpn2/Rasgrp1/Nkap	9
BP	GO:0070661	leukocyte proliferation	21/771	368/28814	0.00102907	0.0090497	0.00578479	Bcl2/Il10/Zc3h12d/Cd24a/Peli1/Prkar1a/Sos2/Adk/Myc/Satb1/Cd320/Pura/Csf1r/Malt1/Cd44/Rasgrp1/Il2ra/Il21/Il12a/Gpnmb/Cxcl12	21
BP	GO:2001234	negative regulation of apoptotic signaling pathway	16/771	246/28814	0.00104111	0.00913966	0.00584229	Bcl2/Mdm4/Psen1/Zmynd11/Ripk1/Rrn3/Madd/Cd44/Itgav/Map3k7/Dnaja1/Tgfbr1/Cxcl12/Yap1/Phip/Ikbkg	16
BP	GO:0005977	glycogen metabolic process	8/771	77/28814	0.00104872	0.00917452	0.00586458	Irs1/Per2/Gyg/Acadm/Stk40/Stbd1/Ppp1cc/Ppp1r3b	8
BP	GO:0006073	cellular glucan metabolic process	8/771	77/28814	0.00104872	0.00917452	0.00586458	Irs1/Per2/Gyg/Acadm/Stk40/Stbd1/Ppp1cc/Ppp1r3b	8
BP	GO:0010959	regulation of metal ion transport	24/771	446/28814	0.00105539	0.00921685	0.00589163	Ank3/Bcl2/Slc30a10/Mllt6/Akap6/Stc1/Cacnb3/Slc8a1/Chp1/Gnas/Snx27/Ank2/Camk2d/Pcsk9/Chd7/Cacna2d1/Orai1/Cav1/Cxcl12/Nfatc3/Itgb1/Scn3b/Nedd4/Fmr1	24
BP	GO:0021955	central nervous system neuron axonogenesis	6/771	44/28814	0.00106821	0.00931262	0.00595285	Prkca/Mycbp2/Zeb2/B4galt5/Dclk1/Nfib	6
BP	GO:0000381	regulation of alternative mRNA splicing, via spliceosome	7/771	60/28814	0.00107724	0.00934291	0.00597222	Tia1/Rbm25/Ddx17/Celf2/Mbnl1/Mbnl3/Fmr1	7
BP	GO:0014009	glial cell proliferation	7/771	60/28814	0.00107724	0.00934291	0.00597222	Nf2/Myc/Csf1r/Prkci/Cers2/Ski/Ppp1cc	7
BP	GO:0048278	vesicle docking	7/771	60/28814	0.00107724	0.00934291	0.00597222	Rab10/Rab12/Stx3/Stxbp1/Stx2/Uso1/Cav2	7
BP	GO:0006874	cellular calcium ion homeostasis	26/771	500/28814	0.00109314	0.00946446	0.00604991	Bcl2/Fasl/Cd24a/Ccl3/Ccdc47/Prkca/Gna13/Akap6/Psen1/Micu2/Stc1/Cacnb3/Slc8a1/Pkd1/Pdzd8/Itgav/Ank2/Camk2d/Chd7/Cacna2d1/Lrp6/Cav2/Cav1/Prkcb/Nptn/Ccr5	26
BP	GO:0050803	regulation of synapse structure or activity	17/771	271/28814	0.00109626	0.00947524	0.00605681	Nrp2/Il10/Prkca/Pik3r1/Ywhaz/Dnm1l/Mapk14/Caprin1/Adnp/Tanc1/Vhl/St8sia2/Adgre5/Gpm6a/Adam10/Nedd4/Fmr1	17
BP	GO:0046033	AMP metabolic process	5/771	30/28814	0.00110716	0.00950424	0.00607534	Adk/Ak1/Ak2/Paics/Nt5e	5
BP	GO:0048596	embryonic camera-type eye morphogenesis	5/771	30/28814	0.00110716	0.00950424	0.00607534	Cited2/Tbx2/Aldh1a1/Hipk1/Lrp6	5
BP	GO:0051957	positive regulation of amino acid transport	5/771	30/28814	0.00110716	0.00950424	0.00607534	Psen1/Syt4/Stxbp1/Slc6a1/Itgb1	5
BP	GO:0061099	negative regulation of protein tyrosine kinase activity	5/771	30/28814	0.00110716	0.00950424	0.00607534	Psen1/Sh3bp5/Socs5/Ptpn2/Cav1	5
BP	GO:0001942	hair follicle development	10/771	116/28814	0.00113265	0.00967359	0.0061836	Mreg/Bcl2/Psen1/Ctsl/Trps1/Lgr4/Gnas/Zdhhc21/Mysm1/Rbpj	10
BP	GO:0051952	regulation of amine transport	10/771	116/28814	0.00113265	0.00967359	0.0061836	Per2/Rtn4/Psen1/Syt4/Stxbp1/Cnr1/Slc6a1/Cxcl12/Prkcb/Itgb1	10
BP	GO:0060840	artery development	10/771	116/28814	0.00113265	0.00967359	0.0061836	Fkbp10/Cited2/Rtn4/Tbx2/Smad7/Jag1/Sec24b/Chd7/Tgfbr1/Rbpj	10
BP	GO:0002292	T cell differentiation involved in immune response	8/771	78/28814	0.00114166	0.00968492	0.00619084	Stat6/Stat3/Socs5/Malt1/Smad7/Entpd7/Il21/Fgl2	8
BP	GO:0014743	regulation of muscle hypertrophy	8/771	78/28814	0.00114166	0.00968492	0.00619084	Prkca/Akap6/Adk/Ccn4/Ppara/Tomm70a/Rock1/Camk2d	8
BP	GO:0042306	regulation of protein import into nucleus	8/771	78/28814	0.00114166	0.00968492	0.00619084	Psen1/Pik3r1/Mapk14/Nolc1/Chp1/Hnf4a/Mdfic/Ptpn5	8
BP	GO:0044042	glucan metabolic process	8/771	78/28814	0.00114166	0.00968492	0.00619084	Irs1/Per2/Gyg/Acadm/Stk40/Stbd1/Ppp1cc/Ppp1r3b	8
BP	GO:0045732	positive regulation of protein catabolic process	15/771	225/28814	0.00115302	0.00970563	0.00620407	Tmtc3/Arel1/Psen1/Rnf19a/Crebrf/Socs5/Smad7/Wwp1/Pcsk9/Zyg11b/Cav1/Adam9/Rdx/Nedd4/Fmr1	15
BP	GO:0010644	cell communication by electrical coupling	4/771	18/28814	0.00115373	0.00970563	0.00620407	Ank3/Slc8a1/Camk2d/Cav1	4
BP	GO:0030033	microvillus assembly	4/771	18/28814	0.00115373	0.00970563	0.00620407	Hnf4a/Stx2/Fscn1/Rdx	4
BP	GO:0062099	negative regulation of programmed necrotic cell death	4/771	18/28814	0.00115373	0.00970563	0.00620407	Peli1/Ripk1/Map3k7/Cav1	4
BP	GO:0070102	interleukin-6-mediated signaling pathway	4/771	18/28814	0.00115373	0.00970563	0.00620407	Stat3/Ripk1/Ptpn2/Yap1	4
BP	GO:0001824	blastocyst development	12/771	158/28814	0.00116279	0.00976549	0.00624234	Tet1/Lats1/Cited2/Rtn4/Pbrm1/Rpl7l1/Bysl/Tbl1xr1/Tgfbr1/Smim14/N4bp2l2/Yap1	12
BP	GO:0030278	regulation of ossification	11/771	137/28814	0.00117475	0.0098495	0.00629604	Bcl2/Ddr2/Thrb/Nipbl/Slc8a1/Mapk14/Smad7/Sgms2/Rbpj/Lrp6/Tent5a	11
BP	GO:0002028	regulation of sodium ion transport	9/771	97/28814	0.00117843	0.00985908	0.00630216	Ank3/Mllt6/Slc8a1/Chp1/Gnas/Camk2d/Pcsk9/Scn3b/Nedd4	9
BP	GO:0031330	negative regulation of cellular catabolic process	16/771	249/28814	0.00118176	0.00985908	0.00630216	Bcl2/Il10/Igf2bp1/Stat3/Psen1/Laptm4b/Qk/Wac/Lrig2/Cnr1/Foxk1/Smg1/Naf1/Tent5a/Usp19/Fmr1	16
BP	GO:0060828	regulation of canonical Wnt signaling pathway	16/771	249/28814	0.00118176	0.00985908	0.00630216	Lats1/Usp34/Psen1/Mapk14/Csnk1a1/Zeb2/Ctnnd1/Lgr4/Tbl1xr1/Reck/Cdk14/Rbpj/Cav1/Yap1/Rbms3/Xiap	16
BP	GO:0010656	negative regulation of muscle cell apoptotic process	7/771	61/28814	0.00118923	0.00988868	0.00632109	Bcl2/Pik3r1/Qk/Lrp6/Cav1/Igf1r/Dnmt1	7
BP	GO:0060324	face development	7/771	61/28814	0.00118923	0.00988868	0.00632109	Nipbl/Itga4/Ski/Chd7/Braf/Lrp6/Plekha1	7
BP	GO:0003298	physiological muscle hypertrophy	6/771	45/28814	0.00120502	0.00997061	0.00637346	Map2k4/Akap6/Ccn4/Ppara/Tomm70a/Camk2d	6
BP	GO:0003301	physiological cardiac muscle hypertrophy	6/771	45/28814	0.00120502	0.00997061	0.00637346	Map2k4/Akap6/Ccn4/Ppara/Tomm70a/Camk2d	6
BP	GO:0061049	cell growth involved in cardiac muscle cell development	6/771	45/28814	0.00120502	0.00997061	0.00637346	Map2k4/Akap6/Ccn4/Ppara/Tomm70a/Camk2d	6
BP	GO:0032409	regulation of transporter activity	18/771	298/28814	0.0012196	0.0100582	0.00642948	Ank3/Bcl2/Prkca/Akap6/Ripk1/Cacnb3/Chp1/Snx27/Ank2/Camk2d/Pcsk9/Cacna2d1/Cav1/Itgb1/Kmt2a/Scn3b/Nedd4/Fmr1	18
BP	GO:0050769	positive regulation of neurogenesis	18/771	298/28814	0.0012196	0.0100582	0.00642948	Plxna2/Rtn4/Myc/Dnm1l/Tiam1/Qk/Zeb2/Caprin1/Adnp/Prkci/Kit/Rufy3/Ppp1cc/Ache/Braf/Cxcl12/Nptn/Fmr1	18
BP	GO:1903362	regulation of cellular protein catabolic process	16/771	250/28814	0.00123207	0.0101445	0.00648459	Tmtc3/Lats1/Psen1/Rnf19a/Laptm4b/Pkd1/Dlgap1/Socs5/Wac/Smad7/Pcsk9/Zyg11b/Cav1/Rdx/Usp19/Fmr1	16
BP	GO:0033143	regulation of intracellular steroid hormone receptor signaling pathway	8/771	79/28814	0.00124106	0.0102018	0.00652121	Lbh/Lats1/Wbp2/Skp2/Cry2/Ncoa3/Ncor2/Yap1	8
BP	GO:0042060	wound healing	21/771	374/28814	0.00125777	0.0103121	0.00659174	Fkbp10/Ddr2/Prkca/Gna13/Map3k1/Fermt2/Myh9/Ccn4/Ppara/Stxbp1/Lnpk/Cd44/Thbd/Hnf4a/Gnas/Pear1/Arhgap24/Cav1/Fgfr1op2/Itgb1/Yap1	21
BP	GO:0030308	negative regulation of cell growth	14/771	204/28814	0.00126266	0.0103121	0.00659174	Bcl2/Adipor1/Zc3h12d/Nf2/Rtn4/Ifrd1/Ppara/Tomm70a/Hnf4a/Zmat3/Psrc1/Sema3a/Foxk1/Ccr5	14
BP	GO:0048736	appendage development	14/771	204/28814	0.00126266	0.0103121	0.00659174	Plxna2/Slc39a3/Tbx2/Psen1/Fermt2/Nipbl/Lnpk/Bcl2l11/Gnas/Mbnl1/Ski/Chd7/Reck/Lrp6	14
BP	GO:0060173	limb development	14/771	204/28814	0.00126266	0.0103121	0.00659174	Plxna2/Slc39a3/Tbx2/Psen1/Fermt2/Nipbl/Lnpk/Bcl2l11/Gnas/Mbnl1/Ski/Chd7/Reck/Lrp6	14
BP	GO:0032091	negative regulation of protein binding	9/771	98/28814	0.00126742	0.0103175	0.00659518	Il10/Myc/Ppara/Rock1/Adnp/Itga4/Pcsk9/Cav1/Gnl3l	9
BP	GO:0042632	cholesterol homeostasis	9/771	98/28814	0.00126742	0.0103175	0.00659518	Cd24a/Acox1/Ehd1/Hnf4a/Ttc39b/Pcsk9/Cav1/Dgat2/Lpl	9
BP	GO:0002360	T cell lineage commitment	5/771	31/28814	0.00129131	0.0104781	0.00669785	Bcl2/Stat6/Stat3/Ctsl/Braf	5
BP	GO:1900273	positive regulation of long-term synaptic potentiation	5/771	31/28814	0.00129131	0.0104781	0.00669785	Cpeb3/Eif2ak4/Ptpn5/Nptn/Fmr1	5
BP	GO:0035148	tube formation	13/771	182/28814	0.00129664	0.0105044	0.0067147	Cited2/Rala/Ywhaz/Brd2/Kdm2a/Zeb2/Bcl2l11/Sec24b/Nfib/Ski/Map3k7/Mthfr/Lrp6	13
BP	GO:0001947	heart looping	7/771	62/28814	0.00131014	0.0105741	0.00675925	Cited2/Tbx2/Psen1/Kdm2a/Rbpj/Lrp6/Tbx20	7
BP	GO:0046622	positive regulation of organ growth	7/771	62/28814	0.00131014	0.0105741	0.00675925	Tbx2/Akap6/Ccn4/Mapk14/Rbpj/Yap1/Tbx20	7
BP	GO:0022411	cellular component disassembly	23/771	427/28814	0.00131154	0.0105741	0.00675925	Adamts15/Dffb/Per2/Ddr2/Cd24a/Taok1/Cfl2/Pik3r1/Gfm2/Dnase1l3/Myc/Dnm1l/Snap29/Slc25a46/Napb/Tgfbr1/Fscn1/Gabarapl1/Igf1r/Ogfod1/Tmod2/Ets1/Rdx	23
BP	GO:0043542	endothelial cell migration	15/771	228/28814	0.00131572	0.0105866	0.0067672	Lemd3/Prkca/Map2k3/Map3k3/Stc1/Egr3/Myh9/Nr4a1/Itgav/Tgfbr1/Krit1/Vhl/Itgb1/Amotl1/Ets1	15
BP	GO:0042063	gliogenesis	20/771	350/28814	0.00131868	0.0105866	0.0067672	Nf2/Ccl3/Stat3/Rtn4/Suz12/Socs7/Psen1/Myc/Qk/Slc25a46/Csf1r/B4galt5/Prkci/Cers2/Fubp1/Nfib/Ski/Ppp1cc/Lrp6/Sox5	20
BP	GO:0030177	positive regulation of Wnt signaling pathway	11/771	139/28814	0.00132148	0.0105866	0.0067672	Usp34/Spin1/Ccn4/Zeb2/Lgr4/Tbl1xr1/Reck/Rbpj/Cav1/Yap1/Xiap	11
BP	GO:0051588	regulation of neurotransmitter transport	11/771	139/28814	0.00132148	0.0105866	0.0067672	Per2/Prkca/Dnm1l/Syt4/Stxbp1/Braf/Prkcb/Chrnb3/Itgb1/Bace1/Fmr1	11
BP	GO:0110053	regulation of actin filament organization	17/771	276/28814	0.00133587	0.0106849	0.00683002	Lats1/Nf2/Cfl2/Rasa1/Pik3r1/Map3k1/Fermt2/Rictor/Cd47/Hax1/C9orf72/Tgfbr1/Arpc3/Braf/Arpc4/Tmod2/Rdx	17
BP	GO:0006094	gluconeogenesis	8/771	80/28814	0.00134721	0.0107415	0.00686621	Per2/Slc39a14/Ppara/Ptpn2/Hnf4a/Acadm/Dgat2/Arpp19	8
BP	GO:0051145	smooth muscle cell differentiation	8/771	80/28814	0.00134721	0.0107415	0.00686621	Tbx2/Pbrm1/Nfatc1/Pdcd4/Sgcb/Kit/Nfatc3/Dnmt1	8
BP	GO:0097300	programmed necrotic cell death	6/771	46/28814	0.00135485	0.0107853	0.0068942	Fasl/Peli1/Ripk1/Dnm1l/Map3k7/Cav1	6
BP	GO:0006672	ceramide metabolic process	9/771	99/28814	0.00136174	0.010806	0.00690745	Galc/Itgb8/Samd8/Cerk/B4galt5/Sgms2/Cers2/Ugcg/St8sia2	9
BP	GO:0055092	sterol homeostasis	9/771	99/28814	0.00136174	0.010806	0.00690745	Cd24a/Acox1/Ehd1/Hnf4a/Ttc39b/Pcsk9/Cav1/Dgat2/Lpl	9
BP	GO:0007613	memory	12/771	161/28814	0.00136695	0.0108303	0.00692296	Ctns/Psen1/Pja2/Syt4/Paip2/Cpeb3/Adnp/Ythdf1/Eif2ak4/Cnr1/Slc6a1/Bace1	12
BP	GO:0006090	pyruvate metabolic process	10/771	119/28814	0.00137578	0.0108491	0.00693501	Zbtb20/Stat3/Psen1/Myc/Ppara/Pdhx/Gale/Slc4a4/Foxk1/Pdha1	10
BP	GO:0022404	molting cycle process	10/771	119/28814	0.00137578	0.0108491	0.00693501	Mreg/Bcl2/Psen1/Ctsl/Trps1/Lgr4/Gnas/Zdhhc21/Mysm1/Rbpj	10
BP	GO:0022405	hair cycle process	10/771	119/28814	0.00137578	0.0108491	0.00693501	Mreg/Bcl2/Psen1/Ctsl/Trps1/Lgr4/Gnas/Zdhhc21/Mysm1/Rbpj	10
BP	GO:0031334	positive regulation of protein-containing complex assembly	14/771	206/28814	0.00138515	0.0109059	0.00697131	Cd24a/Map3k1/Fermt2/Rictor/Abca3/Slf2/Bcl2l11/Mapre1/Psrc1/Gbp5/Fscn1/Cav1/Tppp3/Gnl3l	14
BP	GO:0034764	positive regulation of transmembrane transport	16/771	253/28814	0.00139399	0.0109584	0.00700487	Ank3/Irs1/Akap6/Psen1/Rasa1/Azin1/Cacnb3/Mapk14/Rhoq/Ak1/Chp1/Ank2/Prkci/Cacna2d1/Braf/Itgb1	16
BP	GO:0014902	myotube differentiation	11/771	140/28814	0.0014003	0.0109738	0.0070147	Adamts15/Bcl2/Myh9/Mapk14/Ehd1/Tanc1/Ski/Cav2/Cxcl12/Atp11a/Nfatc3	11
BP	GO:0035966	response to topologically incorrect protein	11/771	140/28814	0.0014003	0.0109738	0.0070147	Ube2w/Atf6/Yod1/Dnajb9/Pik3r1/Bfar/Crebrf/Ptpn2/Hspa14/Eif2ak4/Klhl15	11
BP	GO:0010623	programmed cell death involved in cell development	4/771	19/28814	0.00143067	0.0111252	0.0071115	Bcl2/Fasl/Dnase1l3/Kit	4
BP	GO:0033145	positive regulation of intracellular steroid hormone receptor signaling pathway	4/771	19/28814	0.00143067	0.0111252	0.0071115	Wbp2/Skp2/Ncoa3/Yap1	4
BP	GO:0045821	positive regulation of glycolytic process	4/771	19/28814	0.00143067	0.0111252	0.0071115	Zbtb20/Psen1/Myc/Slc4a4	4
BP	GO:0060396	growth hormone receptor signaling pathway	4/771	19/28814	0.00143067	0.0111252	0.0071115	Socs2/Stat6/Stat3/Pik3r1	4
BP	GO:0071378	cellular response to growth hormone stimulus	4/771	19/28814	0.00143067	0.0111252	0.0071115	Socs2/Stat6/Stat3/Pik3r1	4
BP	GO:0043407	negative regulation of MAP kinase activity	7/771	63/28814	0.00144044	0.0111839	0.00714905	Lax1/Spry2/Hipk3/Spry1/Dnaja1/Cav1/Ptpn5	7
BP	GO:0098773	skin epidermis development	10/771	120/28814	0.00146567	0.0113623	0.00726308	Mreg/Bcl2/Psen1/Ctsl/Trps1/Lgr4/Gnas/Zdhhc21/Mysm1/Rbpj	10
BP	GO:0051150	regulation of smooth muscle cell differentiation	5/771	32/28814	0.00149711	0.0115704	0.0073961	Nfatc1/Pdcd4/Kit/Nfatc3/Dnmt1	5
BP	GO:0070296	sarcoplasmic reticulum calcium ion transport	5/771	32/28814	0.00149711	0.0115704	0.0073961	Slc8a1/Ank2/Camk2d/Chd7/Ccr5	5
BP	GO:0006110	regulation of glycolytic process	6/771	47/28814	0.00151847	0.0116491	0.00744637	Zbtb20/Stat3/Psen1/Myc/Ppara/Slc4a4	6
BP	GO:0010907	positive regulation of glucose metabolic process	6/771	47/28814	0.00151847	0.0116491	0.00744637	Irs1/Ppara/Ptpn2/Hnf4a/Dgat2/Arpp19	6
BP	GO:0009260	ribonucleotide biosynthetic process	12/771	163/28814	0.00151884	0.0116491	0.00744637	Stat3/Pank3/Adk/Myc/Ppara/Pdhx/Ak1/Ak2/Acot7/Paics/Acat1/Pdha1	12
BP	GO:0021543	pallium development	12/771	163/28814	0.00151884	0.0116491	0.00744637	Btg2/Zbtb18/Nf2/Igf2bp1/Rtn4/Socs7/Psen1/Nde1/Csf1r/Zeb2/Btbd3/Lrp6	12
BP	GO:0061025	membrane fusion	12/771	163/28814	0.00151884	0.0116491	0.00744637	Eea1/Ctsl/Dnm1l/Snap29/Syt4/Stx3/Stxbp1/Chp1/Stx2/Uso1/Bet1/Cav2	12
BP	GO:0002703	regulation of leukocyte mediated immunity	18/771	304/28814	0.00152265	0.0116565	0.00745113	Dennd1b/Ddx21/Cd24a/Stat6/Dnase1l3/H2-D1/H2-Q10/Malt1/Smad7/Stxbp1/Rasgrp1/Shld1/Il21/Il12a/Ddx58/Map3k7/Kit/Cadm1	18
BP	GO:0043270	positive regulation of ion transport	19/771	329/28814	0.00152444	0.0116565	0.00745113	Ank3/Rtn4/Mllt6/Akap6/Psen1/Stc1/Cacnb3/Syt4/Stxbp1/Chp1/Gnas/Ank2/Cacna2d1/Orai1/Cav1/Slc6a1/Cxcl12/Itgb1/Scn3b	19
BP	GO:0015837	amine transport	10/771	121/28814	0.00156027	0.0119124	0.0076147	Per2/Rtn4/Psen1/Syt4/Stxbp1/Cnr1/Slc6a1/Cxcl12/Prkcb/Itgb1	10
BP	GO:0043473	pigmentation	9/771	101/28814	0.00156732	0.0119301	0.00762603	Mreg/Bcl2/Tbx2/Myc/Zeb2/Bcl2l11/Mysm1/Kit/Vhl	9
BP	GO:0050772	positive regulation of axonogenesis	9/771	101/28814	0.00156732	0.0119301	0.00762603	Plxna2/Rtn4/Tiam1/Zeb2/Adnp/Rufy3/Ache/Braf/Cxcl12	9
BP	GO:0014911	positive regulation of smooth muscle cell migration	7/771	64/28814	0.00158063	0.0119771	0.00765608	Bcl2/Ddr2/Has2/Myc/Ccn4/Postn/Camk2d	7
BP	GO:0033692	cellular polysaccharide biosynthetic process	7/771	64/28814	0.00158063	0.0119771	0.00765608	Irs1/Per2/Has2/B4galt5/Gyg/Acadm/Ppp1r3b	7
BP	GO:1901016	regulation of potassium ion transmembrane transporter activity	7/771	64/28814	0.00158063	0.0119771	0.00765608	Ank3/Akap6/Snx27/Ank2/Cav1/Itgb1/Nedd4	7
BP	GO:0051607	defense response to virus	17/771	281/28814	0.00161837	0.0122447	0.00782711	Bcl2/Ddx21/Stat2/Zmynd11/Skp2/Ddx17/Apobec3/Pcbp2/Tomm70a/Ifnar2/Zcchc3/Eif2ak4/Polr3f/Ddx58/Oas2/Fgl2/Oasl2	17
BP	GO:0019216	regulation of lipid metabolic process	21/771	382/28814	0.00162938	0.012293	0.00785796	Zbtb20/Ankrd26/Irs1/Adipor1/Lpin1/Bcl11b/Thrb/Samd8/Ppara/Abca3/Chp1/Hnf4a/Tbl1xr1/Cers2/Ttc39b/Cnr1/Kit/Cav1/Dgat2/Igf1r/Erlin2	21
BP	GO:0051056	regulation of small GTPase mediated signal transduction	15/771	233/28814	0.00162963	0.012293	0.00785796	Rtn4/Sos2/Spry2/Arhgap12/Madd/Rasgrp1/Itgav/Arfgef2/Spry1/Camk2d/Ssx2ip/Arhgap24/Psd3/Itgb1/Rasa2	15
BP	GO:0045621	positive regulation of lymphocyte differentiation	10/771	122/28814	0.00165975	0.0124676	0.00796958	Il10/Egr3/Socs5/Malt1/Rasgrp1/Il2ra/Il21/Il12a/Cbfb/Nkap	10
BP	GO:0030326	embryonic limb morphogenesis	11/771	143/28814	0.0016602	0.0124676	0.00796958	Tbx2/Psen1/Nipbl/Lnpk/Bcl2l11/Gnas/Mbnl1/Ski/Chd7/Reck/Lrp6	11
BP	GO:0035113	embryonic appendage morphogenesis	11/771	143/28814	0.0016602	0.0124676	0.00796958	Tbx2/Psen1/Nipbl/Lnpk/Bcl2l11/Gnas/Mbnl1/Ski/Chd7/Reck/Lrp6	11
BP	GO:0043502	regulation of muscle adaptation	9/771	102/28814	0.00167906	0.0125827	0.00804317	Prkca/Akap6/Adk/Ccn4/Ppara/Tomm70a/Rock1/Nfatc1/Camk2d	9
BP	GO:0140546	defense response to symbiont	17/771	282/28814	0.00168052	0.0125827	0.00804317	Bcl2/Ddx21/Stat2/Zmynd11/Skp2/Ddx17/Apobec3/Pcbp2/Tomm70a/Ifnar2/Zcchc3/Eif2ak4/Polr3f/Ddx58/Oas2/Fgl2/Oasl2	17
BP	GO:0002708	positive regulation of lymphocyte mediated immunity	12/771	165/28814	0.00168438	0.0125929	0.00804968	Dennd1b/Cd24a/Stat6/H2-D1/H2-Q10/Malt1/Rasgrp1/Shld1/Il21/Il12a/Map3k7/Cadm1	12
BP	GO:0034205	amyloid-beta formation	6/771	48/28814	0.0016967	0.0126662	0.00809656	Rtn4/Psen1/Rock1/Aph1a/Bace1/Adam10	6
BP	GO:0060669	embryonic placenta morphogenesis	5/771	33/28814	0.00172605	0.0128472	0.00821224	Il10/Zfp36l1/Itga4/Ncoa3/Dnajb6	5
BP	GO:1904646	cellular response to amyloid-beta	5/771	33/28814	0.00172605	0.0128472	0.00821224	Snx6/Psen1/Itga4/Cacna2d1/Igf1r	5
BP	GO:0070265	necrotic cell death	7/771	65/28814	0.00173121	0.0128667	0.00822468	Fasl/Ddr2/Peli1/Ripk1/Dnm1l/Map3k7/Cav1	7
BP	GO:0032252	secretory granule localization	4/771	20/28814	0.00175077	0.0129928	0.00830531	Syt4/Rasgrp1/Kif1b/Uso1	4
BP	GO:0002064	epithelial cell development	15/771	235/28814	0.00177161	0.0131282	0.00839184	Jmjd1c/Bcl11b/Arid4a/Map3k1/Stc1/Rock1/Jag1/Hnf4a/Arhgef26/Zdhhc21/Clic4/Yap1/Fem1b/Rdx/Yipf6	15
BP	GO:0022898	regulation of transmembrane transporter activity	17/771	284/28814	0.00181087	0.0133994	0.0085652	Ank3/Bcl2/Prkca/Akap6/Ripk1/Cacnb3/Chp1/Snx27/Ank2/Camk2d/Pcsk9/Cacna2d1/Cav1/Itgb1/Scn3b/Nedd4/Fmr1	17
BP	GO:2000300	regulation of synaptic vesicle exocytosis	8/771	84/28814	0.00184609	0.0136221	0.00870761	Prkca/Dnm1l/Syt4/Braf/Prkcb/Chrnb3/Bace1/Fmr1	8
BP	GO:0030324	lung development	15/771	236/28814	0.00184638	0.0136221	0.00870761	Tmtc3/Tns3/Tbx2/Spry2/Thrb/Ywhaz/Abca3/Sec24b/Spry1/Wwp1/Nfib/Stk40/Ncor2/Rbpj/Yap1	15
BP	GO:0048284	organelle fusion	11/771	145/28814	0.00185439	0.0136612	0.00873261	Eea1/Dnm1l/Snap29/Syt4/Stx3/Stxbp1/Chp1/Stx2/Uso1/Bet1/Cav2	11
BP	GO:0016573	histone acetylation	12/771	167/28814	0.00186448	0.0137155	0.00876729	Zfp451/Wbp2/Kat6b/Brd1/Glyr1/Naa50/Taf7/Iws1/Taf5/Map3k7/Meaf6/Kmt2a	12
BP	GO:0002286	T cell activation involved in immune response	10/771	124/28814	0.00187414	0.0137665	0.00879987	Stat6/Stat3/Psen1/Socs5/Malt1/Smad7/Entpd7/Eif2ak4/Il21/Fgl2	10
BP	GO:0033173	calcineurin-NFAT signaling cascade	6/771	49/28814	0.00189037	0.0138453	0.00885028	Camta1/Akap6/Nfatc1/Chp1/Nfatc3/Nfat5	6
BP	GO:0047496	vesicle transport along microtubule	6/771	49/28814	0.00189037	0.0138453	0.00885028	Trak2/Ap3m1/Nde1/Madd/Rasgrp1/Kif1b	6
BP	GO:0006486	protein glycosylation	13/771	190/28814	0.0019055	0.0139157	0.00889525	Trak2/Tet1/Tmtc3/Psen1/Gxylt1/B4galt5/Chp1/Tet2/Alg2/St8sia1/Mogs/St8sia2/Magt1	13
BP	GO:0043413	macromolecule glycosylation	13/771	190/28814	0.0019055	0.0139157	0.00889525	Trak2/Tet1/Tmtc3/Psen1/Gxylt1/B4galt5/Chp1/Tet2/Alg2/St8sia1/Mogs/St8sia2/Magt1	13
BP	GO:0048705	skeletal system morphogenesis	16/771	261/28814	0.00191564	0.0139695	0.00892966	Dscaml1/Slc39a3/Cited2/Psen1/Stc1/Nipbl/Has2/Myc/Pkd1/Mapk14/Gnas/Ski/Tgfbr1/Lrp6/Sox5/Plekha1	16
BP	GO:0006165	nucleoside diphosphate phosphorylation	9/771	104/28814	0.00192167	0.013973	0.00893189	Zbtb20/Stat3/Psen1/Myc/Ppara/Ak1/Gale/Slc4a4/Foxk1	9
BP	GO:0090288	negative regulation of cellular response to growth factor stimulus	9/771	104/28814	0.00192167	0.013973	0.00893189	Lemd3/Spry2/Smad7/Spry1/Il12a/Trim33/Ski/Cav1/Nedd4	9
BP	GO:0031497	chromatin assembly	12/771	168/28814	0.00196028	0.014171	0.00905846	Dnmt3b/Tet1/Shprh/Tspyl1/Asf1a/Kat6b/Brd2/Smchd1/Gnas/Hp1bp3/Ubn2/Dnmt1	12
BP	GO:0044788	modulation by host of viral process	5/771	34/28814	0.00197963	0.014171	0.00905846	Nucks1/Csf1r/Eif2ak4/Cav2/Fmr1	5
BP	GO:0060306	regulation of membrane repolarization	5/771	34/28814	0.00197963	0.014171	0.00905846	Akap6/Cacnb3/Ank2/Cacna2d1/Cav1	5
BP	GO:0060487	lung epithelial cell differentiation	5/771	34/28814	0.00197963	0.014171	0.00905846	Thrb/Nfib/Ncor2/Rbpj/Yap1	5
BP	GO:1903959	regulation of anion transmembrane transport	5/771	34/28814	0.00197963	0.014171	0.00905846	Per2/Prkca/Psen1/Ripk1/Itgb1	5
BP	GO:1904994	regulation of leukocyte adhesion to vascular endothelial cell	5/771	34/28814	0.00197963	0.014171	0.00905846	Itga4/Zdhhc21/Cxcl12/Nfat5/Ets1	5
BP	GO:0031398	positive regulation of protein ubiquitination	10/771	125/28814	0.00198942	0.014171	0.00905846	Peli1/Arrdc3/Mycbp2/Skp2/Smad7/Kdm2a/Mastl/Cav1/Rnf111/Xiap	10
BP	GO:0007220	Notch receptor processing	3/771	10/28814	0.0019895	0.014171	0.00905846	Psen1/Aph1a/Adam10	3
BP	GO:0015937	coenzyme A biosynthetic process	3/771	10/28814	0.0019895	0.014171	0.00905846	Pank3/Acot7/Acat1	3
BP	GO:0050847	progesterone receptor signaling pathway	3/771	10/28814	0.0019895	0.014171	0.00905846	Wbp2/Yap1/Nedd4	3
BP	GO:0060710	chorio-allantoic fusion	3/771	10/28814	0.0019895	0.014171	0.00905846	Zfp36l1/Itga4/Dnajb6	3
BP	GO:0097067	cellular response to thyroid hormone stimulus	3/771	10/28814	0.0019895	0.014171	0.00905846	Thrb/Kit/Rdx	3
BP	GO:1900103	positive regulation of endoplasmic reticulum unfolded protein response	3/771	10/28814	0.0019895	0.014171	0.00905846	Atf6/Pik3r1/Ptpn2	3
BP	GO:1902746	regulation of lens fiber cell differentiation	3/771	10/28814	0.0019895	0.014171	0.00905846	Spry2/Zeb2/Spry1	3
BP	GO:0072384	organelle transport along microtubule	8/771	85/28814	0.00199108	0.014171	0.00905846	Trak2/Mreg/Kif28/Ap3m1/Nde1/Madd/Rasgrp1/Kif1b	8
BP	GO:0070085	glycosylation	14/771	215/28814	0.002066	0.0146629	0.00937287	Trak2/Tet1/Tmtc3/Psen1/Gxylt1/B4galt5/Chp1/Cds2/Tet2/Alg2/St8sia1/Mogs/St8sia2/Magt1	14
BP	GO:0043543	protein acylation	16/771	263/28814	0.00206892	0.0146629	0.00937287	Zfp451/Taok1/Wbp2/Cdyl/Kat6b/Naa30/Brd1/Glyr1/Naa50/Taf7/Iws1/Taf5/Zdhhc21/Map3k7/Meaf6/Kmt2a	16
BP	GO:0046034	ATP metabolic process	16/771	263/28814	0.00206892	0.0146629	0.00937287	Zbtb20/Ctns/Stat3/Psen1/Myc/Ppara/Dnm1l/Ndufv2/Slc25a25/Ak1/Ak2/Gale/Cox6a1/Slc4a4/Foxk1/Nt5e	16
BP	GO:0030323	respiratory tube development	15/771	239/28814	0.00208666	0.0147678	0.00943994	Tmtc3/Tns3/Tbx2/Spry2/Thrb/Ywhaz/Abca3/Sec24b/Spry1/Wwp1/Nfib/Stk40/Ncor2/Rbpj/Yap1	15
BP	GO:0035305	negative regulation of dephosphorylation	6/771	50/28814	0.00210031	0.0148436	0.00948839	Lpin1/Rock1/Mastl/Cry2/Chp1/Arpp19	6
BP	GO:0003177	pulmonary valve development	4/771	21/28814	0.00211732	0.0148596	0.0094986	Nfatc1/Jag1/Rbpj/Tbx20	4
BP	GO:0042026	protein refolding	4/771	21/28814	0.00211732	0.0148596	0.0094986	Hspa14/Pdcl/Dnaja1/Dnaja2	4
BP	GO:0060416	response to growth hormone	4/771	21/28814	0.00211732	0.0148596	0.0094986	Socs2/Stat6/Stat3/Pik3r1	4
BP	GO:0075509	endocytosis involved in viral entry into host cell	4/771	21/28814	0.00211732	0.0148596	0.0094986	Ctsl/Tpcn1/Cav2/Cav1	4
BP	GO:2000353	positive regulation of endothelial cell apoptotic process	4/771	21/28814	0.00211732	0.0148596	0.0094986	Fasl/Pdcd4/Itga4/Prkci	4
BP	GO:0040013	negative regulation of locomotion	19/771	340/28814	0.00221067	0.0154931	0.00990359	Bcl2/Adipor1/Cited2/Stat3/Gna13/Arrdc3/Stc1/Ptpn2/Jag1/Hnf4a/Cers2/Clic4/Trp53inp1/Reck/Krit1/Sema3a/Braf/Cxcl12/Ccr5	19
BP	GO:0030198	extracellular matrix organization	18/771	315/28814	0.00224457	0.0157034	0.010038	Adamts15/Fkbp10/Adamts3/Ddr2/Lemd3/P4ha1/Tgfbi/Has2/Postn/Reck/Tgfbr1/Dnajb6/Fscn1/Cav2/Cav1/Vhl/Itgb1/Ets1	18
BP	GO:0030968	endoplasmic reticulum unfolded protein response	7/771	68/28814	0.00225049	0.0157034	0.010038	Atf6/Yod1/Pik3r1/Bfar/Crebrf/Ptpn2/Eif2ak4	7
BP	GO:0061371	determination of heart left/right asymmetry	7/771	68/28814	0.00225049	0.0157034	0.010038	Cited2/Tbx2/Psen1/Kdm2a/Rbpj/Lrp6/Tbx20	7
BP	GO:0003401	axis elongation	5/771	35/28814	0.00225938	0.0157034	0.010038	Tmtc3/Spry2/Spry1/Lrp6/Yap1	5
BP	GO:0010837	regulation of keratinocyte proliferation	5/771	35/28814	0.00225938	0.0157034	0.010038	Zfp36l1/Bcl11b/Ctsl/Has2/Yap1	5
BP	GO:0060479	lung cell differentiation	5/771	35/28814	0.00225938	0.0157034	0.010038	Thrb/Nfib/Ncor2/Rbpj/Yap1	5
BP	GO:0006644	phospholipid metabolic process	20/771	367/28814	0.00229801	0.0158867	0.0101551	Fam126b/Pigm/Socs2/Socs7/Lpin1/Sgpp1/Pik3r1/Samd8/Gm44502/Abca3/Lclat1/Socs5/Csf1r/Chp1/Cds2/Sgms2/Pcsk9/Pik3r3/Etnk1/Smg1	20
BP	GO:0050657	nucleic acid transport	11/771	149/28814	0.00229835	0.0158867	0.0101551	Zc3h11a/Ahctf1/Igf2bp1/Kpnb1/Zfp36l1/Qk/Iws1/Ssb/Chtop/Pom121/Fmr1	11
BP	GO:0050658	RNA transport	11/771	149/28814	0.00229835	0.0158867	0.0101551	Zc3h11a/Ahctf1/Igf2bp1/Kpnb1/Zfp36l1/Qk/Iws1/Ssb/Chtop/Pom121/Fmr1	11
BP	GO:0055007	cardiac muscle cell differentiation	11/771	149/28814	0.00229835	0.0158867	0.0101551	Map2k4/Akap6/Ccn4/Ppara/Tomm70a/Slc8a1/Acadm/Camk2d/Sgcb/Rbpj/Itgb1	11
BP	GO:1902893	regulation of miRNA transcription	8/771	87/28814	0.00230788	0.0159307	0.0101833	Il10/Stat3/Myc/Ppara/Nfib/Tgfbr1/Nfatc3/Ets1	8
BP	GO:0043062	extracellular structure organization	18/771	316/28814	0.00232248	0.015956	0.0101995	Adamts15/Fkbp10/Adamts3/Ddr2/Lemd3/P4ha1/Tgfbi/Has2/Postn/Reck/Tgfbr1/Dnajb6/Fscn1/Cav2/Cav1/Vhl/Itgb1/Ets1	18
BP	GO:0006687	glycosphingolipid metabolic process	6/771	51/28814	0.00232738	0.015956	0.0101995	Galc/Itgb8/B4galt5/Ugcg/Kit/St8sia2	6
BP	GO:0007520	myoblast fusion	6/771	51/28814	0.00232738	0.015956	0.0101995	Adamts15/Myh9/Mapk14/Ehd1/Tanc1/Cxcl12	6
BP	GO:0008038	neuron recognition	6/771	51/28814	0.00232738	0.015956	0.0101995	Dscaml1/Rtn4/Ywhaz/Cnr1/Sema3a/Nptn	6
BP	GO:0061647	histone H3-K9 modification	6/771	51/28814	0.00232738	0.015956	0.0101995	Dnmt3b/Zfp451/Arid4a/Zfp110/Dnmt1/Kmt2a	6
BP	GO:0034766	negative regulation of ion transmembrane transport	9/771	107/28814	0.00233724	0.0159801	0.0102149	Ank3/Prkca/Cacnb3/Snx27/Camk2d/Pcsk9/Cav1/Nedd4/Fmr1	9
BP	GO:0071456	cellular response to hypoxia	9/771	107/28814	0.00233724	0.0159801	0.0102149	Bcl2/Cited2/Rtn4/Zfp36l1/Myc/Hp1bp3/Rbpj/Vhl/Usp19	9
BP	GO:0048640	negative regulation of developmental growth	10/771	128/28814	0.00236995	0.0161818	0.0103438	Ankrd26/Socs2/Cited2/Rtn4/Ifrd1/Ppara/Tomm70a/Gnas/Sema3a/Ccr5	10
BP	GO:0046390	ribose phosphate biosynthetic process	12/771	172/28814	0.0023847	0.0162605	0.0103941	Stat3/Pank3/Adk/Myc/Ppara/Pdhx/Ak1/Ak2/Acot7/Paics/Acat1/Pdha1	12
BP	GO:0007548	sex differentiation	18/771	317/28814	0.00240264	0.0163386	0.010444	Bcl2/Cited2/Jmjd1c/Tcf7/Arid4a/Nipbl/Itgav/Lgr4/Bcl2l11/Hnf4a/Ncoa3/Chd7/Tgfbr1/Dhcr24/Sema3a/Kit/Lrp6/Plekha1	18
BP	GO:0045229	external encapsulating structure organization	18/771	317/28814	0.00240264	0.0163386	0.010444	Adamts15/Fkbp10/Adamts3/Ddr2/Lemd3/P4ha1/Tgfbi/Has2/Postn/Reck/Tgfbr1/Dnajb6/Fscn1/Cav2/Cav1/Vhl/Itgb1/Ets1	18
BP	GO:0002683	negative regulation of immune system process	23/771	448/28814	0.00241949	0.0163806	0.0104709	Lax1/Il10/Zc3h12d/Cd24a/Stat6/Stat2/Peli1/Prkar1a/Pik3r1/Myc/Cd47/Socs5/Ptpn2/Smad7/Cd44/Il2ra/Pag1/Ythdf3/Cnr1/Fgl2/Gpnmb/Cxcl12/Cbfb	23
BP	GO:0030336	negative regulation of cell migration	17/771	292/28814	0.00242042	0.0163806	0.0104709	Bcl2/Adipor1/Cited2/Stat3/Gna13/Stc1/Jag1/Hnf4a/Cers2/Clic4/Trp53inp1/Reck/Krit1/Sema3a/Braf/Cxcl12/Ccr5	17
BP	GO:0018022	peptidyl-lysine methylation	11/771	150/28814	0.00242181	0.0163806	0.0104709	Dnmt3b/Mllt6/Arid4a/Iws1/Tet2/Setd1b/Kmt5a/Zfp110/Nsd3/Dnmt1/Kmt2a	11
BP	GO:0050684	regulation of mRNA processing	11/771	150/28814	0.00242181	0.0163806	0.0104709	Tia1/Zfp36l1/Rbm25/Ddx17/Qk/Iws1/Cpeb3/Celf2/Mbnl1/Mbnl3/Fmr1	11
BP	GO:0042093	T-helper cell differentiation	7/771	69/28814	0.00244787	0.0165346	0.0105693	Stat6/Stat3/Socs5/Malt1/Smad7/Entpd7/Il21	7
BP	GO:0021675	nerve development	8/771	88/28814	0.00248042	0.0166827	0.010664	Nav2/Nrp2/Cited2/Slc25a46/Itga4/Lrig2/Chd7/Sema3a	8
BP	GO:0031397	negative regulation of protein ubiquitination	8/771	88/28814	0.00248042	0.0166827	0.010664	Per2/Psen1/Spry2/Smad7/Chp1/Dnaja1/Cav1/Gnl3l	8
BP	GO:0090263	positive regulation of canonical Wnt signaling pathway	9/771	108/28814	0.0024906	0.0166827	0.010664	Usp34/Zeb2/Lgr4/Tbl1xr1/Reck/Rbpj/Cav1/Yap1/Xiap	9
BP	GO:0002274	myeloid leukocyte activation	16/771	268/28814	0.00249745	0.0166827	0.010664	Il10/Lcp2/Itgb8/Psen1/Dnase1l3/Ywhaz/Pja2/Stxbp1/Rasgrp1/Cnr1/Rbpj/Kit/Pirb/Adam9/Slc7a2/Adam10	16
BP	GO:0043500	muscle adaptation	10/771	129/28814	0.00250903	0.0166827	0.010664	Prkca/Akap6/Adk/Ccn4/Ppara/Tomm70a/Rock1/Nfatc1/Camk2d/Nfatc3	10
BP	GO:0002363	alpha-beta T cell lineage commitment	4/771	22/28814	0.00253357	0.0166827	0.010664	Bcl2/Stat6/Stat3/Ctsl	4
BP	GO:0010885	regulation of cholesterol storage	4/771	22/28814	0.00253357	0.0166827	0.010664	Ppara/Ehd1/Ttc39b/Lpl	4
BP	GO:0046325	negative regulation of glucose import	4/771	22/28814	0.00253357	0.0166827	0.010664	Lmbrd1/Prkca/Myc/Rhoq	4
BP	GO:0046931	pore complex assembly	4/771	22/28814	0.00253357	0.0166827	0.010664	Ahctf1/Rtn4/Cct3/Adam10	4
BP	GO:0060544	regulation of necroptotic process	4/771	22/28814	0.00253357	0.0166827	0.010664	Peli1/Ripk1/Map3k7/Cav1	4
BP	GO:0060602	branch elongation of an epithelium	4/771	22/28814	0.00253357	0.0166827	0.010664	Tmtc3/Spry2/Spry1/Yap1	4
BP	GO:0061081	positive regulation of myeloid leukocyte cytokine production involved in immune response	4/771	22/28814	0.00253357	0.0166827	0.010664	Ddx21/Rtn4/Ddx58/Kit	4
BP	GO:1900746	regulation of vascular endothelial growth factor signaling pathway	4/771	22/28814	0.00253357	0.0166827	0.010664	Adamts3/Spry2/Tcf4/Il12a	4
BP	GO:1903427	negative regulation of reactive oxygen species biosynthetic process	4/771	22/28814	0.00253357	0.0166827	0.010664	Slc30a10/Ctns/Stat3/Ppara	4
BP	GO:2000209	regulation of anoikis	4/771	22/28814	0.00253357	0.0166827	0.010664	Bcl2/Ptrh2/Cav1/Itgb1	4
BP	GO:0010508	positive regulation of autophagy	11/771	151/28814	0.00255059	0.0166827	0.010664	Atf6/Rab12/Rock1/Wac/Bcl2l11/Trp53inp2/C9orf72/Trp53inp1/Map3k7/Tpcn1/Ikbkg	11
BP	GO:0003203	endocardial cushion morphogenesis	5/771	36/28814	0.00256681	0.0166827	0.010664	Mdm4/Tbx2/Tgfbr1/Rbpj/Tbx20	5
BP	GO:0033866	nucleoside bisphosphate biosynthetic process	5/771	36/28814	0.00256681	0.0166827	0.010664	Pank3/Pdhx/Acot7/Acat1/Pdha1	5
BP	GO:0034030	ribonucleoside bisphosphate biosynthetic process	5/771	36/28814	0.00256681	0.0166827	0.010664	Pank3/Pdhx/Acot7/Acat1/Pdha1	5
BP	GO:0034033	purine nucleoside bisphosphate biosynthetic process	5/771	36/28814	0.00256681	0.0166827	0.010664	Pank3/Pdhx/Acot7/Acat1/Pdha1	5
BP	GO:0040001	establishment of mitotic spindle localization	5/771	36/28814	0.00256681	0.0166827	0.010664	Kpnb1/Spry2/Nde1/Spry1/Itgb1	5
BP	GO:0045577	regulation of B cell differentiation	5/771	36/28814	0.00256681	0.0166827	0.010664	Il10/Cd24a/Zfp36l1/Zfp36l2/Il21	5
BP	GO:0048009	insulin-like growth factor receptor signaling pathway	5/771	36/28814	0.00256681	0.0166827	0.010664	Irs1/Gigyf2/Pik3r1/Igf1r/Phip	5
BP	GO:0048048	embryonic eye morphogenesis	5/771	36/28814	0.00256681	0.0166827	0.010664	Cited2/Tbx2/Aldh1a1/Hipk1/Lrp6	5
BP	GO:0048679	regulation of axon regeneration	5/771	36/28814	0.00256681	0.0166827	0.010664	Rtn4/Lrig2/Cers2/Braf/Igf1r	5
BP	GO:0120033	negative regulation of plasma membrane bounded cell projection assembly	5/771	36/28814	0.00256681	0.0166827	0.010664	Abi3/Rab3ip/Arhgap24/Yap1/Map4	5
BP	GO:1904037	positive regulation of epithelial cell apoptotic process	5/771	36/28814	0.00256681	0.0166827	0.010664	Tia1/Fasl/Pdcd4/Itga4/Prkci	5
BP	GO:0045581	negative regulation of T cell differentiation	6/771	52/28814	0.00257243	0.0166827	0.010664	Socs5/Ptpn2/Smad7/Cd44/Fgl2/Cbfb	6
BP	GO:0048066	developmental pigmentation	6/771	52/28814	0.00257243	0.0166827	0.010664	Mreg/Bcl2/Zeb2/Bcl2l11/Kit/Vhl	6
BP	GO:0051955	regulation of amino acid transport	6/771	52/28814	0.00257243	0.0166827	0.010664	Per2/Psen1/Syt4/Stxbp1/Slc6a1/Itgb1	6
BP	GO:1905953	negative regulation of lipid localization	6/771	52/28814	0.00257243	0.0166827	0.010664	Ppara/Ptpn2/Cry2/Itgav/Ttc39b/Pcsk9	6
BP	GO:0008016	regulation of heart contraction	13/771	197/28814	0.00261581	0.0169323	0.0108236	Mdm4/Prkca/Akap6/Pik3r1/Thrb/Stc1/Slc8a1/Smad7/Ank2/Sema3a/Cacna2d1/Cav1/Scn3b	13
BP	GO:0035107	appendage morphogenesis	12/771	174/28814	0.00262341	0.0169323	0.0108236	Plxna2/Tbx2/Psen1/Nipbl/Lnpk/Bcl2l11/Gnas/Mbnl1/Ski/Chd7/Reck/Lrp6	12
BP	GO:0035108	limb morphogenesis	12/771	174/28814	0.00262341	0.0169323	0.0108236	Plxna2/Tbx2/Psen1/Nipbl/Lnpk/Bcl2l11/Gnas/Mbnl1/Ski/Chd7/Reck/Lrp6	12
BP	GO:0000077	DNA damage checkpoint signaling	9/771	109/28814	0.00265183	0.0169323	0.0108236	Gigyf2/Taok1/Mapk14/Wac/Eif2ak4/Rpa2/Abraxas1/Fem1b/Tipin	9
BP	GO:0043255	regulation of carbohydrate biosynthetic process	9/771	109/28814	0.00265183	0.0169323	0.0108236	Irs1/Has2/Ppara/Ptpn2/Hnf4a/Acadm/Dgat2/Ppp1r3b/Arpp19	9
BP	GO:0002294	CD4-positive, alpha-beta T cell differentiation involved in immune response	7/771	70/28814	0.0026583	0.0169323	0.0108236	Stat6/Stat3/Socs5/Malt1/Smad7/Entpd7/Il21	7
BP	GO:0015800	acidic amino acid transport	7/771	70/28814	0.0026583	0.0169323	0.0108236	Per2/Psen1/Syt4/Stxbp1/Lrrc8a/Slc6a1/Itgb1	7
BP	GO:0048488	synaptic vesicle endocytosis	7/771	70/28814	0.0026583	0.0169323	0.0108236	Cd24a/Canx/Itsn2/Fcho2/Dnm1l/Rock1/Napb	7
BP	GO:0050771	negative regulation of axonogenesis	7/771	70/28814	0.0026583	0.0169323	0.0108236	Trak2/Rtn4/Ifrd1/Psen1/Sema3a/Rufy3/Ccr5	7
BP	GO:0086003	cardiac muscle cell contraction	7/771	70/28814	0.0026583	0.0169323	0.0108236	Akap6/Stc1/Ank2/Camk2d/Cacna2d1/Cav1/Scn3b	7
BP	GO:0140238	presynaptic endocytosis	7/771	70/28814	0.0026583	0.0169323	0.0108236	Cd24a/Canx/Itsn2/Fcho2/Dnm1l/Rock1/Napb	7
BP	GO:0006473	protein acetylation	14/771	221/28814	0.00265831	0.0169323	0.0108236	Zfp451/Taok1/Wbp2/Kat6b/Naa30/Brd1/Glyr1/Naa50/Taf7/Iws1/Taf5/Map3k7/Meaf6/Kmt2a	14
BP	GO:0034620	cellular response to unfolded protein	8/771	89/28814	0.00266289	0.0169323	0.0108236	Atf6/Yod1/Pik3r1/Bfar/Crebrf/Ptpn2/Hspa14/Eif2ak4	8
BP	GO:0035914	skeletal muscle cell differentiation	8/771	89/28814	0.00266289	0.0169323	0.0108236	Btg2/Lemd3/Cited2/Ddx17/Myc/Nr4a1/Megf10/Akirin1	8
BP	GO:0046323	glucose import	8/771	89/28814	0.00266289	0.0169323	0.0108236	Irs1/Lmbrd1/Prkca/Rasa1/Myc/Mapk14/Rhoq/Prkci	8
BP	GO:0002318	myeloid progenitor cell differentiation	3/771	11/28814	0.00268139	0.0169323	0.0108236	Tet2/Kit/Braf	3
BP	GO:0031293	membrane protein intracellular domain proteolysis	3/771	11/28814	0.00268139	0.0169323	0.0108236	Psen1/Aph1a/Adam9	3
BP	GO:0045602	negative regulation of endothelial cell differentiation	3/771	11/28814	0.00268139	0.0169323	0.0108236	Jag1/Tgfbr1/Vhl	3
BP	GO:1905288	vascular associated smooth muscle cell apoptotic process	3/771	11/28814	0.00268139	0.0169323	0.0108236	E2f3/Pdcd4/Dnmt1	3
BP	GO:1905459	regulation of vascular associated smooth muscle cell apoptotic process	3/771	11/28814	0.00268139	0.0169323	0.0108236	E2f3/Pdcd4/Dnmt1	3
BP	GO:0003206	cardiac chamber morphogenesis	11/771	152/28814	0.00268485	0.0169323	0.0108236	Nrp2/Cited2/Tbx2/Nfatc1/Smad7/Jag1/Chd7/Tgfbr1/Rbpj/Lrp6/Tbx20	11
BP	GO:0051236	establishment of RNA localization	11/771	152/28814	0.00268485	0.0169323	0.0108236	Zc3h11a/Ahctf1/Igf2bp1/Kpnb1/Zfp36l1/Qk/Iws1/Ssb/Chtop/Pom121/Fmr1	11
BP	GO:1901216	positive regulation of neuron death	10/771	131/28814	0.0028068	0.0176793	0.011301	Fasl/Ddr2/Map2k4/Ccl3/Bcl2l11/Pcsk9/Ptpn5/St8sia2/Map2k7/Bace1	10
BP	GO:0038066	p38MAPK cascade	6/771	53/28814	0.00283633	0.0177544	0.011349	Map2k3/Map3k3/Zfp36l1/Pja2/Mapk14/Rell1	6
BP	GO:0051438	regulation of ubiquitin-protein transferase activity	6/771	53/28814	0.00283633	0.0177544	0.011349	Psen1/Arrdc3/Dnm1l/Smad7/Mastl/Fem1b	6
BP	GO:0060412	ventricular septum morphogenesis	6/771	53/28814	0.00283633	0.0177544	0.011349	Cited2/Nfatc1/Smad7/Tgfbr1/Rbpj/Lrp6	6
BP	GO:0097720	calcineurin-mediated signaling	6/771	53/28814	0.00283633	0.0177544	0.011349	Camta1/Akap6/Nfatc1/Chp1/Nfatc3/Nfat5	6
BP	GO:1904036	negative regulation of epithelial cell apoptotic process	6/771	53/28814	0.00283633	0.0177544	0.011349	Il10/Ppara/Krit1/Braf/Igf1r/Yap1	6
BP	GO:0006096	glycolytic process	8/771	90/28814	0.00285568	0.017797	0.0113763	Zbtb20/Stat3/Psen1/Myc/Ppara/Gale/Slc4a4/Foxk1	8
BP	GO:0006664	glycolipid metabolic process	8/771	90/28814	0.00285568	0.017797	0.0113763	Pigm/Galc/Itgb8/Gal3st3/B4galt5/Ugcg/Kit/St8sia2	8
BP	GO:0045665	negative regulation of neuron differentiation	8/771	90/28814	0.00285568	0.017797	0.0113763	Cd24a/Rtn4/Nepro/Jag1/Eif2ak4/Cav1/Itgb1/Fmr1	8
BP	GO:1901988	negative regulation of cell cycle phase transition	15/771	247/28814	0.00285727	0.017797	0.0113763	Bcl2/Gigyf2/Zc3h12d/Ctdsp2/Taok1/Zfp36l1/Zfp36l2/Mapk14/Wac/Eif2ak4/Rpa2/Abraxas1/Gpnmb/Fem1b/Tipin	15
BP	GO:0051896	regulation of protein kinase B signaling	12/771	176/28814	0.0028812	0.0178649	0.0114197	Lmbrd1/Rtn4/Fermt2/Spry2/Rictor/Ppara/Hax1/Tgfbr1/Cxcl12/Igf1r/Plekha1/Itgb1	12
BP	GO:0002293	alpha-beta T cell differentiation involved in immune response	7/771	71/28814	0.00288235	0.0178649	0.0114197	Stat6/Stat3/Socs5/Malt1/Smad7/Entpd7/Il21	7
BP	GO:0002763	positive regulation of myeloid leukocyte differentiation	7/771	71/28814	0.00288235	0.0178649	0.0114197	Ccl3/Prkca/Zfp36l1/Ripk1/Csf1r/Gnas/Hax1	7
BP	GO:2000134	negative regulation of G1/S transition of mitotic cell cycle	7/771	71/28814	0.00288235	0.0178649	0.0114197	Bcl2/Gigyf2/Zc3h12d/Ctdsp2/Wac/Rpa2/Gpnmb	7
BP	GO:0009101	glycoprotein biosynthetic process	16/771	272/28814	0.0028912	0.0178858	0.011433	Trak2/Bcl2/Fam20b/Tet1/Tmtc3/Psen1/Gxylt1/B4galt5/Chp1/Tet2/Alg2/Man1c1/St8sia1/Mogs/St8sia2/Magt1	16
BP	GO:0010661	positive regulation of muscle cell apoptotic process	5/771	37/28814	0.00290347	0.0178858	0.011433	Map2k4/E2f3/Pdcd4/Il12a/Camk2d	5
BP	GO:0010923	negative regulation of phosphatase activity	5/771	37/28814	0.00290347	0.0178858	0.011433	Lpin1/Rock1/Mastl/Cry2/Chp1	5
BP	GO:0018208	peptidyl-proline modification	5/771	37/28814	0.00290347	0.0178858	0.011433	Fkbp10/P4ha1/Ppig/Ppih/Ogfod1	5
BP	GO:0060441	epithelial tube branching involved in lung morphogenesis	5/771	37/28814	0.00290347	0.0178858	0.011433	Tmtc3/Tbx2/Spry2/Spry1/Yap1	5
BP	GO:0010906	regulation of glucose metabolic process	10/771	132/28814	0.00296591	0.0182037	0.0116362	Irs1/Adipor1/Ppara/Ptpn2/Hnf4a/Acadm/Foxk1/Dgat2/Ppp1r3b/Arpp19	10
BP	GO:0060048	cardiac muscle contraction	10/771	132/28814	0.00296591	0.0182037	0.0116362	Map2k3/Akap6/Stc1/Slc8a1/Smad7/Ank2/Camk2d/Cacna2d1/Cav1/Scn3b	10
BP	GO:0061008	hepaticobiliary system development	10/771	132/28814	0.00296591	0.0182037	0.0116362	Cited2/Sec63/Rtn4/Nipbl/Pkd1/Hnf4a/Tet2/Acadm/Pcsk9/Cadm1	10
BP	GO:0003205	cardiac chamber development	13/771	200/28814	0.00298024	0.0182694	0.0116782	Mdm4/Nrp2/Cited2/Tbx2/Nfatc1/Smad7/Jag1/Ank2/Chd7/Tgfbr1/Rbpj/Lrp6/Tbx20	13
BP	GO:0010880	regulation of release of sequestered calcium ion into cytosol by sarcoplasmic reticulum	4/771	23/28814	0.00300271	0.0182959	0.0116952	Slc8a1/Ank2/Camk2d/Chd7	4
BP	GO:0021535	cell migration in hindbrain	4/771	23/28814	0.00300271	0.0182959	0.0116952	Plxna2/Socs7/Lrp6/Itgb1	4
BP	GO:0044154	histone H3-K14 acetylation	4/771	23/28814	0.00300271	0.0182959	0.0116952	Wbp2/Brd1/Meaf6/Kmt2a	4
BP	GO:0099170	postsynaptic modulation of chemical synaptic transmission	4/771	23/28814	0.00300271	0.0182959	0.0116952	Rnf19a/Vhl/Nedd4/Fmr1	4
BP	GO:1902894	negative regulation of miRNA transcription	4/771	23/28814	0.00300271	0.0182959	0.0116952	Ppara/Nfib/Tgfbr1/Nfatc3	4
BP	GO:0006475	internal protein amino acid acetylation	12/771	177/28814	0.00301759	0.018298	0.0116965	Zfp451/Wbp2/Kat6b/Brd1/Glyr1/Naa50/Taf7/Iws1/Taf5/Map3k7/Meaf6/Kmt2a	12
BP	GO:0018393	internal peptidyl-lysine acetylation	12/771	177/28814	0.00301759	0.018298	0.0116965	Zfp451/Wbp2/Kat6b/Brd1/Glyr1/Naa50/Taf7/Iws1/Taf5/Map3k7/Meaf6/Kmt2a	12
BP	GO:0043271	negative regulation of ion transport	12/771	177/28814	0.00301759	0.018298	0.0116965	Ank3/Bcl2/Prkca/Stc1/Cacnb3/Snx27/Camk2d/Pcsk9/Cnr1/Cav1/Nedd4/Fmr1	12
BP	GO:2001242	regulation of intrinsic apoptotic signaling pathway	12/771	177/28814	0.00301759	0.018298	0.0116965	Bcl2/Mdm4/Myc/Dnm1l/Rrn3/Ptpn2/Cd44/Bcl2l11/Dnaja1/Cav1/Cxcl12/Ikbkg	12
BP	GO:0006757	ATP generation from ADP	8/771	91/28814	0.00305917	0.0185056	0.0118292	Zbtb20/Stat3/Psen1/Myc/Ppara/Gale/Slc4a4/Foxk1	8
BP	GO:1903509	liposaccharide metabolic process	8/771	91/28814	0.00305917	0.0185056	0.0118292	Pigm/Galc/Itgb8/Gal3st3/B4galt5/Ugcg/Kit/St8sia2	8
BP	GO:0032944	regulation of mononuclear cell proliferation	15/771	249/28814	0.00308278	0.0185964	0.0118873	Bcl2/Il10/Zc3h12d/Cd24a/Peli1/Prkar1a/Sos2/Adk/Cd320/Csf1r/Cd44/Il2ra/Il21/Il12a/Gpnmb	15
BP	GO:0051054	positive regulation of DNA metabolic process	17/771	299/28814	0.00308603	0.0185964	0.0118873	Ino80d/Stat6/Rad50/Map2k4/Lpin1/Myc/Smchd1/Slf2/Shld1/Cct3/Camk2d/Meaf6/Abraxas1/Igf1r/Fam168a/Map2k7/Naf1	17
BP	GO:0032412	regulation of ion transmembrane transporter activity	16/771	274/28814	0.00310655	0.0185964	0.0118873	Ank3/Prkca/Akap6/Ripk1/Cacnb3/Chp1/Snx27/Ank2/Camk2d/Pcsk9/Cacna2d1/Cav1/Itgb1/Scn3b/Nedd4/Fmr1	16
BP	GO:0002262	myeloid cell homeostasis	13/771	201/28814	0.00311053	0.0185964	0.0118873	Tcea1/Cited2/Cd24a/Stat3/Zfp36l1/Arid4a/Brd1/Mapk14/Ptpn2/Cd44/Bcl2l11/Kit/Ets1	13
BP	GO:0060401	cytosolic calcium ion transport	13/771	201/28814	0.00311053	0.0185964	0.0118873	Bcl2/Fasl/Akap6/Micu2/Cacnb3/Slc8a1/Itgav/Ank2/Camk2d/Chd7/Cacna2d1/Cav1/Ccr5	13
BP	GO:0010883	regulation of lipid storage	6/771	54/28814	0.00311998	0.0185964	0.0118873	Ppara/Ptpn2/Ehd1/Itgav/Ttc39b/Lpl	6
BP	GO:0021545	cranial nerve development	6/771	54/28814	0.00311998	0.0185964	0.0118873	Nav2/Nrp2/Cited2/Slc25a46/Chd7/Sema3a	6
BP	GO:0031103	axon regeneration	6/771	54/28814	0.00311998	0.0185964	0.0118873	Bcl2/Rtn4/Lrig2/Cers2/Braf/Igf1r	6
BP	GO:0072132	mesenchyme morphogenesis	6/771	54/28814	0.00311998	0.0185964	0.0118873	Mdm4/Tbx2/Myc/Tgfbr1/Rbpj/Tbx20	6
BP	GO:0000271	polysaccharide biosynthetic process	7/771	72/28814	0.00312056	0.0185964	0.0118873	Irs1/Per2/Has2/B4galt5/Gyg/Acadm/Ppp1r3b	7
BP	GO:0002287	alpha-beta T cell activation involved in immune response	7/771	72/28814	0.00312056	0.0185964	0.0118873	Stat6/Stat3/Socs5/Malt1/Smad7/Entpd7/Il21	7
BP	GO:0061035	regulation of cartilage development	7/771	72/28814	0.00312056	0.0185964	0.0118873	Thrb/Trps1/Ccn4/Smad7/Lnpk/Tgfbr1/Sox5	7
BP	GO:0048593	camera-type eye morphogenesis	11/771	155/28814	0.00312216	0.0185964	0.0118873	Cited2/Tbx2/Thrb/Aldh1a1/Jag1/Hipk1/Ski/Lrp6/Vhl/Grk1/Rs1	11
BP	GO:0030902	hindbrain development	12/771	178/28814	0.00315916	0.0187946	0.012014	Nav2/Bcl2/Zbtb18/Plxna2/Socs7/Slc25a46/Sec24b/Nfib/Sez6l/Lrp6/Igf1r/Itgb1	12
BP	GO:0001843	neural tube closure	9/771	112/28814	0.00318557	0.0189294	0.0121001	Cited2/Rala/Brd2/Kdm2a/Zeb2/Sec24b/Ski/Mthfr/Lrp6	9
BP	GO:0098656	anion transmembrane transport	13/771	202/28814	0.00324543	0.0192623	0.0123129	Per2/Prkca/Psen1/Ripk1/Myc/Slc23a2/Lrrc8a/Slc12a6/Slc6a1/Slc7a2/Itgb1/Slc37a2/Slc6a8	13
BP	GO:0051294	establishment of spindle orientation	5/771	38/28814	0.00327089	0.0193621	0.0123767	Spry2/Nde1/Spry1/Itgb1/Map4	5
BP	GO:0050672	negative regulation of lymphocyte proliferation	8/771	92/28814	0.00327377	0.0193621	0.0123767	Il10/Zc3h12d/Cd24a/Peli1/Prkar1a/Cd44/Il2ra/Gpnmb	8
BP	GO:1900182	positive regulation of protein localization to nucleus	8/771	92/28814	0.00327377	0.0193621	0.0123767	Psen1/Pik3r1/Fermt2/Glis2/Mapk14/Cav2/Ptpn5/Yap1	8
BP	GO:0031099	regeneration	11/771	156/28814	0.00328002	0.0193763	0.0123858	Bcl2/Rtn4/Ifrd1/Mapk14/Lrig2/Cers2/Akirin1/Braf/Cxcl12/Igf1r/Yap1	11
BP	GO:0001841	neural tube formation	10/771	134/28814	0.0033057	0.0194845	0.012455	Cited2/Rala/Brd2/Kdm2a/Zeb2/Sec24b/Ski/Map3k7/Mthfr/Lrp6	10
BP	GO:0060402	calcium ion transport into cytosol	12/771	179/28814	0.00330606	0.0194845	0.012455	Bcl2/Fasl/Akap6/Cacnb3/Slc8a1/Itgav/Ank2/Camk2d/Chd7/Cacna2d1/Cav1/Ccr5	12
BP	GO:0051258	protein polymerization	16/771	276/28814	0.00333499	0.019632	0.0125493	Lats1/Gas7/Rasa1/Map3k1/Rictor/Dnm1l/Nde1/Mapre1/Hax1/Psrc1/Arpc3/Cav1/Arpc4/Tppp3/Tmod2/Rdx	16
BP	GO:0008542	visual learning	7/771	73/28814	0.00337353	0.0198111	0.0126637	Ctns/Tanc1/Kit/Braf/Itgb1/Kmt2a/Nptn	7
BP	GO:0098586	cellular response to virus	7/771	73/28814	0.00337353	0.0198111	0.0126637	Tomm70a/Mapk14/Zcchc3/Il21/Il12a/Ddx58/Fmr1	7
BP	GO:0019395	fatty acid oxidation	9/771	113/28814	0.00338113	0.0198111	0.0126637	Irs1/Adipor1/Acox1/Ppara/Mapk14/Acadm/Cnr1/Dgat2/Acat1	9
BP	GO:0060606	tube closure	9/771	113/28814	0.00338113	0.0198111	0.0126637	Cited2/Rala/Brd2/Kdm2a/Zeb2/Sec24b/Ski/Mthfr/Lrp6	9
BP	GO:0006111	regulation of gluconeogenesis	6/771	55/28814	0.00342425	0.0200172	0.0127955	Ppara/Ptpn2/Hnf4a/Acadm/Dgat2/Arpp19	6
BP	GO:2000378	negative regulation of reactive oxygen species metabolic process	6/771	55/28814	0.00342425	0.0200172	0.0127955	Bcl2/Slc30a10/Ctns/Stat3/Ppara/Map3k7	6
BP	GO:0034968	histone lysine methylation	10/771	135/28814	0.00348682	0.0203211	0.0129898	Dnmt3b/Mllt6/Arid4a/Iws1/Tet2/Setd1b/Zfp110/Nsd3/Dnmt1/Kmt2a	10
BP	GO:0032945	negative regulation of mononuclear cell proliferation	8/771	93/28814	0.00349987	0.0203211	0.0129898	Il10/Zc3h12d/Cd24a/Peli1/Prkar1a/Cd44/Il2ra/Gpnmb	8
BP	GO:0044728	DNA methylation or demethylation	8/771	93/28814	0.00349987	0.0203211	0.0129898	Dnmt3b/Tet1/Myc/Apobec3/Gnas/Tet2/Dnmt1/Kmt2a	8
BP	GO:0010649	regulation of cell communication by electrical coupling	3/771	12/28814	0.00350448	0.0203211	0.0129898	Ank3/Camk2d/Cav1	3
BP	GO:0014010	Schwann cell proliferation	3/771	12/28814	0.00350448	0.0203211	0.0129898	Nf2/Cers2/Ski	3
BP	GO:0033210	leptin-mediated signaling pathway	3/771	12/28814	0.00350448	0.0203211	0.0129898	Adipor1/Stat3/Ugcg	3
BP	GO:0046929	negative regulation of neurotransmitter secretion	3/771	12/28814	0.00350448	0.0203211	0.0129898	Syt4/Braf/Fmr1	3
BP	GO:0010878	cholesterol storage	4/771	24/28814	0.00352785	0.0203396	0.0130016	Ppara/Ehd1/Ttc39b/Lpl	4
BP	GO:0031629	synaptic vesicle fusion to presynaptic active zone membrane	4/771	24/28814	0.00352785	0.0203396	0.0130016	Snap29/Stx3/Stxbp1/Stx2	4
BP	GO:0043011	myeloid dendritic cell differentiation	4/771	24/28814	0.00352785	0.0203396	0.0130016	Itgb8/Psen1/Rbpj/Pirb	4
BP	GO:0080182	histone H3-K4 trimethylation	4/771	24/28814	0.00352785	0.0203396	0.0130016	Arid4a/Tet2/Setd1b/Kmt2a	4
BP	GO:1902547	regulation of cellular response to vascular endothelial growth factor stimulus	4/771	24/28814	0.00352785	0.0203396	0.0130016	Adamts3/Spry2/Tcf4/Il12a	4
BP	GO:0031532	actin cytoskeleton reorganization	9/771	114/28814	0.003586	0.0206513	0.0132008	Lpin1/Rala/Ctsl/Myh9/Rictor/Parvb/Csf1r/Hax1/Kit	9
BP	GO:0099518	vesicle cytoskeletal trafficking	7/771	74/28814	0.00364182	0.0209488	0.013391	Trak2/Ap3m1/Nde1/Syt4/Madd/Rasgrp1/Kif1b	7
BP	GO:0006338	chromatin remodeling	14/771	229/28814	0.00365862	0.0209648	0.0134012	Ino80d/Shprh/Tspyl1/Asf1a/Bptf/Kat6b/Pbrm1/Myc/Brd2/Satb1/Brd3/Mysm1/Chd7/Hp1bp3	14
BP	GO:0001773	myeloid dendritic cell activation	5/771	39/28814	0.0036706	0.0209648	0.0134012	Il10/Itgb8/Psen1/Rbpj/Pirb	5
BP	GO:0009167	purine ribonucleoside monophosphate metabolic process	5/771	39/28814	0.0036706	0.0209648	0.0134012	Adk/Ak1/Ak2/Paics/Nt5e	5
BP	GO:0070570	regulation of neuron projection regeneration	5/771	39/28814	0.0036706	0.0209648	0.0134012	Rtn4/Lrig2/Cers2/Braf/Igf1r	5
BP	GO:1904645	response to amyloid-beta	5/771	39/28814	0.0036706	0.0209648	0.0134012	Snx6/Psen1/Itga4/Cacna2d1/Igf1r	5
BP	GO:2000036	regulation of stem cell population maintenance	5/771	39/28814	0.0036706	0.0209648	0.0134012	Lbh/Zfp322a/Myc/Ncoa3/Yap1	5
BP	GO:0001822	kidney development	18/771	330/28814	0.00367372	0.0209648	0.0134012	Bcl2/Cd24a/Hs3st3b1/Myc/Glis2/Pkd1/Smad7/Ctnnd1/Cd44/Jag1/Lgr4/Bcl2l11/Tet2/Spry1/Aph1a/Pcsk9/Tgfbr1/Yap1	18
BP	GO:0032204	regulation of telomere maintenance	8/771	94/28814	0.00373787	0.0212559	0.0135873	Ino80d/Rad50/Myc/Cct3/Smg1/Map2k7/Naf1/Gnl3l	8
BP	GO:0001974	blood vessel remodeling	6/771	56/28814	0.00375005	0.0212559	0.0135873	Pbrm1/Jag1/Itga4/Chd7/Rbpj/Nfatc3	6
BP	GO:0043507	positive regulation of JUN kinase activity	6/771	56/28814	0.00375005	0.0212559	0.0135873	Map2k4/Map3k1/Fgd4/Zeb2/Map3k7/Map2k7	6
BP	GO:0048016	inositol phosphate-mediated signaling	6/771	56/28814	0.00375005	0.0212559	0.0135873	Camta1/Akap6/Nfatc1/Chp1/Nfatc3/Nfat5	6
BP	GO:0071709	membrane assembly	6/771	56/28814	0.00375005	0.0212559	0.0135873	Ank3/Tlcd1/Ugcg/Stx2/Cav2/Cav1	6
BP	GO:2000649	regulation of sodium ion transmembrane transporter activity	6/771	56/28814	0.00375005	0.0212559	0.0135873	Ank3/Chp1/Camk2d/Pcsk9/Scn3b/Nedd4	6
BP	GO:2000146	negative regulation of cell motility	17/771	305/28814	0.00377124	0.021352	0.0136487	Bcl2/Adipor1/Cited2/Stat3/Gna13/Stc1/Jag1/Hnf4a/Cers2/Clic4/Trp53inp1/Reck/Krit1/Sema3a/Braf/Cxcl12/Ccr5	17
BP	GO:0002821	positive regulation of adaptive immune response	11/771	159/28814	0.00379236	0.0214342	0.0137013	Dennd1b/Cd24a/Stat6/H2-D1/H2-Q10/Malt1/Cd44/Eif2ak4/Shld1/Il12a/Map3k7	11
BP	GO:0009141	nucleoside triphosphate metabolic process	9/771	115/28814	0.00380048	0.0214342	0.0137013	Tbpl1/Stat3/Adk/Myc/Ppara/Rhoq/Entpd7/Ak1/Ak2	9
BP	GO:0120034	positive regulation of plasma membrane bounded cell projection assembly	9/771	115/28814	0.00380048	0.0214342	0.0137013	Rala/Pik3r1/Rhoq/Akirin1/Tgfbr1/Kit/Fscn1/Gpm6a/Fmr1	9
BP	GO:0045930	negative regulation of mitotic cell cycle	14/771	230/28814	0.00380277	0.0214342	0.0137013	Bcl2/Btg2/Gigyf2/Zc3h12d/Ctdsp2/Taok1/Zfp36l1/Zfp36l2/Wac/Hnf4a/Rpa2/Abraxas1/Gpnmb/Tipin	14
BP	GO:0034637	cellular carbohydrate biosynthetic process	7/771	75/28814	0.00392603	0.0220549	0.014098	Irs1/Per2/Has2/B4galt5/Gyg/Acadm/Ppp1r3b	7
BP	GO:0042130	negative regulation of T cell proliferation	7/771	75/28814	0.00392603	0.0220549	0.014098	Zc3h12d/Cd24a/Peli1/Prkar1a/Cd44/Il2ra/Gpnmb	7
BP	GO:0045669	positive regulation of osteoblast differentiation	7/771	75/28814	0.00392603	0.0220549	0.014098	Ddr2/Fermt2/Ccn4/Jag1/Gnas/Yap1/Tent5a	7
BP	GO:1902905	positive regulation of supramolecular fiber organization	12/771	183/28814	0.00394983	0.0221639	0.0141677	Nf2/Cfl2/Psen1/Map3k1/Fermt2/Rictor/Cd47/Mapre1/Psrc1/Tgfbr1/Braf/Cav1	12
BP	GO:0006865	amino acid transport	11/771	160/28814	0.00397666	0.0222897	0.0142481	Per2/Ctns/Psen1/Slc38a4/Myc/Syt4/Stxbp1/Lrrc8a/Slc6a1/Slc7a2/Itgb1	11
BP	GO:0014031	mesenchymal cell development	8/771	95/28814	0.0039882	0.022292	0.0142496	Bcl2/Nrp2/Cited2/Nolc1/Zeb2/Jag1/Sema3a/Tbx20	8
BP	GO:0014910	regulation of smooth muscle cell migration	8/771	95/28814	0.0039882	0.022292	0.0142496	Bcl2/Ddr2/Gna13/Has2/Myc/Ccn4/Postn/Camk2d	8
BP	GO:0043547	positive regulation of GTPase activity	15/771	256/28814	0.00399035	0.022292	0.0142496	Rabgap1l/Dennd1b/Tbc1d15/Ccl3/Sos2/Rasa1/Fermt2/Tiam1/Rasgrp1/Gnas/Arhgef26/C9orf72/Arhgap24/Cav2/Itgb1	15
BP	GO:0031570	DNA integrity checkpoint signaling	9/771	116/28814	0.00402488	0.02246	0.014357	Gigyf2/Taok1/Mapk14/Wac/Eif2ak4/Rpa2/Abraxas1/Fem1b/Tipin	9
BP	GO:0002761	regulation of myeloid leukocyte differentiation	10/771	138/28814	0.00407784	0.0227303	0.0145298	Ccl3/Prkca/Zfp36l1/Pik3r1/Ripk1/Myc/Ptpn2/Csf1r/Gnas/Hax1	10
BP	GO:0086001	cardiac muscle cell action potential	6/771	57/28814	0.00409828	0.022819	0.0145865	Ank3/Ank2/Camk2d/Cacna2d1/Cav1/Scn3b	6
BP	GO:0055083	monovalent inorganic anion homeostasis	4/771	25/28814	0.00411202	0.0228199	0.014587	Fasl/Ckb/Stc1/Slc12a6	4
BP	GO:0062098	regulation of programmed necrotic cell death	4/771	25/28814	0.00411202	0.0228199	0.014587	Peli1/Ripk1/Map3k7/Cav1	4
BP	GO:0099500	vesicle fusion to plasma membrane	4/771	25/28814	0.00411202	0.0228199	0.014587	Snap29/Stx3/Stxbp1/Stx2	4
BP	GO:0061136	regulation of proteasomal protein catabolic process	12/771	184/28814	0.00412555	0.0228698	0.014619	Tmtc3/Psen1/Rnf19a/Pkd1/Dlgap1/Socs5/Wac/Smad7/Zyg11b/Cav1/Usp19/Fmr1	12
BP	GO:0097193	intrinsic apoptotic signaling pathway	17/771	308/28814	0.00415823	0.0230256	0.0147185	Bcl2/Mdm4/Prkca/Sgpp1/Pik3r1/Myc/Cdip1/Dnm1l/Rrn3/Ptpn2/Cd44/Bcl2l11/Hipk1/Dnaja1/Cav1/Cxcl12/Ikbkg	17
BP	GO:0034101	erythrocyte homeostasis	11/771	161/28814	0.00416804	0.0230347	0.0147243	Tcea1/Cited2/Cd24a/Stat3/Zfp36l1/Arid4a/Brd1/Mapk14/Ptpn2/Kit/Ets1	11
BP	GO:0034329	cell junction assembly	22/771	441/28814	0.00417044	0.0230347	0.0147243	Tns1/Bcl2/Prkca/Pik3r1/Fermt2/Rock1/Slc25a46/Smad7/Ctnnd1/Adnp/Itgav/Hipk1/Ache/Fscn1/Cav1/St8sia2/Adgre5/Gpm6a/Itgb1/Peak1/Cadm1/Nptn	22
BP	GO:0001655	urogenital system development	20/771	387/28814	0.00417358	0.0230347	0.0147243	Bcl2/Cd24a/Hs3st3b1/Myc/Glis2/Pkd1/Smad7/Ctnnd1/Cd44/Jag1/Lgr4/Bcl2l11/Tet2/Spry1/Aph1a/Pcsk9/Tgfbr1/Igf1r/Yap1/Fem1b	20
BP	GO:0000380	alternative mRNA splicing, via spliceosome	7/771	76/28814	0.00422673	0.0233025	0.0148955	Tia1/Rbm25/Ddx17/Celf2/Mbnl1/Mbnl3/Fmr1	7
BP	GO:0042391	regulation of membrane potential	23/771	469/28814	0.00423624	0.0233294	0.0149127	Ank3/Bcl2/Ctns/Akap6/Psen1/Rgs7bp/Kcnk5/Myc/Cacnb3/Scn8a/Slc8a1/Smad7/Ank2/Camk2d/Cnr1/Cacna2d1/Slc4a4/Cav1/Chrnb3/Slc25a36/Scn3b/Nedd4/Fmr1	23
BP	GO:0044070	regulation of anion transport	9/771	117/28814	0.0042595	0.0234319	0.0149782	Per2/Prkca/Psen1/Ripk1/Stc1/Syt4/Stxbp1/Slc6a1/Itgb1	9
BP	GO:0055123	digestive system development	10/771	139/28814	0.00429151	0.0235822	0.0150743	Bcl2/Tcf7/Tbx2/Nipbl/Lgr4/Stx2/Kit/Igf1r/Yap1/Yipf6	10
BP	GO:0016331	morphogenesis of embryonic epithelium	12/771	185/28814	0.0043075	0.0236443	0.015114	Cited2/Rala/Brd2/Kdm2a/Aldh1a1/Zeb2/Sec24b/Ski/Map3k7/Mthfr/Grsf1/Lrp6	12
BP	GO:0032271	regulation of protein polymerization	13/771	209/28814	0.00432869	0.0237348	0.0151719	Lats1/Rasa1/Map3k1/Rictor/Mapre1/Hax1/Psrc1/Arpc3/Cav1/Arpc4/Tppp3/Tmod2/Rdx	13
BP	GO:0048070	regulation of developmental pigmentation	3/771	13/28814	0.00446585	0.0243761	0.0155818	Bcl2/Zeb2/Bcl2l11	3
BP	GO:0097066	response to thyroid hormone	3/771	13/28814	0.00446585	0.0243761	0.0155818	Thrb/Kit/Rdx	3
BP	GO:0120305	regulation of pigmentation	3/771	13/28814	0.00446585	0.0243761	0.0155818	Bcl2/Zeb2/Bcl2l11	3
BP	GO:1903817	negative regulation of voltage-gated potassium channel activity	3/771	13/28814	0.00446585	0.0243761	0.0155818	Ank3/Snx27/Cav1	3
BP	GO:0031062	positive regulation of histone methylation	6/771	58/28814	0.00446983	0.0243761	0.0155818	Dnmt3b/Tet1/Chtop/Nsd3/Dnmt1/Kmt2a	6
BP	GO:0006986	response to unfolded protein	9/771	118/28814	0.00450465	0.0244839	0.0156507	Atf6/Yod1/Dnajb9/Pik3r1/Bfar/Crebrf/Ptpn2/Hspa14/Eif2ak4	9
BP	GO:0051028	mRNA transport	9/771	118/28814	0.00450465	0.0244839	0.0156507	Zc3h11a/Ahctf1/Igf2bp1/Zfp36l1/Qk/Iws1/Chtop/Pom121/Fmr1	9
BP	GO:0051897	positive regulation of protein kinase B signaling	9/771	118/28814	0.00450465	0.0244839	0.0156507	Rtn4/Fermt2/Spry2/Rictor/Hax1/Tgfbr1/Cxcl12/Igf1r/Itgb1	9
BP	GO:0000723	telomere maintenance	10/771	140/28814	0.00451391	0.0244839	0.0156507	Ino80d/Rad50/Myc/Cct3/Ccne2/Rpa2/Smg1/Map2k7/Naf1/Gnl3l	10
BP	GO:0016052	carbohydrate catabolic process	10/771	140/28814	0.00451391	0.0244839	0.0156507	Zbtb20/Stat3/Psen1/Myc/Ppara/Gale/Slc4a4/Stbd1/Foxk1/Ppp1r3b	10
BP	GO:0006869	lipid transport	20/771	390/28814	0.00454208	0.0245971	0.0157231	Fasl/Relch/Sgpp1/Esyt2/Abcc4/Cpt1b/Abca3/Osbpl1a/Stard6/Pdzd8/Cry2/Atp9a/Itgav/Atp11b/Pcsk9/Ugcg/Gltp/Lrp6/Atp11a/Tmem30a	20
BP	GO:0007632	visual behavior	7/771	77/28814	0.00454453	0.0245971	0.0157231	Ctns/Tanc1/Kit/Braf/Itgb1/Kmt2a/Nptn	7
BP	GO:0050768	negative regulation of neurogenesis	11/771	163/28814	0.00457278	0.0246718	0.0157708	Trak2/Cd24a/Rtn4/Ifrd1/Psen1/Syt4/Cers2/Ski/Sema3a/Rufy3/Ccr5	11
BP	GO:0010939	regulation of necrotic cell death	5/771	41/28814	0.00457302	0.0246718	0.0157708	Ddr2/Peli1/Ripk1/Map3k7/Cav1	5
BP	GO:0086065	cell communication involved in cardiac conduction	5/771	41/28814	0.00457302	0.0246718	0.0157708	Slc8a1/Ank2/Cacna2d1/Cav1/Scn3b	5
BP	GO:0032388	positive regulation of intracellular transport	12/771	187/28814	0.00469067	0.0252524	0.016142	Ank3/Psen1/Pik3r1/Cacnb3/Crebrf/Mapk14/Ehd1/Rufy3/Ptpn5/Tmem30a/Rdx/Nedd4	12
BP	GO:0048813	dendrite morphogenesis	12/771	187/28814	0.00469067	0.0252524	0.016142	Trak2/Tet1/Igf2bp1/Dnm1l/Caprin1/Btbd3/Dclk1/Sema3a/Ache/Itgb1/Adam10/Nedd4	12
BP	GO:0006631	fatty acid metabolic process	22/771	446/28814	0.00475289	0.0254659	0.0162785	Ankrd26/Irs1/Per2/Adipor1/Aldh3a2/Acox1/Lpin1/Cpt1b/Ppara/Qk/Mapk14/Lpin2/Scd2/Hnf4a/Acadm/Cnr1/Acot7/Cav1/Dgat2/Erlin2/Lpl/Acat1	22
BP	GO:0006582	melanin metabolic process	4/771	26/28814	0.00475816	0.0254659	0.0162785	Bcl2/Ctns/Zeb2/Vhl	4
BP	GO:0010888	negative regulation of lipid storage	4/771	26/28814	0.00475816	0.0254659	0.0162785	Ppara/Ptpn2/Itgav/Ttc39b	4
BP	GO:0035020	regulation of Rac protein signal transduction	4/771	26/28814	0.00475816	0.0254659	0.0162785	Rtn4/Camk2d/Ssx2ip/Arhgap24	4
BP	GO:0071108	protein K48-linked deubiquitination	4/771	26/28814	0.00475816	0.0254659	0.0162785	Yod1/Usp34/Mindy2/Usp19	4
BP	GO:0014020	primary neural tube formation	9/771	119/28814	0.00476065	0.0254659	0.0162785	Cited2/Rala/Brd2/Kdm2a/Zeb2/Sec24b/Ski/Mthfr/Lrp6	9
BP	GO:0070252	actin-mediated cell contraction	8/771	98/28814	0.00481725	0.0256597	0.0164023	Akap6/Stc1/Rock1/Ank2/Camk2d/Cacna2d1/Cav1/Scn3b	8
BP	GO:0070664	negative regulation of leukocyte proliferation	8/771	98/28814	0.00481725	0.0256597	0.0164023	Il10/Zc3h12d/Cd24a/Peli1/Prkar1a/Cd44/Il2ra/Gpnmb	8
BP	GO:0120162	positive regulation of cold-induced thermogenesis	8/771	98/28814	0.00481725	0.0256597	0.0164023	Per2/Adipor1/Stat6/Lpin1/Gnas/Ache/Cav1/Igf1r	8
BP	GO:1904063	negative regulation of cation transmembrane transport	8/771	98/28814	0.00481725	0.0256597	0.0164023	Ank3/Cacnb3/Snx27/Camk2d/Pcsk9/Cav1/Nedd4/Fmr1	8
BP	GO:0045165	cell fate commitment	16/771	287/28814	0.00485239	0.0258196	0.0165045	Bcl2/Lats1/Stat6/Stat3/Tbx2/Rab10/Bcl11b/Psen1/Ctsl/Spry2/Tgfbr1/Rbpj/Braf/Sox5/Itgb1/Tbx20	16
BP	GO:0097035	regulation of membrane lipid distribution	6/771	59/28814	0.00486562	0.0258627	0.0165321	Fasl/Tlcd1/Atp9a/Atp11b/Atp11a/Tmem30a	6
BP	GO:0061180	mammary gland epithelium development	7/771	78/28814	0.00488003	0.025912	0.0165636	Lbh/Lats1/Stat6/Rtn4/Ncoa3/Orai1/Lrp6	7
BP	GO:0032535	regulation of cellular component size	20/771	393/28814	0.0049371	0.0261874	0.0167396	Lats1/Rtn4/Ifrd1/Cfl2/Rasa1/Map3k1/Rictor/Adnp/Lrrc8a/Slc12a6/Hax1/Hp1bp3/Sema3a/Rufy3/Arpc3/Arpc4/Cxcl12/Tmod2/Rdx/Ccr5	20
BP	GO:0009913	epidermal cell differentiation	14/771	237/28814	0.00494637	0.026209	0.0167534	Lats1/Sgpp1/Zfp36l1/Bcl11b/Krt80/Rock1/Jag1/Ncoa3/Sec24b/Txnip/Clic4/Ugcg/Rbpj/Yap1	14
BP	GO:0006997	nucleus organization	10/771	142/28814	0.00498587	0.0263905	0.0168695	Ahctf1/Tbpl1/Lemd3/Rtn4/Rrn3/Lmnb1/Nolc1/Pom121/Serbp1/Ets1	10
BP	GO:0010675	regulation of cellular carbohydrate metabolic process	11/771	165/28814	0.0050081	0.0264804	0.0169269	Irs1/Adipor1/Stat3/Ppara/Ptpn2/Hnf4a/Acadm/Foxk1/Dgat2/Ppp1r3b/Arpp19	11
BP	GO:0008306	associative learning	9/771	120/28814	0.00502781	0.0265146	0.0169488	Btg2/Ctns/Tanc1/Kit/Braf/Slc6a1/Itgb1/Kmt2a/Nptn	9
BP	GO:0006936	muscle contraction	17/771	314/28814	0.00503035	0.0265146	0.0169488	Prkca/Map2k3/Tbx2/Akap6/Stc1/Nr4a1/Slc8a1/Smad7/Ank2/Camk2d/Zdhhc21/Cacna2d1/Kit/Cav1/Tbx20/Tmod2/Scn3b	17
BP	GO:0051271	negative regulation of cellular component movement	17/771	314/28814	0.00503035	0.0265146	0.0169488	Bcl2/Adipor1/Cited2/Stat3/Gna13/Stc1/Jag1/Hnf4a/Cers2/Clic4/Trp53inp1/Reck/Krit1/Sema3a/Braf/Cxcl12/Ccr5	17
BP	GO:0031032	actomyosin structure organization	13/771	213/28814	0.00506798	0.0265752	0.0169875	Nf2/Prkar1a/Cfl2/Pik3r1/Fermt2/Myh9/Cd47/Rock1/Epb41l1/Tgfbr1/Braf/Itgb1/Tmod2	13
BP	GO:0014046	dopamine secretion	5/771	42/28814	0.00507877	0.0265752	0.0169875	Rtn4/Syt4/Cnr1/Cxcl12/Prkcb	5
BP	GO:0014059	regulation of dopamine secretion	5/771	42/28814	0.00507877	0.0265752	0.0169875	Rtn4/Syt4/Cnr1/Cxcl12/Prkcb	5
BP	GO:0031076	embryonic camera-type eye development	5/771	42/28814	0.00507877	0.0265752	0.0169875	Cited2/Tbx2/Aldh1a1/Hipk1/Lrp6	5
BP	GO:0038084	vascular endothelial growth factor signaling pathway	5/771	42/28814	0.00507877	0.0265752	0.0169875	Adamts3/Nrp2/Spry2/Tcf4/Il12a	5
BP	GO:0060251	regulation of glial cell proliferation	5/771	42/28814	0.00507877	0.0265752	0.0169875	Myc/Prkci/Cers2/Ski/Ppp1cc	5
BP	GO:1900181	negative regulation of protein localization to nucleus	5/771	42/28814	0.00507877	0.0265752	0.0169875	Lats1/Chp1/Hnf4a/Dclk1/Mdfic	5
BP	GO:1903321	negative regulation of protein modification by small protein conjugation or removal	8/771	99/28814	0.00512103	0.0267685	0.0171111	Per2/Psen1/Spry2/Smad7/Chp1/Dnaja1/Cav1/Gnl3l	8
BP	GO:0034440	lipid oxidation	9/771	121/28814	0.00530645	0.027709	0.0177123	Irs1/Adipor1/Acox1/Ppara/Mapk14/Acadm/Cnr1/Dgat2/Acat1	9
BP	GO:0018394	peptidyl-lysine acetylation	12/771	190/28814	0.005316	0.0277301	0.0177258	Zfp451/Wbp2/Kat6b/Brd1/Glyr1/Naa50/Taf7/Iws1/Taf5/Map3k7/Meaf6/Kmt2a	12
BP	GO:0006862	nucleotide transport	4/771	27/28814	0.00546912	0.0283571	0.0181265	Abcc4/Cd47/Lrrc8a/Slc25a36	4
BP	GO:0007274	neuromuscular synaptic transmission	4/771	27/28814	0.00546912	0.0283571	0.0181265	Cd24a/Egr3/Stxbp1/Kif1b	4
BP	GO:0032528	microvillus organization	4/771	27/28814	0.00546912	0.0283571	0.0181265	Hnf4a/Stx2/Fscn1/Rdx	4
BP	GO:0060143	positive regulation of syncytium formation by plasma membrane fusion	4/771	27/28814	0.00546912	0.0283571	0.0181265	Mapk14/Ehd1/Cxcl12/Adam9	4
BP	GO:0010970	transport along microtubule	11/771	167/28814	0.00547558	0.0283571	0.0181265	Trak2/Mreg/Kif28/Ap3m1/Nde1/Pura/Madd/Rasgrp1/Ssx2ip/Kif1b/Fmr1	11
BP	GO:0051961	negative regulation of nervous system development	11/771	167/28814	0.00547558	0.0283571	0.0181265	Trak2/Cd24a/Rtn4/Ifrd1/Psen1/Syt4/Cers2/Ski/Sema3a/Rufy3/Ccr5	11
BP	GO:1905952	regulation of lipid localization	11/771	167/28814	0.00547558	0.0283571	0.0181265	Fasl/Ppara/Abca3/Ptpn2/Ehd1/Cry2/Itgav/Ttc39b/Pcsk9/Lpl/Tmem30a	11
BP	GO:0098876	vesicle-mediated transport to the plasma membrane	10/771	144/28814	0.00549568	0.028432	0.0181744	Ank3/Dennd1b/Vps26a/Rab10/Stx3/Ehd1/Rab14/Atp9a/Arfgef2/Snx27	10
BP	GO:0042593	glucose homeostasis	16/771	291/28814	0.0055273	0.0285662	0.0182602	Zbtb20/Ankrd26/Nucks1/Adipor1/Stat3/Pik3r1/Slc39a14/Oxct1/Ccn4/Ptpn2/Cry2/Hnf4a/Cnr1/Ncor2/Foxk1/Igf1r	16
BP	GO:0006999	nuclear pore organization	3/771	14/28814	0.00557173	0.0286198	0.0182945	Ahctf1/Rtn4/Pom121	3
BP	GO:0051451	myoblast migration	3/771	14/28814	0.00557173	0.0286198	0.0182945	Rock1/Megf10/Akirin1	3
BP	GO:0090110	COPII-coated vesicle cargo loading	3/771	14/28814	0.00557173	0.0286198	0.0182945	Sec23a/Sec24c/Sec24b	3
BP	GO:2000650	negative regulation of sodium ion transmembrane transporter activity	3/771	14/28814	0.00557173	0.0286198	0.0182945	Camk2d/Pcsk9/Nedd4	3
BP	GO:2001140	positive regulation of phospholipid transport	3/771	14/28814	0.00557173	0.0286198	0.0182945	Fasl/Abca3/Tmem30a	3
BP	GO:0001776	leukocyte homeostasis	9/771	122/28814	0.0055969	0.0286198	0.0182945	Bcl2/Slc39a3/Cd24a/Sos2/Cd44/Il2ra/Bcl2l11/Pirb/Ikbkg	9
BP	GO:0042177	negative regulation of protein catabolic process	9/771	122/28814	0.0055969	0.0286198	0.0182945	Mdm4/Il10/Psen1/Mycbp2/Azin1/Laptm4b/Wac/Lrig2/Usp19	9
BP	GO:0046928	regulation of neurotransmitter secretion	9/771	122/28814	0.0055969	0.0286198	0.0182945	Prkca/Dnm1l/Syt4/Stxbp1/Braf/Prkcb/Chrnb3/Bace1/Fmr1	9
BP	GO:0072329	monocarboxylic acid catabolic process	9/771	122/28814	0.0055969	0.0286198	0.0182945	Irs1/Acox1/Lpin1/Lpin2/Acadm/Cnr1/Acot7/Akr1d1/Acat1	9
BP	GO:0001783	B cell apoptotic process	5/771	43/28814	0.00562286	0.0286198	0.0182945	Il10/Cd24a/Myc/Cd44/Il21	5
BP	GO:0006984	ER-nucleus signaling pathway	5/771	43/28814	0.00562286	0.0286198	0.0182945	Atf6/Ccdc47/Ptpn2/Bcl2l11/Erlin2	5
BP	GO:0010765	positive regulation of sodium ion transport	5/771	43/28814	0.00562286	0.0286198	0.0182945	Ank3/Mllt6/Chp1/Gnas/Scn3b	5
BP	GO:0045601	regulation of endothelial cell differentiation	5/771	43/28814	0.00562286	0.0286198	0.0182945	Rock1/Jag1/Zdhhc21/Tgfbr1/Vhl	5
BP	GO:0048873	homeostasis of number of cells within a tissue	5/771	43/28814	0.00562286	0.0286198	0.0182945	Bcl2/Gigyf2/Vhl/Kmt2a/Xiap	5
BP	GO:0097484	dendrite extension	5/771	43/28814	0.00562286	0.0286198	0.0182945	Rtn4/Itsn2/Syt4/Slc23a2/Slc9a6	5
BP	GO:1903522	regulation of blood circulation	15/771	266/28814	0.00565451	0.0287518	0.0183789	Per2/Mdm4/Prkca/Akap6/Pik3r1/Thrb/Stc1/Slc8a1/Smad7/Ank2/Zdhhc21/Sema3a/Cacna2d1/Cav1/Scn3b	15
BP	GO:0033500	carbohydrate homeostasis	16/771	292/28814	0.00570741	0.0288912	0.018468	Zbtb20/Ankrd26/Nucks1/Adipor1/Stat3/Pik3r1/Slc39a14/Oxct1/Ccn4/Ptpn2/Cry2/Hnf4a/Cnr1/Ncor2/Foxk1/Igf1r	16
BP	GO:0042770	signal transduction in response to DNA damage	11/771	168/28814	0.00572187	0.0288912	0.018468	Gigyf2/Taok1/Mapk14/Wac/Cd44/Eif2ak4/Rpa2/Abraxas1/Kmt5a/Fem1b/Tipin	11
BP	GO:0046474	glycerophospholipid biosynthetic process	11/771	168/28814	0.00572187	0.0288912	0.018468	Fam126b/Pigm/Socs2/Socs7/Pik3r1/Gm44502/Socs5/Cds2/Pik3r3/Etnk1/Smg1	11
BP	GO:0055067	monovalent inorganic cation homeostasis	11/771	168/28814	0.00572187	0.0288912	0.018468	Bcl2/Fasl/Mllt6/Slc8a1/Slc12a6/Chp1/Gnas/Camk2d/Clic4/Slc4a4/Slc9a6	11
BP	GO:0062013	positive regulation of small molecule metabolic process	11/771	168/28814	0.00572187	0.0288912	0.018468	Zbtb20/Irs1/Stat3/Psen1/Myc/Ppara/Ptpn2/Hnf4a/Slc4a4/Dgat2/Arpp19	11
BP	GO:0032731	positive regulation of interleukin-1 beta production	6/771	61/28814	0.00573353	0.0288912	0.018468	Ccl3/Stat3/Malt1/Gbp5/Lpl/Ccr5	6
BP	GO:0035065	regulation of histone acetylation	6/771	61/28814	0.00573353	0.0288912	0.018468	Zfp451/Wbp2/Glyr1/Taf7/Iws1/Kmt2a	6
BP	GO:0045620	negative regulation of lymphocyte differentiation	6/771	61/28814	0.00573353	0.0288912	0.018468	Socs5/Ptpn2/Smad7/Cd44/Fgl2/Cbfb	6
BP	GO:2000142	regulation of DNA-templated transcription, initiation	6/771	61/28814	0.00573353	0.0288912	0.018468	Zfp451/Myc/Rrn3/Taf7/Taf5/Gtf2a2	6
BP	GO:0032200	telomere organization	10/771	145/28814	0.00576541	0.0289708	0.0185188	Ino80d/Rad50/Myc/Cct3/Ccne2/Rpa2/Smg1/Map2k7/Naf1/Gnl3l	10
BP	GO:0006661	phosphatidylinositol biosynthetic process	8/771	101/28814	0.0057723	0.0289708	0.0185188	Fam126b/Pigm/Socs2/Socs7/Pik3r1/Socs5/Pik3r3/Smg1	8
BP	GO:0009062	fatty acid catabolic process	8/771	101/28814	0.0057723	0.0289708	0.0185188	Irs1/Acox1/Lpin1/Lpin2/Acadm/Cnr1/Acot7/Acat1	8
BP	GO:0060021	roof of mouth development	8/771	101/28814	0.0057723	0.0289708	0.0185188	Tbx2/Itgb8/Tshz1/Ski/Chd7/Tgfbr1/Lrp6/Plekha1	8
BP	GO:0072001	renal system development	18/771	345/28814	0.0057857	0.0290091	0.0185433	Bcl2/Cd24a/Hs3st3b1/Myc/Glis2/Pkd1/Smad7/Ctnnd1/Cd44/Jag1/Lgr4/Bcl2l11/Tet2/Spry1/Aph1a/Pcsk9/Tgfbr1/Yap1	18
BP	GO:1903050	regulation of proteolysis involved in cellular protein catabolic process	13/771	217/28814	0.00590527	0.0295792	0.0189077	Tmtc3/Lats1/Psen1/Rnf19a/Pkd1/Dlgap1/Socs5/Wac/Smad7/Zyg11b/Cav1/Usp19/Fmr1	13
BP	GO:0031589	cell-substrate adhesion	19/771	373/28814	0.00598709	0.0299578	0.0191498	Bcl2/Itgb8/Rasa1/Pik3r1/Fermt2/Has2/Parvb/Tiam1/Rock1/Jag1/Itga4/Itgav/Bcl2l11/Postn/Braf/Adam9/Plekha2/Itgb1/Peak1	19
BP	GO:0036465	synaptic vesicle recycling	7/771	81/28814	0.0059987	0.0299578	0.0191498	Cd24a/Canx/Itsn2/Fcho2/Dnm1l/Rock1/Napb	7
BP	GO:1902807	negative regulation of cell cycle G1/S phase transition	7/771	81/28814	0.0059987	0.0299578	0.0191498	Bcl2/Gigyf2/Zc3h12d/Ctdsp2/Wac/Rpa2/Gpnmb	7
BP	GO:0019217	regulation of fatty acid metabolic process	8/771	102/28814	0.00612066	0.0305065	0.0195005	Ankrd26/Irs1/Ppara/Hnf4a/Cnr1/Cav1/Dgat2/Erlin2	8
BP	GO:0072080	nephron tubule development	8/771	102/28814	0.00612066	0.0305065	0.0195005	Bcl2/Cd24a/Hs3st3b1/Myc/Cd44/Jag1/Lgr4/Yap1	8
BP	GO:0005978	glycogen biosynthetic process	5/771	44/28814	0.0062068	0.0305198	0.019509	Irs1/Per2/Gyg/Acadm/Ppp1r3b	5
BP	GO:0009250	glucan biosynthetic process	5/771	44/28814	0.0062068	0.0305198	0.019509	Irs1/Per2/Gyg/Acadm/Ppp1r3b	5
BP	GO:0017145	stem cell division	5/771	44/28814	0.0062068	0.0305198	0.019509	Lbh/Zfp36l2/Ncoa3/Fubp1/Kit	5
BP	GO:0046326	positive regulation of glucose import	5/771	44/28814	0.0062068	0.0305198	0.019509	Irs1/Rasa1/Mapk14/Rhoq/Prkci	5
BP	GO:0050919	negative chemotaxis	5/771	44/28814	0.0062068	0.0305198	0.019509	Nrp2/Igfals/Itgav/Lgr4/Sema3a	5
BP	GO:0010171	body morphogenesis	6/771	62/28814	0.00620746	0.0305198	0.019509	Nipbl/Gnas/Ski/Braf/Lrp6/Plekha1	6
BP	GO:0010676	positive regulation of cellular carbohydrate metabolic process	6/771	62/28814	0.00620746	0.0305198	0.019509	Irs1/Ppara/Ptpn2/Hnf4a/Dgat2/Arpp19	6
BP	GO:0021872	forebrain generation of neurons	6/771	62/28814	0.00620746	0.0305198	0.019509	Nrp2/Bcl11b/Zswim6/Csf1r/Sema3a/Lrp6	6
BP	GO:0031102	neuron projection regeneration	6/771	62/28814	0.00620746	0.0305198	0.019509	Bcl2/Rtn4/Lrig2/Cers2/Braf/Igf1r	6
BP	GO:0050982	detection of mechanical stimulus	6/771	62/28814	0.00620746	0.0305198	0.019509	Myc/Cacnb3/Pkd1/Kit/Cxcl12/Bace1	6
BP	GO:0051058	negative regulation of small GTPase mediated signal transduction	6/771	62/28814	0.00620746	0.0305198	0.019509	Spry2/Arhgap12/Spry1/Arhgap24/Itgb1/Rasa2	6
BP	GO:0060711	labyrinthine layer development	6/771	62/28814	0.00620746	0.0305198	0.019509	Il10/Zfp36l1/Itga4/Ncoa3/Dnajb6/Rbpj	6
BP	GO:0051208	sequestering of calcium ion	9/771	124/28814	0.0062145	0.0305198	0.019509	Fasl/Akap6/Psen1/Slc8a1/Itgav/Ank2/Camk2d/Chd7/Ccr5	9
BP	GO:2001236	regulation of extrinsic apoptotic signaling pathway	11/771	170/28814	0.00624058	0.0305198	0.019509	Bcl2/Zmynd11/Ripk1/Trps1/Madd/Itgav/Tgfbr1/Cav1/Yap1/Fem1b/Phip	11
BP	GO:0003272	endocardial cushion formation	4/771	28/28814	0.00624764	0.0305198	0.019509	Tbx2/Tgfbr1/Rbpj/Tbx20	4
BP	GO:0032469	endoplasmic reticulum calcium ion homeostasis	4/771	28/28814	0.00624764	0.0305198	0.019509	Bcl2/Ccdc47/Psen1/Camk2d	4
BP	GO:0033622	integrin activation	4/771	28/28814	0.00624764	0.0305198	0.019509	Cd24a/Fermt2/Krit1/Cxcl12	4
BP	GO:0046128	purine ribonucleoside metabolic process	4/771	28/28814	0.00624764	0.0305198	0.019509	Adk/Ak1/Mtap/Nt5e	4
BP	GO:0048499	synaptic vesicle membrane organization	4/771	28/28814	0.00624764	0.0305198	0.019509	Snap29/Stx3/Stxbp1/Stx2	4
BP	GO:0048820	hair follicle maturation	4/771	28/28814	0.00624764	0.0305198	0.019509	Mreg/Psen1/Ctsl/Rbpj	4
BP	GO:0070663	regulation of leukocyte proliferation	15/771	269/28814	0.00625053	0.0305198	0.019509	Bcl2/Il10/Zc3h12d/Cd24a/Peli1/Prkar1a/Sos2/Adk/Cd320/Csf1r/Cd44/Il2ra/Il21/Il12a/Gpnmb	15
BP	GO:0001508	action potential	10/771	147/28814	0.00633576	0.0308165	0.0196987	Ank3/Cacnb3/Scn8a/Ank2/Camk2d/Cnr1/Cacna2d1/Cav1/Scn3b/Fmr1	10
BP	GO:0046488	phosphatidylinositol metabolic process	10/771	147/28814	0.00633576	0.0308165	0.0196987	Fam126b/Pigm/Socs2/Socs7/Pik3r1/Lclat1/Socs5/Csf1r/Pik3r3/Smg1	10
BP	GO:1903322	positive regulation of protein modification by small protein conjugation or removal	10/771	147/28814	0.00633576	0.0308165	0.0196987	Peli1/Arrdc3/Mycbp2/Skp2/Smad7/Kdm2a/Mastl/Cav1/Rnf111/Xiap	10
BP	GO:1903364	positive regulation of cellular protein catabolic process	10/771	147/28814	0.00633576	0.0308165	0.0196987	Tmtc3/Psen1/Rnf19a/Socs5/Smad7/Pcsk9/Zyg11b/Cav1/Rdx/Fmr1	10
BP	GO:0002711	positive regulation of T cell mediated immunity	7/771	82/28814	0.006411	0.0311524	0.0199134	Dennd1b/Cd24a/H2-D1/H2-Q10/Malt1/Il12a/Map3k7	7
BP	GO:0032102	negative regulation of response to external stimulus	20/771	403/28814	0.00646378	0.0313786	0.020058	Il10/Cd24a/Stat2/Rtn4/Ppara/Cacnb3/Pcbp2/Socs5/Ptpn2/Cd44/Thbd/Il2ra/Lrig2/Ythdf3/Cers2/Sema3a/Fgl2/Ets1/Bace1/Nt5e	20
BP	GO:1901991	negative regulation of mitotic cell cycle phase transition	11/771	171/28814	0.00651341	0.0315891	0.0201925	Bcl2/Gigyf2/Zc3h12d/Ctdsp2/Taok1/Zfp36l1/Zfp36l2/Wac/Rpa2/Abraxas1/Gpnmb	11
BP	GO:0016236	macroautophagy	14/771	245/28814	0.0065774	0.0318382	0.0203517	Wdfy3/Yod1/Psen1/Snap29/Rab12/Wac/Trp53inp2/C9orf72/Trp53inp1/Map3k7/Stbd1/Gabarapl1/Smg1/Ikbkg	14
BP	GO:0050670	regulation of lymphocyte proliferation	14/771	245/28814	0.0065774	0.0318382	0.0203517	Bcl2/Il10/Zc3h12d/Cd24a/Peli1/Prkar1a/Sos2/Adk/Cd320/Cd44/Il2ra/Il21/Il12a/Gpnmb	14
BP	GO:0071453	cellular response to oxygen levels	10/771	148/28814	0.0066369	0.0320646	0.0204965	Bcl2/Cited2/Rtn4/Zfp36l1/Myc/Hp1bp3/Rbpj/Cav1/Vhl/Usp19	10
BP	GO:1902850	microtubule cytoskeleton organization involved in mitosis	10/771	148/28814	0.0066369	0.0320646	0.0204965	Kpnb1/Spry2/Nde1/Pkd1/Spry1/Psrc1/Abraxas1/Itgb1/Map4/Stag2	10
BP	GO:0044091	membrane biogenesis	6/771	63/28814	0.00670925	0.0323822	0.0206995	Ank3/Tlcd1/Ugcg/Stx2/Cav2/Cav1	6
BP	GO:0001764	neuron migration	12/771	196/28814	0.00676487	0.0323822	0.0206995	Nrp2/Stat3/Psen1/Zswim6/Nipbl/Nde1/Lrig2/Dclk1/Sema3a/Cxcl12/Gpm6a/Tbx20	12
BP	GO:0002730	regulation of dendritic cell cytokine production	3/771	15/28814	0.00682751	0.0323822	0.0206995	Ddx21/Ddx58/Kit	3
BP	GO:0009134	nucleoside diphosphate catabolic process	3/771	15/28814	0.00682751	0.0323822	0.0206995	Entpd7/Entpd6/Nt5e	3
BP	GO:0010715	regulation of extracellular matrix disassembly	3/771	15/28814	0.00682751	0.0323822	0.0206995	Ddr2/Fscn1/Ets1	3
BP	GO:0014841	skeletal muscle satellite cell proliferation	3/771	15/28814	0.00682751	0.0323822	0.0206995	Stat3/Megf10/Akirin1	3
BP	GO:0015936	coenzyme A metabolic process	3/771	15/28814	0.00682751	0.0323822	0.0206995	Pank3/Acot7/Acat1	3
BP	GO:0021932	hindbrain radial glia guided cell migration	3/771	15/28814	0.00682751	0.0323822	0.0206995	Socs7/Lrp6/Itgb1	3
BP	GO:0030320	cellular monovalent inorganic anion homeostasis	3/771	15/28814	0.00682751	0.0323822	0.0206995	Fasl/Ckb/Stc1	3
BP	GO:0032026	response to magnesium ion	3/771	15/28814	0.00682751	0.0323822	0.0206995	Ank3/Slc41a1/Entpd6	3
BP	GO:0043584	nose development	3/771	15/28814	0.00682751	0.0323822	0.0206995	Smchd1/Ski/Chd7	3
BP	GO:0048680	positive regulation of axon regeneration	3/771	15/28814	0.00682751	0.0323822	0.0206995	Rtn4/Braf/Igf1r	3
BP	GO:0061577	calcium ion transmembrane transport via high voltage-gated calcium channel	3/771	15/28814	0.00682751	0.0323822	0.0206995	Cacnb3/Camk2d/Cacna2d1	3
BP	GO:0098712	L-glutamate import across plasma membrane	3/771	15/28814	0.00682751	0.0323822	0.0206995	Per2/Psen1/Itgb1	3
BP	GO:0098917	retrograde trans-synaptic signaling	3/771	15/28814	0.00682751	0.0323822	0.0206995	Syt4/Cnr1/Cadm1	3
BP	GO:0099550	trans-synaptic signaling, modulating synaptic transmission	3/771	15/28814	0.00682751	0.0323822	0.0206995	Syt4/Cnr1/Nptn	3
BP	GO:1902306	negative regulation of sodium ion transmembrane transport	3/771	15/28814	0.00682751	0.0323822	0.0206995	Camk2d/Pcsk9/Nedd4	3
BP	GO:2001138	regulation of phospholipid transport	3/771	15/28814	0.00682751	0.0323822	0.0206995	Fasl/Abca3/Tmem30a	3
BP	GO:0072583	clathrin-dependent endocytosis	5/771	45/28814	0.00683202	0.0323822	0.0206995	Lmbrd1/Canx/Itsn2/Fcho2/Itga4	5
BP	GO:0086009	membrane repolarization	5/771	45/28814	0.00683202	0.0323822	0.0206995	Akap6/Cacnb3/Ank2/Cacna2d1/Cav1	5
BP	GO:0008625	extrinsic apoptotic signaling pathway via death domain receptors	7/771	83/28814	0.00684403	0.0323822	0.0206995	Bcl2/Fasl/Pik3r1/Trps1/Madd/Tnfrsf26/Fem1b	7
BP	GO:0051384	response to glucocorticoid	7/771	83/28814	0.00684403	0.0323822	0.0206995	Bcl2/Il10/Zfp36l1/Pik3r1/Zfp36l2/Crebrf/Adam9	7
BP	GO:0030510	regulation of BMP signaling pathway	8/771	104/28814	0.00686501	0.0323903	0.0207046	Lemd3/Ube2o/Smad7/Trim33/Ski/Rbpj/Cav1/Tbx20	8
BP	GO:0055013	cardiac muscle cell development	8/771	104/28814	0.00686501	0.0323903	0.0207046	Map2k4/Akap6/Ccn4/Ppara/Tomm70a/Slc8a1/Camk2d/Sgcb	8
BP	GO:2001252	positive regulation of chromosome organization	8/771	104/28814	0.00686501	0.0323903	0.0207046	Ino80d/Rad50/Slf2/Cct3/Smc2/Map2k7/Naf1/Dnmt1	8
BP	GO:0048565	digestive tract development	9/771	126/28814	0.00688322	0.0324458	0.0207402	Bcl2/Tcf7/Tbx2/Nipbl/Lgr4/Stx2/Kit/Yap1/Yipf6	9
BP	GO:0030218	erythrocyte differentiation	10/771	149/28814	0.00694902	0.0326948	0.0208993	Tcea1/Cited2/Stat3/Zfp36l1/Arid4a/Brd1/Mapk14/Ptpn2/Kit/Ets1	10
BP	GO:0065004	protein-DNA complex assembly	10/771	149/28814	0.00694902	0.0326948	0.0208993	Shprh/Tspyl1/Asf1a/Kat6b/Brd2/Taf7/Tcf4/Taf5/Hp1bp3/Gtf2a2	10
BP	GO:0006403	RNA localization	11/771	173/28814	0.00708705	0.0332947	0.0212828	Zc3h11a/Ahctf1/Igf2bp1/Kpnb1/Zfp36l1/Qk/Iws1/Ssb/Chtop/Pom121/Fmr1	11
BP	GO:0030318	melanocyte differentiation	4/771	29/28814	0.00709635	0.0332947	0.0212828	Mreg/Bcl2/Zeb2/Kit	4
BP	GO:0033081	regulation of T cell differentiation in thymus	4/771	29/28814	0.00709635	0.0332947	0.0212828	Sos2/Egr3/Ptpn2/Rasgrp1	4
BP	GO:0050435	amyloid-beta metabolic process	6/771	64/28814	0.0072398	0.0339046	0.0216727	Rtn4/Psen1/Rock1/Aph1a/Bace1/Adam10	6
BP	GO:1904705	regulation of vascular associated smooth muscle cell proliferation	6/771	64/28814	0.0072398	0.0339046	0.0216727	Ddr2/Il10/Gna13/Pdcd4/Camk2d/Dnmt1	6
BP	GO:0030433	ubiquitin-dependent ERAD pathway	7/771	84/28814	0.00729839	0.0341156	0.0218075	Yod1/Canx/Ccdc47/Dnajb9/Cav1/Erlin2/Usp19	7
BP	GO:1901983	regulation of protein acetylation	7/771	84/28814	0.00729839	0.0341156	0.0218075	Zfp451/Taok1/Wbp2/Glyr1/Taf7/Iws1/Kmt2a	7
BP	GO:0030705	cytoskeleton-dependent intracellular transport	12/771	198/28814	0.00731149	0.0341451	0.0218264	Trak2/Mreg/Kif28/Ap3m1/Nde1/Syt4/Pura/Madd/Rasgrp1/Ssx2ip/Kif1b/Fmr1	12
BP	GO:0070588	calcium ion transmembrane transport	16/771	300/28814	0.00732602	0.0341813	0.0218495	Fasl/Akap6/Micu2/Cacnb3/Slc8a1/Pkd1/Slc25a25/Itgav/Ank2/Camk2d/Chd7/Tpcn1/Cacna2d1/Orai1/Ccr5/Fmr1	16
BP	GO:0050870	positive regulation of T cell activation	13/771	223/28814	0.00736431	0.0343282	0.0219434	Cd24a/Adk/Egr3/Cd47/Socs5/Malt1/Rasgrp1/Il2ra/Il21/Il12a/Cav1/Cbfb/Nkap	13
BP	GO:0006941	striated muscle contraction	11/771	174/28814	0.00738828	0.0344081	0.0219945	Map2k3/Akap6/Stc1/Nr4a1/Slc8a1/Smad7/Ank2/Camk2d/Cacna2d1/Cav1/Scn3b	11
BP	GO:0002366	leukocyte activation involved in immune response	17/771	327/28814	0.00743635	0.0346	0.0221171	Il10/Stat6/Stat3/Psen1/Dnase1l3/Ywhaz/Socs5/Malt1/Smad7/Entpd7/Stxbp1/Rasgrp1/Eif2ak4/Shld1/Il21/Fgl2/Kit	17
BP	GO:0007204	positive regulation of cytosolic calcium ion concentration	18/771	354/28814	0.00746989	0.0347037	0.0221835	Bcl2/Fasl/Cd24a/Ccl3/Gna13/Akap6/Cacnb3/Slc8a1/Pkd1/Itgav/Ank2/Camk2d/Chd7/Cacna2d1/Lrp6/Cav1/Nptn/Ccr5	18
BP	GO:0031952	regulation of protein autophosphorylation	5/771	46/28814	0.00749997	0.0347037	0.0221835	Rad50/Ctnnd1/Chp1/Cav1/Gpnmb	5
BP	GO:0048536	spleen development	5/771	46/28814	0.00749997	0.0347037	0.0221835	Bcl2/Cited2/Bcl2l11/Tet2/Kmt2a	5
BP	GO:0060323	head morphogenesis	5/771	46/28814	0.00749997	0.0347037	0.0221835	Nipbl/Ski/Braf/Lrp6/Plekha1	5
BP	GO:1903432	regulation of TORC1 signaling	5/771	46/28814	0.00749997	0.0347037	0.0221835	Ctns/Wac/C9orf72/Rragd/Bmt2	5
BP	GO:2001258	negative regulation of cation channel activity	5/771	46/28814	0.00749997	0.0347037	0.0221835	Ank3/Cacnb3/Snx27/Cav1/Fmr1	5
BP	GO:0003231	cardiac ventricle development	10/771	151/28814	0.00760728	0.0351361	0.0224599	Mdm4/Cited2/Nfatc1/Smad7/Jag1/Chd7/Tgfbr1/Rbpj/Lrp6/Tbx20	10
BP	GO:0042113	B cell activation	21/771	437/28814	0.00760736	0.0351361	0.0224599	Bcl2/Lax1/Il10/Cd24a/Stat6/Peli1/Dnajb9/Zfp36l1/Pik3r1/Zfp36l2/Cd320/Ptpn2/Nfatc1/Malt1/Rasgrp1/Shld1/Il21/Txlna/Rbpj/Kit/Prkcb	21
BP	GO:0060249	anatomical structure homeostasis	17/771	328/28814	0.00765436	0.0353208	0.0225779	Bcl2/Gigyf2/Taok1/Prkca/Cfl2/Abca3/Csf1r/Aldh1a1/Itgav/Trp53inp2/Gnas/Lrp6/Vhl/Itgb1/Yap1/Kmt2a/Xiap	17
BP	GO:0006304	DNA modification	8/771	106/28814	0.00767578	0.0353226	0.0225791	Dnmt3b/Tet1/Myc/Apobec3/Gnas/Tet2/Dnmt1/Kmt2a	8
BP	GO:0014909	smooth muscle cell migration	8/771	106/28814	0.00767578	0.0353226	0.0225791	Bcl2/Ddr2/Gna13/Has2/Myc/Ccn4/Postn/Camk2d	8
BP	GO:0045582	positive regulation of T cell differentiation	8/771	106/28814	0.00767578	0.0353226	0.0225791	Egr3/Socs5/Malt1/Rasgrp1/Il2ra/Il12a/Cbfb/Nkap	8
BP	GO:0070482	response to oxygen levels	16/771	302/28814	0.0077834	0.0357636	0.022861	Bcl2/Cited2/Cd24a/Rtn4/Zfp36l1/Myc/Ppara/Slc8a1/Camk2d/Hp1bp3/Rbpj/Cav1/Vhl/Prkcb/Nfatc3/Usp19	16
BP	GO:0051148	negative regulation of muscle cell differentiation	6/771	65/28814	0.0078	0.0357636	0.022861	Ppara/Tomm70a/Nfatc1/Pdcd4/Nfatc3/Dnmt1	6
BP	GO:0060999	positive regulation of dendritic spine development	6/771	65/28814	0.0078	0.0357636	0.022861	Psen1/Pbrm1/Dnm1l/Cpeb3/Caprin1/Fmr1	6
BP	GO:1901264	carbohydrate derivative transport	6/771	65/28814	0.0078	0.0357636	0.022861	Slc29a3/Abcc4/Slc35a5/Cd47/Lrrc8a/Slc37a2	6
BP	GO:1905475	regulation of protein localization to membrane	12/771	200/28814	0.00789222	0.0361535	0.0231102	Abi3/Ank3/Pik3r1/Cacnb3/Rhoq/Stx3/Snx27/Prkci/Camk2d/Itgb1/Lztfl1/Adam10	12
BP	GO:0051651	maintenance of location in cell	13/771	225/28814	0.0079094	0.0361993	0.0231395	Ank3/Fasl/Akap6/Psen1/Slc8a1/Itgav/Ank2/Camk2d/Chd7/Cav1/Tnrc6a/Arl2bp/Ccr5	13
BP	GO:0072073	kidney epithelium development	10/771	152/28814	0.00795393	0.0363701	0.0232487	Bcl2/Cd24a/Hs3st3b1/Myc/Smad7/Cd44/Jag1/Lgr4/Spry1/Yap1	10
BP	GO:0001889	liver development	9/771	129/28814	0.00798798	0.0364266	0.0232848	Cited2/Sec63/Rtn4/Pkd1/Hnf4a/Tet2/Acadm/Pcsk9/Cadm1	9
BP	GO:0001952	regulation of cell-matrix adhesion	9/771	129/28814	0.00798798	0.0364266	0.0232848	Bcl2/Rasa1/Pik3r1/Fermt2/Rock1/Jag1/Postn/Plekha2/Peak1	9
BP	GO:0030048	actin filament-based movement	9/771	129/28814	0.00798798	0.0364266	0.0232848	Akap6/Stc1/Myh9/Rock1/Ank2/Camk2d/Cacna2d1/Cav1/Scn3b	9
BP	GO:0034123	positive regulation of toll-like receptor signaling pathway	4/771	30/28814	0.00801777	0.0364964	0.0233294	Peli1/Rtn4/Pja2/Cav1	4
BP	GO:0045648	positive regulation of erythrocyte differentiation	4/771	30/28814	0.00801777	0.0364964	0.0233294	Stat3/Brd1/Mapk14/Ets1	4
BP	GO:0006650	glycerophospholipid metabolic process	15/771	277/28814	0.00808976	0.036735	0.0234819	Fam126b/Pigm/Socs2/Socs7/Lpin1/Pik3r1/Gm44502/Abca3/Lclat1/Socs5/Csf1r/Cds2/Pik3r3/Etnk1/Smg1	15
BP	GO:0048661	positive regulation of smooth muscle cell proliferation	8/771	107/28814	0.00810718	0.036735	0.0234819	Ddr2/Prkca/Skp2/Myc/Ccn4/Camk2d/Igf1r/Dnmt1	8
BP	GO:0046578	regulation of Ras protein signal transduction	12/771	201/28814	0.00819582	0.036735	0.0234819	Rtn4/Spry2/Madd/Rasgrp1/Arfgef2/Spry1/Camk2d/Ssx2ip/Arhgap24/Psd3/Itgb1/Rasa2	12
BP	GO:0000266	mitochondrial fission	5/771	47/28814	0.00821205	0.036735	0.0234819	Stat2/Lpin1/Rala/Dnm1l/Slc25a46	5
BP	GO:0002347	response to tumor cell	5/771	47/28814	0.00821205	0.036735	0.0234819	Abi3/Cd24a/Il12a/Txnip/Rbms3	5
BP	GO:0043616	keratinocyte proliferation	5/771	47/28814	0.00821205	0.036735	0.0234819	Zfp36l1/Bcl11b/Ctsl/Has2/Yap1	5
BP	GO:0050974	detection of mechanical stimulus involved in sensory perception	5/771	47/28814	0.00821205	0.036735	0.0234819	Myc/Cacnb3/Kit/Cxcl12/Bace1	5
BP	GO:0062208	positive regulation of pattern recognition receptor signaling pathway	5/771	47/28814	0.00821205	0.036735	0.0234819	Peli1/Rtn4/Pja2/Zcchc3/Cav1	5
BP	GO:0002371	dendritic cell cytokine production	3/771	16/28814	0.00823784	0.036735	0.0234819	Ddx21/Ddx58/Kit	3
BP	GO:0010958	regulation of amino acid import across plasma membrane	3/771	16/28814	0.00823784	0.036735	0.0234819	Per2/Psen1/Itgb1	3
BP	GO:0031650	regulation of heat generation	3/771	16/28814	0.00823784	0.036735	0.0234819	Arrdc3/Cnr1/Ccr5	3
BP	GO:0035112	genitalia morphogenesis	3/771	16/28814	0.00823784	0.036735	0.0234819	Tcf7/Nipbl/Lrp6	3
BP	GO:0044794	positive regulation by host of viral process	3/771	16/28814	0.00823784	0.036735	0.0234819	Nucks1/Csf1r/Cav2	3
BP	GO:0045346	regulation of MHC class II biosynthetic process	3/771	16/28814	0.00823784	0.036735	0.0234819	Il10/Taf7/Marchf8	3
BP	GO:0048681	negative regulation of axon regeneration	3/771	16/28814	0.00823784	0.036735	0.0234819	Rtn4/Lrig2/Cers2	3
BP	GO:0051938	L-glutamate import	3/771	16/28814	0.00823784	0.036735	0.0234819	Per2/Psen1/Itgb1	3
BP	GO:0055057	neuroblast division	3/771	16/28814	0.00823784	0.036735	0.0234819	Rab10/Lrp6/Sox5	3
BP	GO:0055091	phospholipid homeostasis	3/771	16/28814	0.00823784	0.036735	0.0234819	Tlcd1/Abca3/Hnf4a	3
BP	GO:0060788	ectodermal placode formation	3/771	16/28814	0.00823784	0.036735	0.0234819	Tbx2/Gnas/Lrp6	3
BP	GO:0070572	positive regulation of neuron projection regeneration	3/771	16/28814	0.00823784	0.036735	0.0234819	Rtn4/Braf/Igf1r	3
BP	GO:0071697	ectodermal placode morphogenesis	3/771	16/28814	0.00823784	0.036735	0.0234819	Tbx2/Gnas/Lrp6	3
BP	GO:1903789	regulation of amino acid transmembrane transport	3/771	16/28814	0.00823784	0.036735	0.0234819	Per2/Psen1/Itgb1	3
BP	GO:2001171	positive regulation of ATP biosynthetic process	3/771	16/28814	0.00823784	0.036735	0.0234819	Stat3/Myc/Ppara	3
BP	GO:0043525	positive regulation of neuron apoptotic process	7/771	86/28814	0.00827353	0.0368615	0.0235627	Fasl/Map2k4/Ccl3/Bcl2l11/Pcsk9/Map2k7/Bace1	7
BP	GO:0010565	regulation of cellular ketone metabolic process	10/771	153/28814	0.00831261	0.0370029	0.0236531	Ankrd26/Irs1/Ppara/Hnf4a/Cnr1/Ncor2/Pptc7/Cav1/Dgat2/Erlin2	10
BP	GO:0002263	cell activation involved in immune response	17/771	331/28814	0.0083394	0.0370805	0.0237028	Il10/Stat6/Stat3/Psen1/Dnase1l3/Ywhaz/Socs5/Malt1/Smad7/Entpd7/Stxbp1/Rasgrp1/Eif2ak4/Shld1/Il21/Fgl2/Kit	17
BP	GO:0016485	protein processing	15/771	278/28814	0.00834714	0.0370805	0.0237028	Adamts3/Metap2/Psen1/Ctsl/Myh9/Myc/Ctnnd1/Aph1a/Pcsk9/Dhcr24/Adam9/Bace1/Adam10/Xiap/Fmr1	15
BP	GO:0071478	cellular response to radiation	11/771	177/28814	0.00835213	0.0370805	0.0237028	Nucks1/Pik3r1/Nipbl/Mapk14/Eif2ak4/Trp53inp1/Grk1/Yap1/Nedd4/Fmr1/Rs1	11
BP	GO:0033157	regulation of intracellular protein transport	13/771	227/28814	0.0084858	0.0376408	0.0240609	Ank3/Yod1/Psen1/Pik3r1/Cacnb3/Mapk14/Nolc1/Chp1/Hnf4a/Rufy3/Mdfic/Ptpn5/Tmem30a	13
BP	GO:0034765	regulation of ion transmembrane transport	23/771	498/28814	0.008501	0.0376419	0.0240616	Ank3/Per2/Prkca/Akap6/Psen1/Ripk1/Cacnb3/Scn8a/Slc8a1/Chp1/Snx27/Ank2/Camk2d/Pcsk9/Clic4/Chd7/Tpcn1/Cacna2d1/Cav1/Itgb1/Scn3b/Nedd4/Fmr1	23
BP	GO:0048285	organelle fission	23/771	498/28814	0.008501	0.0376419	0.0240616	Stat2/Kpnb1/Cdc27/Acox1/Lpin1/Rala/Spin1/Nipbl/Dnm1l/Nde1/Naa50/Slc25a46/Slf2/Mastl/Bcl2l11/Psrc1/Ccne2/Smc2/Abraxas1/Igf1r/Phip/Ncapd3/Stag2	23
BP	GO:0061326	renal tubule development	8/771	108/28814	0.00855651	0.0378545	0.0241975	Bcl2/Cd24a/Hs3st3b1/Myc/Cd44/Jag1/Lgr4/Yap1	8
BP	GO:0009100	glycoprotein metabolic process	17/771	332/28814	0.00857837	0.0379179	0.024238	Trak2/Bcl2/Fam20b/Tet1/Tmtc3/Psen1/Ctsl/Gxylt1/B4galt5/Chp1/Tet2/Alg2/Man1c1/St8sia1/Mogs/St8sia2/Magt1	17
BP	GO:0016125	sterol metabolic process	10/771	154/28814	0.00868359	0.0383494	0.0245139	Lbr/Erg28/Thrb/Ttc39b/Pcsk9/Dhcr24/Akr1d1/Dgat2/Erlin2/Sc5d	10
BP	GO:0016197	endosomal transport	13/771	228/28814	0.00878612	0.0387682	0.0247816	Dennd1b/Vps26a/Ube2o/Rab10/Snx6/Itsn2/Laptm4b/Dnm1l/Ehd1/Rab14/Atp9a/Tmem87b/Snx27	13
BP	GO:0045995	regulation of embryonic development	7/771	87/28814	0.00879552	0.0387757	0.0247864	Ino80d/Nipbl/Rab14/B4galt5/Tgif2/Hnf4a/Lrp6	7
BP	GO:0002369	T cell cytokine production	5/771	48/28814	0.00896965	0.0392593	0.0250955	Dennd1b/Malt1/Smad7/Il12a/Map3k7	5
BP	GO:0032728	positive regulation of interferon-beta production	5/771	48/28814	0.00896965	0.0392593	0.0250955	Zbtb20/Tomm70a/Polr3f/Ddx58/Oas2	5
BP	GO:0009123	nucleoside monophosphate metabolic process	6/771	67/28814	0.00901287	0.0392593	0.0250955	Adk/Ak1/Ak2/Paics/Dck/Nt5e	6
BP	GO:0070988	demethylation	6/771	67/28814	0.00901287	0.0392593	0.0250955	Tet1/Jmjd1c/Apobec3/Kdm2a/Tet2/Kdm7a	6
BP	GO:0090398	cellular senescence	6/771	67/28814	0.00901287	0.0392593	0.0250955	Abi3/Slc30a10/Tbx2/Map3k3/Mapk14/Cav1	6
BP	GO:1902305	regulation of sodium ion transmembrane transport	6/771	67/28814	0.00901287	0.0392593	0.0250955	Ank3/Chp1/Camk2d/Pcsk9/Scn3b/Nedd4	6
BP	GO:1990874	vascular associated smooth muscle cell proliferation	6/771	67/28814	0.00901287	0.0392593	0.0250955	Ddr2/Il10/Gna13/Pdcd4/Camk2d/Dnmt1	6
BP	GO:0021952	central nervous system projection neuron axonogenesis	4/771	31/28814	0.00901428	0.0392593	0.0250955	Mycbp2/Zeb2/Dclk1/Nfib	4
BP	GO:0035094	response to nicotine	4/771	31/28814	0.00901428	0.0392593	0.0250955	Bcl2/Ppara/Cnr1/Chrnb3	4
BP	GO:0060384	innervation	4/771	31/28814	0.00901428	0.0392593	0.0250955	Itga4/Lrig2/Chd7/Sema3a	4
BP	GO:0061082	myeloid leukocyte cytokine production	4/771	31/28814	0.00901428	0.0392593	0.0250955	Ddx21/Rtn4/Ddx58/Kit	4
BP	GO:0071354	cellular response to interleukin-6	4/771	31/28814	0.00901428	0.0392593	0.0250955	Stat3/Ripk1/Ptpn2/Yap1	4
BP	GO:0072539	T-helper 17 cell differentiation	4/771	31/28814	0.00901428	0.0392593	0.0250955	Stat3/Malt1/Smad7/Entpd7	4
BP	GO:0086010	membrane depolarization during action potential	4/771	31/28814	0.00901428	0.0392593	0.0250955	Ank3/Scn8a/Cacna2d1/Scn3b	4
BP	GO:0036294	cellular response to decreased oxygen levels	9/771	132/28814	0.00922277	0.0401326	0.0256537	Bcl2/Cited2/Rtn4/Zfp36l1/Myc/Hp1bp3/Rbpj/Vhl/Usp19	9
BP	GO:0003281	ventricular septum development	7/771	88/28814	0.00934127	0.0405432	0.0259162	Mdm4/Cited2/Nfatc1/Smad7/Tgfbr1/Rbpj/Lrp6	7
BP	GO:0006942	regulation of striated muscle contraction	7/771	88/28814	0.00934127	0.0405432	0.0259162	Akap6/Stc1/Nr4a1/Slc8a1/Smad7/Ank2/Cav1	7
BP	GO:0040014	regulation of multicellular organism growth	7/771	88/28814	0.00934127	0.0405432	0.0259162	Ankrd26/Bcl2/Socs2/Stat3/Nipbl/Gnas/Chd7	7
BP	GO:0001838	embryonic epithelial tube formation	10/771	156/28814	0.00946352	0.0410384	0.0262328	Cited2/Rala/Brd2/Kdm2a/Zeb2/Sec24b/Ski/Map3k7/Mthfr/Lrp6	10
BP	GO:0051495	positive regulation of cytoskeleton organization	12/771	205/28814	0.00950257	0.0411369	0.0262957	Nf2/Cfl2/Map3k1/Fermt2/Rictor/Cd47/Mapre1/Hax1/Psrc1/Tgfbr1/Braf/Cav1	12
BP	GO:0034446	substrate adhesion-dependent cell spreading	8/771	110/28814	0.00951072	0.0411369	0.0262957	Fermt2/Has2/Parvb/Itga4/Itgav/Postn/Braf/Peak1	8
BP	GO:1901800	positive regulation of proteasomal protein catabolic process	8/771	110/28814	0.00951072	0.0411369	0.0262957	Tmtc3/Psen1/Rnf19a/Socs5/Smad7/Zyg11b/Cav1/Fmr1	8
BP	GO:0046425	regulation of receptor signaling pathway via JAK-STAT	9/771	133/28814	0.00966483	0.0416309	0.0266115	Il10/Adipor1/Socs2/Nf2/Ptpn2/Hnf4a/Il12a/Kit/Cav1	9
BP	GO:0032481	positive regulation of type I interferon production	6/771	68/28814	0.00966729	0.0416309	0.0266115	Zbtb20/Tomm70a/Zcchc3/Polr3f/Ddx58/Oas2	6
BP	GO:0016601	Rac protein signal transduction	5/771	49/28814	0.00977411	0.0416309	0.0266115	Rtn4/Tiam1/Camk2d/Ssx2ip/Arhgap24	5
BP	GO:0043029	T cell homeostasis	5/771	49/28814	0.00977411	0.0416309	0.0266115	Bcl2/Slc39a3/Cd24a/Il2ra/Bcl2l11	5
BP	GO:0044848	biological phase	5/771	49/28814	0.00977411	0.0416309	0.0266115	Mreg/Jmjd1c/Psen1/Ctsl/Nfatc1	5
BP	GO:0060041	retina development in camera-type eye	11/771	181/28814	0.00978566	0.0416309	0.0266115	Thrb/Tgif2/Hipk1/Clic4/Ski/Chd7/Ache/Lrp6/Grk1/Gpm6a/Rs1	11
BP	GO:0001886	endothelial cell morphogenesis	3/771	17/28814	0.00980667	0.0416309	0.0266115	Stc1/Arhgef26/Clic4	3
BP	GO:0003184	pulmonary valve morphogenesis	3/771	17/28814	0.00980667	0.0416309	0.0266115	Nfatc1/Jag1/Tbx20	3
BP	GO:0003222	ventricular trabecula myocardium morphogenesis	3/771	17/28814	0.00980667	0.0416309	0.0266115	Chd7/Tgfbr1/Rbpj	3
BP	GO:0006491	N-glycan processing	3/771	17/28814	0.00980667	0.0416309	0.0266115	Man1c1/St8sia1/St8sia2	3
BP	GO:0035459	vesicle cargo loading	3/771	17/28814	0.00980667	0.0416309	0.0266115	Sec23a/Sec24c/Sec24b	3
BP	GO:0040015	negative regulation of multicellular organism growth	3/771	17/28814	0.00980667	0.0416309	0.0266115	Ankrd26/Socs2/Gnas	3
BP	GO:0044320	cellular response to leptin stimulus	3/771	17/28814	0.00980667	0.0416309	0.0266115	Adipor1/Stat3/Ugcg	3
BP	GO:0045342	MHC class II biosynthetic process	3/771	17/28814	0.00980667	0.0416309	0.0266115	Il10/Taf7/Marchf8	3
BP	GO:0051386	regulation of neurotrophin TRK receptor signaling pathway	3/771	17/28814	0.00980667	0.0416309	0.0266115	Spry2/Spry1/Slc9a6	3
BP	GO:0051589	negative regulation of neurotransmitter transport	3/771	17/28814	0.00980667	0.0416309	0.0266115	Syt4/Braf/Fmr1	3
BP	GO:0070571	negative regulation of neuron projection regeneration	3/771	17/28814	0.00980667	0.0416309	0.0266115	Rtn4/Lrig2/Cers2	3
BP	GO:0071360	cellular response to exogenous dsRNA	3/771	17/28814	0.00980667	0.0416309	0.0266115	Zcchc3/Ddx58/Cav1	3
BP	GO:0071696	ectodermal placode development	3/771	17/28814	0.00980667	0.0416309	0.0266115	Tbx2/Gnas/Lrp6	3
BP	GO:0086012	membrane depolarization during cardiac muscle cell action potential	3/771	17/28814	0.00980667	0.0416309	0.0266115	Ank3/Cacna2d1/Scn3b	3
BP	GO:1901569	fatty acid derivative catabolic process	3/771	17/28814	0.00980667	0.0416309	0.0266115	Oxct1/Acot7/Acat1	3
BP	GO:1902285	semaphorin-plexin signaling pathway involved in neuron projection guidance	3/771	17/28814	0.00980667	0.0416309	0.0266115	Nrp2/Plxna2/Sema3a	3
BP	GO:0010721	negative regulation of cell development	12/771	206/28814	0.00985324	0.0417933	0.0267153	Trak2/Cd24a/Rtn4/Ifrd1/Psen1/Syt4/Postn/Cers2/Ski/Sema3a/Rufy3/Ccr5	12
BP	GO:0002687	positive regulation of leukocyte migration	10/771	157/28814	0.009873	0.0418419	0.0267464	Rtn4/Dnm1l/Cd47/Csf1r/Itga4/Il12a/Akirin1/Cxcl12/Adam10/Cd99l2	10
BP	GO:0050805	negative regulation of synaptic transmission	7/771	89/28814	0.00991138	0.0419693	0.0268278	Syt4/Stxbp1/Adnp/Braf/Slc6a1/Pirb/Fmr1	7
BP	GO:0002709	regulation of T cell mediated immunity	8/771	111/28814	0.0100165	0.0423077	0.0270441	Dennd1b/Cd24a/H2-D1/H2-Q10/Malt1/Smad7/Il12a/Map3k7	8
BP	GO:0030004	cellular monovalent inorganic cation homeostasis	8/771	111/28814	0.0100165	0.0423077	0.0270441	Bcl2/Fasl/Slc8a1/Chp1/Camk2d/Clic4/Slc4a4/Slc9a6	8
BP	GO:1902106	negative regulation of leukocyte differentiation	8/771	111/28814	0.0100165	0.0423077	0.0270441	Pik3r1/Myc/Socs5/Ptpn2/Smad7/Cd44/Fgl2/Cbfb	8
BP	GO:0002706	regulation of lymphocyte mediated immunity	13/771	232/28814	0.0100717	0.0423619	0.0270788	Dennd1b/Cd24a/Stat6/H2-D1/H2-Q10/Malt1/Smad7/Rasgrp1/Shld1/Il21/Il12a/Map3k7/Cadm1	13
BP	GO:0000132	establishment of mitotic spindle orientation	4/771	32/28814	0.0100882	0.0423619	0.0270788	Spry2/Nde1/Spry1/Itgb1	4
BP	GO:0045616	regulation of keratinocyte differentiation	4/771	32/28814	0.0100882	0.0423619	0.0270788	Sgpp1/Zfp36l1/Rock1/Ncoa3	4
BP	GO:0061050	regulation of cell growth involved in cardiac muscle cell development	4/771	32/28814	0.0100882	0.0423619	0.0270788	Akap6/Ccn4/Ppara/Tomm70a	4
BP	GO:1903859	regulation of dendrite extension	4/771	32/28814	0.0100882	0.0423619	0.0270788	Rtn4/Itsn2/Syt4/Slc23a2	4
BP	GO:1905898	positive regulation of response to endoplasmic reticulum stress	4/771	32/28814	0.0100882	0.0423619	0.0270788	Atf6/Pik3r1/Ptpn2/Cav1	4
BP	GO:2000515	negative regulation of CD4-positive, alpha-beta T cell activation	4/771	32/28814	0.0100882	0.0423619	0.0270788	Socs5/Smad7/Cd44/Cbfb	4
BP	GO:0035303	regulation of dephosphorylation	9/771	134/28814	0.0101227	0.0424715	0.0271488	Camta1/Ppp1r12a/Lpin1/Rock1/Mastl/Cry2/Chp1/Pirb/Arpp19	9
BP	GO:1901342	regulation of vasculature development	16/771	311/28814	0.0101324	0.0424768	0.0271522	Fasl/Il10/Stat3/Prkca/Rtn4/Itgb8/Spry2/Rock1/Tcf4/Nras/Reck/Krit1/Prkcb/Itgb1/Ets1/Adam10	16
BP	GO:0046513	ceramide biosynthetic process	6/771	69/28814	0.0103549	0.0433373	0.0277023	Samd8/B4galt5/Sgms2/Cers2/Ugcg/St8sia2	6
BP	GO:0071677	positive regulation of mononuclear cell migration	6/771	69/28814	0.0103549	0.0433373	0.0277023	Cd47/Itga4/Il12a/Cxcl12/Adam10/Cd99l2	6
BP	GO:0015980	energy derivation by oxidation of organic compounds	16/771	312/28814	0.0104247	0.0435934	0.027866	Irs1/Per2/Myc/Ndufv2/Slc25a25/Gnas/Gyg/Acadm/Stk40/Cox6a1/Stbd1/Ppp1cc/Ppp1r3b/Nfatc3/Slc37a2/Pdha1	16
BP	GO:0031960	response to corticosteroid	7/771	90/28814	0.0105064	0.0438624	0.0280379	Bcl2/Il10/Zfp36l1/Pik3r1/Zfp36l2/Crebrf/Adam9	7
BP	GO:1901379	regulation of potassium ion transmembrane transport	7/771	90/28814	0.0105064	0.0438624	0.0280379	Ank3/Akap6/Snx27/Ank2/Cav1/Itgb1/Nedd4	7
BP	GO:0002027	regulation of heart rate	8/771	112/28814	0.0105419	0.0439015	0.0280629	Mdm4/Pik3r1/Slc8a1/Ank2/Sema3a/Cacna2d1/Cav1/Scn3b	8
BP	GO:0006641	triglyceride metabolic process	8/771	112/28814	0.0105419	0.0439015	0.0280629	Lpin1/Thrb/Lpin2/Tbl1xr1/Pcsk9/Cav1/Dgat2/Lpl	8
BP	GO:0048024	regulation of mRNA splicing, via spliceosome	8/771	112/28814	0.0105419	0.0439015	0.0280629	Tia1/Rbm25/Ddx17/Qk/Celf2/Mbnl1/Mbnl3/Fmr1	8
BP	GO:0033044	regulation of chromosome organization	12/771	208/28814	0.0105846	0.0440428	0.0281533	Ino80d/Rad50/Cdc27/Myc/Slf2/Cct3/Smc2/Smg1/Map2k7/Naf1/Dnmt1/Gnl3l	12
BP	GO:0009299	mRNA transcription	5/771	50/28814	0.0106268	0.0440726	0.0281723	Stat3/Thrb/Taf7/Taf5/Hipk3	5
BP	GO:0034332	adherens junction organization	5/771	50/28814	0.0106268	0.0440726	0.0281723	Fermt2/Smad7/Hipk1/Rdx/Adam10	5
BP	GO:1902743	regulation of lamellipodium organization	5/771	50/28814	0.0106268	0.0440726	0.0281723	Abi3/Pik3r1/Cd44/Akirin1/Fscn1	5
BP	GO:1903053	regulation of extracellular matrix organization	5/771	50/28814	0.0106268	0.0440726	0.0281723	Ddr2/Lemd3/Has2/Fscn1/Ets1	5
BP	GO:0001894	tissue homeostasis	15/771	286/28814	0.0106484	0.0441261	0.0282065	Bcl2/Gigyf2/Prkca/Abca3/Csf1r/Aldh1a1/Itgav/Trp53inp2/Gnas/Lrp6/Vhl/Itgb1/Yap1/Kmt2a/Xiap	15
BP	GO:0031647	regulation of protein stability	16/771	313/28814	0.0107237	0.0444014	0.0283825	Bcl2/Nf2/Rtn4/Pik3r1/Smad7/Stxbp1/Ctnnd1/B4galt5/Chp1/Ank2/Cct3/Ncor2/Mosmo/Usp19/Ubl4a/Gnl3l	16
BP	GO:0035904	aorta development	6/771	70/28814	0.0110764	0.045571	0.0291301	Fkbp10/Tbx2/Jag1/Sec24b/Chd7/Rbpj	6
BP	GO:0048662	negative regulation of smooth muscle cell proliferation	6/771	70/28814	0.0110764	0.045571	0.0291301	Il10/Gna13/Pik3r1/Pdcd4/Il12a/Cav1	6
BP	GO:0097194	execution phase of apoptosis	6/771	70/28814	0.0110764	0.045571	0.0291301	Dffb/Fasl/Cd24a/Taok1/Dnase1l3/Madd	6
BP	GO:0000086	G2/M transition of mitotic cell cycle	9/771	136/28814	0.0110871	0.045571	0.0291301	Lats1/Taok1/Skp2/Lmnb1/Mastl/Camk2d/Cdk14/Abraxas1/Arpp19	9
BP	GO:0009582	detection of abiotic stimulus	9/771	136/28814	0.0110871	0.045571	0.0291301	Myc/Cacnb3/Pkd1/Cds2/Kit/Cxcl12/Grk1/Bace1/Rs1	9
BP	GO:0014065	phosphatidylinositol 3-kinase signaling	9/771	136/28814	0.0110871	0.045571	0.0291301	Irs1/Zfp36l1/Pik3r1/Rasgrp1/Pear1/Hax1/Igf1r/Plekha1/Nedd4	9
BP	GO:0050852	T cell receptor signaling pathway	9/771	136/28814	0.0110871	0.045571	0.0291301	Dennd1b/Lcp2/Psen1/Cacnb3/Ptpn2/Malt1/Nras/Braf/Ikbkg	9
BP	GO:0008630	intrinsic apoptotic signaling pathway in response to DNA damage	8/771	113/28814	0.0110875	0.045571	0.0291301	Bcl2/Pik3r1/Myc/Cdip1/Cd44/Bcl2l11/Hipk1/Cxcl12	8
BP	GO:1903707	negative regulation of hemopoiesis	8/771	113/28814	0.0110875	0.045571	0.0291301	Pik3r1/Myc/Socs5/Ptpn2/Smad7/Cd44/Fgl2/Cbfb	8
BP	GO:1903578	regulation of ATP metabolic process	7/771	91/28814	0.011127	0.0456656	0.0291906	Zbtb20/Stat3/Psen1/Myc/Ppara/Dnm1l/Slc4a4	7
BP	GO:0009952	anterior/posterior pattern specification	13/771	235/28814	0.0111287	0.0456656	0.0291906	Btg2/Plxna2/Bptf/Psen1/Tshz1/Zeb2/Hipk1/Ski/Tgfbr1/Grsf1/Rbpj/Lrp6/Kmt2a	13
BP	GO:0051480	regulation of cytosolic calcium ion concentration	19/771	397/28814	0.0112045	0.0457562	0.0292485	Bcl2/Fasl/Cd24a/Ccl3/Gna13/Akap6/Cacnb3/Slc8a1/Pkd1/Itgav/Ank2/Camk2d/Chd7/Cacna2d1/Lrp6/Cav2/Cav1/Nptn/Ccr5	19
BP	GO:0002902	regulation of B cell apoptotic process	4/771	33/28814	0.0112416	0.0457562	0.0292485	Il10/Cd24a/Myc/Cd44	4
BP	GO:0039694	viral RNA genome replication	4/771	33/28814	0.0112416	0.0457562	0.0292485	Eea1/Apobec3/Pcbp2/Fmr1	4
BP	GO:0040036	regulation of fibroblast growth factor receptor signaling pathway	4/771	33/28814	0.0112416	0.0457562	0.0292485	Dstyk/Spry2/Spry1/Nptn	4
BP	GO:0044030	regulation of DNA methylation	4/771	33/28814	0.0112416	0.0457562	0.0292485	Tet1/Myc/Dnmt1/Kmt2a	4
BP	GO:0048641	regulation of skeletal muscle tissue development	4/771	33/28814	0.0112416	0.0457562	0.0292485	Bcl2/Megf10/Nras/Usp19	4
BP	GO:0070741	response to interleukin-6	4/771	33/28814	0.0112416	0.0457562	0.0292485	Stat3/Ripk1/Ptpn2/Yap1	4
BP	GO:1902253	regulation of intrinsic apoptotic signaling pathway by p53 class mediator	4/771	33/28814	0.0112416	0.0457562	0.0292485	Mdm4/Myc/Rrn3/Cd44	4
BP	GO:1905314	semi-lunar valve development	4/771	33/28814	0.0112416	0.0457562	0.0292485	Nfatc1/Jag1/Rbpj/Tbx20	4
BP	GO:2000108	positive regulation of leukocyte apoptotic process	4/771	33/28814	0.0112416	0.0457562	0.0292485	Il10/Cd24a/Myc/Cd44	4
BP	GO:0002819	regulation of adaptive immune response	13/771	236/28814	0.0114995	0.0463607	0.0296349	Dennd1b/Cd24a/Stat6/H2-D1/H2-Q10/Socs5/Malt1/Smad7/Cd44/Eif2ak4/Shld1/Il12a/Map3k7	13
BP	GO:0008089	anterograde axonal transport	5/771	51/28814	0.0115289	0.0463607	0.0296349	Trak2/Ap3m1/Madd/Kif1b/Fmr1	5
BP	GO:0021879	forebrain neuron differentiation	5/771	51/28814	0.0115289	0.0463607	0.0296349	Nrp2/Bcl11b/Zswim6/Csf1r/Sema3a	5
BP	GO:0045332	phospholipid translocation	5/771	51/28814	0.0115289	0.0463607	0.0296349	Fasl/Atp9a/Atp11b/Atp11a/Tmem30a	5
BP	GO:0009200	deoxyribonucleoside triphosphate metabolic process	3/771	18/28814	0.0115373	0.0463607	0.0296349	Tbpl1/Adk/Ak2	3
BP	GO:0009263	deoxyribonucleotide biosynthetic process	3/771	18/28814	0.0115373	0.0463607	0.0296349	Tbpl1/Adk/Dck	3
BP	GO:0009265	2'-deoxyribonucleotide biosynthetic process	3/771	18/28814	0.0115373	0.0463607	0.0296349	Tbpl1/Adk/Dck	3
BP	GO:0014856	skeletal muscle cell proliferation	3/771	18/28814	0.0115373	0.0463607	0.0296349	Stat3/Megf10/Akirin1	3
BP	GO:0033631	cell-cell adhesion mediated by integrin	3/771	18/28814	0.0115373	0.0463607	0.0296349	Cd24a/Itga4/Adam9	3
BP	GO:0035330	regulation of hippo signaling	3/771	18/28814	0.0115373	0.0463607	0.0296349	Nf2/Map2k3/Mapk14	3
BP	GO:0042308	negative regulation of protein import into nucleus	3/771	18/28814	0.0115373	0.0463607	0.0296349	Chp1/Hnf4a/Mdfic	3
BP	GO:0046385	deoxyribose phosphate biosynthetic process	3/771	18/28814	0.0115373	0.0463607	0.0296349	Tbpl1/Adk/Dck	3
BP	GO:0061307	cardiac neural crest cell differentiation involved in heart development	3/771	18/28814	0.0115373	0.0463607	0.0296349	Cited2/Jag1/Lrp6	3
BP	GO:0070486	leukocyte aggregation	3/771	18/28814	0.0115373	0.0463607	0.0296349	Has2/Cd47/Cd44	3
BP	GO:1904590	negative regulation of protein import	3/771	18/28814	0.0115373	0.0463607	0.0296349	Chp1/Hnf4a/Mdfic	3
BP	GO:2000042	negative regulation of double-strand break repair via homologous recombination	3/771	18/28814	0.0115373	0.0463607	0.0296349	Smchd1/Shld1/Klhl15	3
BP	GO:0009581	detection of external stimulus	9/771	137/28814	0.0115944	0.0465161	0.0297342	Myc/Cacnb3/Pkd1/Cds2/Kit/Cxcl12/Grk1/Bace1/Rs1	9
BP	GO:0031623	receptor internalization	9/771	137/28814	0.0115944	0.0465161	0.0297342	Lmbrd1/Napb/Pcsk9/Ache/Cav1/Ptpn5/Itgb1/Nedd4/Fmr1	9
BP	GO:0010948	negative regulation of cell cycle process	15/771	289/28814	0.0116299	0.0466213	0.0298015	Bcl2/Gigyf2/Zc3h12d/Ctdsp2/Taok1/Zfp36l1/Zfp36l2/Mapk14/Wac/Eif2ak4/Rpa2/Abraxas1/Gpnmb/Fem1b/Tipin	15
BP	GO:0002831	regulation of response to biotic stimulus	18/771	371/28814	0.0117215	0.0469513	0.0300124	Cd24a/Stat2/Prkca/Apobec3/Pcbp2/Tomm70a/Ptpn2/Rasgrp1/Zcchc3/Eif2ak4/Polr3f/Il21/Ythdf3/Il12a/Gbp5/Ddx58/Fgl2/Cadm1	18
BP	GO:0030888	regulation of B cell proliferation	6/771	71/28814	0.0118328	0.0472842	0.0302252	Bcl2/Il10/Cd24a/Peli1/Cd320/Il21	6
BP	GO:0051568	histone H3-K4 methylation	6/771	71/28814	0.0118328	0.0472842	0.0302252	Dnmt3b/Arid4a/Tet2/Setd1b/Dnmt1/Kmt2a	6
BP	GO:0055117	regulation of cardiac muscle contraction	6/771	71/28814	0.0118328	0.0472842	0.0302252	Akap6/Stc1/Slc8a1/Smad7/Ank2/Cav1	6
BP	GO:0051604	protein maturation	17/771	344/28814	0.0118963	0.0475004	0.0303634	Adamts3/Metap2/Psen1/Ctsl/Naa30/Myh9/Myc/Naa50/Ctnnd1/Aph1a/Pcsk9/Dhcr24/Adam9/Bace1/Adam10/Xiap/Fmr1	17
BP	GO:0010977	negative regulation of neuron projection development	10/771	162/28814	0.0121262	0.0483801	0.0309257	Trak2/Rtn4/Ifrd1/Psen1/H2-D1/Lrig2/Cers2/Sema3a/Rufy3/Ccr5	10
BP	GO:0032231	regulation of actin filament bundle assembly	8/771	115/28814	0.0122408	0.0487601	0.0311686	Nf2/Pik3r1/Map3k1/Fermt2/Cd47/Tgfbr1/Braf/Rdx	8
BP	GO:0046634	regulation of alpha-beta T cell activation	8/771	115/28814	0.0122408	0.0487601	0.0311686	Cd24a/Socs5/Malt1/Smad7/Cd44/Il12a/Cbfb/Nkap	8
BP	GO:0007612	learning	11/771	187/28814	0.0122821	0.0488472	0.0312243	Btg2/Ctns/Ythdf1/Tanc1/Eif2ak4/Kit/Braf/Slc6a1/Itgb1/Kmt2a/Nptn	11
BP	GO:0042129	regulation of T cell proliferation	11/771	187/28814	0.0122821	0.0488472	0.0312243	Zc3h12d/Cd24a/Peli1/Prkar1a/Sos2/Adk/Cd44/Il2ra/Il21/Il12a/Gpnmb	11
BP	GO:0070828	heterochromatin organization	7/771	93/28814	0.0124472	0.0492909	0.0315079	Dnmt3b/Tet1/Smchd1/Gnas/Hp1bp3/Mthfr/Dnmt1	7
BP	GO:0009119	ribonucleoside metabolic process	4/771	34/28814	0.0124765	0.0492909	0.0315079	Adk/Ak1/Mtap/Nt5e	4
BP	GO:0035308	negative regulation of protein dephosphorylation	4/771	34/28814	0.0124765	0.0492909	0.0315079	Rock1/Mastl/Cry2/Arpp19	4
BP	GO:0045920	negative regulation of exocytosis	4/771	34/28814	0.0124765	0.0492909	0.0315079	Syt4/Atp9a/Braf/Fmr1	4
BP	GO:2000406	positive regulation of T cell migration	4/771	34/28814	0.0124765	0.0492909	0.0315079	Itga4/Cxcl12/Adam10/Cd99l2	4
BP	GO:0045646	regulation of erythrocyte differentiation	5/771	52/28814	0.0124817	0.0492909	0.0315079	Stat3/Zfp36l1/Brd1/Mapk14/Ets1	5
BP	GO:0060260	regulation of transcription initiation from RNA polymerase II promoter	5/771	52/28814	0.0124817	0.0492909	0.0315079	Zfp451/Myc/Taf7/Taf5/Gtf2a2	5
BP	GO:0060428	lung epithelium development	5/771	52/28814	0.0124817	0.0492909	0.0315079	Thrb/Nfib/Ncor2/Rbpj/Yap1	5
BP	GO:0061005	cell differentiation involved in kidney development	5/771	52/28814	0.0124817	0.0492909	0.0315079	Cd24a/Glis2/Jag1/Lgr4/Yap1	5
BP	GO:0043484	regulation of RNA splicing	10/771	163/28814	0.0126199	0.0497392	0.0317945	Tia1/Rbm25/Pik3r1/Ddx17/Qk/Celf2/Mbnl1/Grsf1/Mbnl3/Fmr1	10
BP	GO:0055008	cardiac muscle tissue morphogenesis	6/771	72/28814	0.0126248	0.0497392	0.0317945	Smad7/Chd7/Tgfbr1/Rbpj/Lrp6/Tbx20	6
BP	GO:2000756	regulation of peptidyl-lysine acetylation	6/771	72/28814	0.0126248	0.0497392	0.0317945	Zfp451/Wbp2/Glyr1/Taf7/Iws1/Kmt2a	6
BP	GO:0098657	import into cell	13/771	240/28814	0.0130793	0.0514896	0.0329134	Per2/Psen1/Kcnk5/Slc39a14/Slc8a1/Lrrc8a/Itga4/Slc12a6/Steap4/Slc6a1/Slc7a2/Itgb1/Slc9a6	13
BP	GO:0006937	regulation of muscle contraction	10/771	164/28814	0.0131286	0.0515586	0.0329575	Prkca/Akap6/Stc1/Nr4a1/Slc8a1/Smad7/Ank2/Zdhhc21/Kit/Cav1	10
BP	GO:0035304	regulation of protein dephosphorylation	7/771	94/28814	0.013148	0.0515586	0.0329575	Camta1/Ppp1r12a/Rock1/Mastl/Cry2/Pirb/Arpp19	7
BP	GO:0042475	odontogenesis of dentin-containing tooth	7/771	94/28814	0.013148	0.0515586	0.0329575	Cnnm4/Nfic/Nf2/Bcl11b/Ppara/Bcl2l11/Lrp6	7
BP	GO:0045445	myoblast differentiation	7/771	94/28814	0.013148	0.0515586	0.0329575	Zfp36l1/Pik3r1/Ddx17/Mapk14/Mbnl1/Akirin1/Mbnl3	7
BP	GO:0051899	membrane depolarization	7/771	94/28814	0.013148	0.0515586	0.0329575	Ank3/Scn8a/Smad7/Camk2d/Cacna2d1/Cav1/Scn3b	7
BP	GO:0090068	positive regulation of cell cycle process	14/771	267/28814	0.0133387	0.0520352	0.0332622	Ddr2/Lsm11/Cdc27/Tbx2/Azin1/Lmnb1/Slf2/Camk2d/Smc2/Igf1r/Phip/Ncapd3/Rdx/Usp19	14
BP	GO:0007389	pattern specification process	22/771	490/28814	0.0133824	0.0520352	0.0332622	Btg2/Nrp2/Plxna2/Cited2/Bptf/Tbx2/Psen1/Stc1/Tshz1/Kdm2a/Zeb2/Hipk1/Spry1/Ski/Tgfbr1/Grsf1/Sema3a/Rbpj/Lrp6/Tbx20/Kmt2a/Rnf111	22
BP	GO:0006085	acetyl-CoA biosynthetic process	3/771	19/28814	0.0134322	0.0520352	0.0332622	Pdhx/Acat1/Pdha1	3
BP	GO:0009886	post-embryonic animal morphogenesis	3/771	19/28814	0.0134322	0.0520352	0.0332622	Bcl2l11/Gnas/Grk1	3
BP	GO:0019081	viral translation	3/771	19/28814	0.0134322	0.0520352	0.0332622	Pcbp2/Ssb/Eif2ak4	3
BP	GO:0021783	preganglionic parasympathetic fiber development	3/771	19/28814	0.0134322	0.0520352	0.0332622	Nav2/Nrp2/Sema3a	3
BP	GO:0032570	response to progesterone	3/771	19/28814	0.0134322	0.0520352	0.0332622	Wbp2/Cav1/Yap1	3
BP	GO:0043374	CD8-positive, alpha-beta T cell differentiation	3/771	19/28814	0.0134322	0.0520352	0.0332622	Bcl2/Satb1/Cbfb	3
BP	GO:0071786	endoplasmic reticulum tubular network organization	3/771	19/28814	0.0134322	0.0520352	0.0332622	Rtn4/Rab10/Lnpk	3
BP	GO:0086011	membrane repolarization during action potential	3/771	19/28814	0.0134322	0.0520352	0.0332622	Cacnb3/Cacna2d1/Cav1	3
BP	GO:1901741	positive regulation of myoblast fusion	3/771	19/28814	0.0134322	0.0520352	0.0332622	Mapk14/Ehd1/Cxcl12	3
BP	GO:0019080	viral gene expression	6/771	73/28814	0.0134533	0.0520352	0.0332622	Nucks1/Map3k1/Pcbp2/Ssb/Eif2ak4/Mdfic	6
BP	GO:0032732	positive regulation of interleukin-1 production	6/771	73/28814	0.0134533	0.0520352	0.0332622	Ccl3/Stat3/Malt1/Gbp5/Lpl/Ccr5	6
BP	GO:0043954	cellular component maintenance	6/771	73/28814	0.0134533	0.0520352	0.0332622	Fermt2/Csf1r/Lnpk/Tanc1/Igf1r/Cadm1	6
BP	GO:0048678	response to axon injury	6/771	73/28814	0.0134533	0.0520352	0.0332622	Bcl2/Rtn4/Lrig2/Cers2/Braf/Igf1r	6
BP	GO:0038127	ERBB signaling pathway	8/771	117/28814	0.0134799	0.0520352	0.0332622	Fasl/Slc30a10/Rtn4/Psen1/Socs5/Ptpn2/Rbpj/Braf	8
BP	GO:0072009	nephron epithelium development	8/771	117/28814	0.0134799	0.0520352	0.0332622	Bcl2/Cd24a/Hs3st3b1/Myc/Cd44/Jag1/Lgr4/Yap1	8
BP	GO:0031057	negative regulation of histone modification	5/771	53/28814	0.0134864	0.0520352	0.0332622	Dnmt3b/Zfp451/Mllt6/Taf7/Dnmt1	5
BP	GO:0032355	response to estradiol	5/771	53/28814	0.0134864	0.0520352	0.0332622	Socs2/Stat3/Prkca/Ncoa3/H2az1	5
BP	GO:0034204	lipid translocation	5/771	53/28814	0.0134864	0.0520352	0.0332622	Fasl/Atp9a/Atp11b/Atp11a/Tmem30a	5
BP	GO:0038202	TORC1 signaling	5/771	53/28814	0.0134864	0.0520352	0.0332622	Ctns/Wac/C9orf72/Rragd/Bmt2	5
BP	GO:0031348	negative regulation of defense response	13/771	241/28814	0.0134992	0.0520447	0.0332683	Il10/Cd24a/Stat2/Ppara/Pcbp2/Socs5/Ptpn2/Cd44/Il2ra/Ythdf3/Fgl2/Ets1/Nt5e	13
BP	GO:0008064	regulation of actin polymerization or depolymerization	10/771	165/28814	0.0136525	0.0525954	0.0336203	Lats1/Cfl2/Rasa1/Map3k1/Rictor/Hax1/Arpc3/Arpc4/Tmod2/Rdx	10
BP	GO:0071824	protein-DNA complex subunit organization	11/771	190/28814	0.0136988	0.0527337	0.0337087	Shprh/Tspyl1/Asf1a/Kat6b/Myc/Brd2/Taf7/Tcf4/Taf5/Hp1bp3/Gtf2a2	11
BP	GO:0042278	purine nucleoside metabolic process	4/771	35/28814	0.0137948	0.0529546	0.0338499	Adk/Ak1/Mtap/Nt5e	4
BP	GO:0060142	regulation of syncytium formation by plasma membrane fusion	4/771	35/28814	0.0137948	0.0529546	0.0338499	Mapk14/Ehd1/Cxcl12/Adam9	4
BP	GO:1904375	regulation of protein localization to cell periphery	9/771	141/28814	0.0137983	0.0529546	0.0338499	Abi3/Pik3r1/Rhoq/Stx3/Prkci/Camk2d/Itgb1/Lztfl1/Adam10	9
BP	GO:1904892	regulation of receptor signaling pathway via STAT	9/771	141/28814	0.0137983	0.0529546	0.0338499	Il10/Adipor1/Socs2/Nf2/Ptpn2/Hnf4a/Il12a/Kit/Cav1	9
BP	GO:0009144	purine nucleoside triphosphate metabolic process	7/771	95/28814	0.0138766	0.0532148	0.0340162	Stat3/Adk/Myc/Ppara/Rhoq/Entpd7/Ak2	7
BP	GO:0071675	regulation of mononuclear cell migration	8/771	118/28814	0.0141326	0.0541553	0.0346174	Cd47/Csf1r/Itga4/Il12a/Akirin1/Cxcl12/Adam10/Cd99l2	8
BP	GO:0033135	regulation of peptidyl-serine phosphorylation	10/771	166/28814	0.0141919	0.0543214	0.0347236	Bcl2/Lats1/Spry2/Rictor/Smad7/Cd44/Hax1/Braf/Cav1/Phip	10
BP	GO:0098739	import across plasma membrane	11/771	191/28814	0.0141975	0.0543214	0.0347236	Per2/Psen1/Kcnk5/Slc39a14/Slc8a1/Lrrc8a/Slc12a6/Slc6a1/Slc7a2/Itgb1/Slc9a6	11
BP	GO:0001885	endothelial cell development	6/771	74/28814	0.014319	0.0547031	0.0349676	Stc1/Rock1/Arhgef26/Zdhhc21/Clic4/Rdx	6
BP	GO:0051453	regulation of intracellular pH	6/771	74/28814	0.014319	0.0547031	0.0349676	Bcl2/Fasl/Chp1/Clic4/Slc4a4/Slc9a6	6
BP	GO:0009161	ribonucleoside monophosphate metabolic process	5/771	54/28814	0.0145442	0.0554793	0.0354637	Adk/Ak1/Ak2/Paics/Nt5e	5
BP	GO:0032892	positive regulation of organic acid transport	5/771	54/28814	0.0145442	0.0554793	0.0354637	Psen1/Syt4/Stxbp1/Slc6a1/Itgb1	5
BP	GO:0040029	regulation of gene expression, epigenetic	10/771	167/28814	0.0147471	0.0561681	0.035904	Dnmt3b/Tet1/Wbp2/Suz12/Arid4a/Cdyl/Smchd1/Gnas/Dnmt1/Rlim	10
BP	GO:0072175	epithelial tube formation	10/771	167/28814	0.0147471	0.0561681	0.035904	Cited2/Rala/Brd2/Kdm2a/Zeb2/Sec24b/Ski/Map3k7/Mthfr/Lrp6	10
BP	GO:0051209	release of sequestered calcium ion into cytosol	8/771	119/28814	0.0148081	0.0563579	0.0360253	Fasl/Akap6/Slc8a1/Itgav/Ank2/Camk2d/Chd7/Ccr5	8
BP	GO:0008045	motor neuron axon guidance	4/771	36/28814	0.0151983	0.0576255	0.0368357	Mycbp2/Alcam/Sema3a/Cxcl12	4
BP	GO:0009048	dosage compensation by inactivation of X chromosome	4/771	36/28814	0.0151983	0.0576255	0.0368357	Suz12/Cdyl/Smchd1/Rlim	4
BP	GO:0010719	negative regulation of epithelial to mesenchymal transition	4/771	36/28814	0.0151983	0.0576255	0.0368357	Adipor1/Spry2/Il17rd/Spry1	4
BP	GO:0035115	embryonic forelimb morphogenesis	4/771	36/28814	0.0151983	0.0576255	0.0368357	Nipbl/Lnpk/Reck/Lrp6	4
BP	GO:0070542	response to fatty acid	4/771	36/28814	0.0151983	0.0576255	0.0368357	Irs1/Scd2/Dgat2/Lpl	4
BP	GO:0051149	positive regulation of muscle cell differentiation	6/771	75/28814	0.0152227	0.0576747	0.0368671	Bcl2/Akap6/Ccn4/Mapk14/Kit/Atp11a	6
BP	GO:0051099	positive regulation of binding	11/771	193/28814	0.0152358	0.057681	0.0368711	Psen1/Myc/Tiam1/Pkd1/Hipk3/Mapre1/Hipk1/Ski/Krit1/Cav1/Fmr1	11
BP	GO:0030832	regulation of actin filament length	10/771	168/28814	0.0153183	0.0579495	0.0370428	Lats1/Cfl2/Rasa1/Map3k1/Rictor/Hax1/Arpc3/Arpc4/Tmod2/Rdx	10
BP	GO:0002532	production of molecular mediator involved in inflammatory response	7/771	97/28814	0.0154197	0.0580466	0.0371048	Stat3/Ywhaz/Ppara/Mapk14/Pdcd4/Gbp5/Slc7a2	7
BP	GO:0051091	positive regulation of DNA-binding transcription factor activity	14/771	272/28814	0.0154426	0.0580466	0.0371048	Ddr2/Il10/Stat3/Ifrd1/Ripk1/Malt1/Ncoa3/Prkci/Ddx58/Kit/Lrp6/Cav1/Prkcb/Ikbkg	14
BP	GO:0003215	cardiac right ventricle morphogenesis	3/771	20/28814	0.0154937	0.0580466	0.0371048	Jag1/Chd7/Tbx20	3
BP	GO:0010763	positive regulation of fibroblast migration	3/771	20/28814	0.0154937	0.0580466	0.0371048	Ddr2/Slc8a1/Itgb1	3
BP	GO:0010766	negative regulation of sodium ion transport	3/771	20/28814	0.0154937	0.0580466	0.0371048	Camk2d/Pcsk9/Nedd4	3
BP	GO:0019065	receptor-mediated endocytosis of virus by host cell	3/771	20/28814	0.0154937	0.0580466	0.0371048	Ctsl/Cav2/Cav1	3
BP	GO:0043373	CD4-positive, alpha-beta T cell lineage commitment	3/771	20/28814	0.0154937	0.0580466	0.0371048	Stat6/Stat3/Ctsl	3
BP	GO:0044321	response to leptin	3/771	20/28814	0.0154937	0.0580466	0.0371048	Adipor1/Stat3/Ugcg	3
BP	GO:0044827	modulation by host of viral genome replication	3/771	20/28814	0.0154937	0.0580466	0.0371048	Nucks1/Eif2ak4/Fmr1	3
BP	GO:0048311	mitochondrion distribution	3/771	20/28814	0.0154937	0.0580466	0.0371048	Trak2/Dnm1l/Armc1	3
BP	GO:0050665	hydrogen peroxide biosynthetic process	3/771	20/28814	0.0154937	0.0580466	0.0371048	Ctns/Stat3/Acox1	3
BP	GO:0050966	detection of mechanical stimulus involved in sensory perception of pain	3/771	20/28814	0.0154937	0.0580466	0.0371048	Cacnb3/Cxcl12/Bace1	3
BP	GO:2000773	negative regulation of cellular senescence	3/771	20/28814	0.0154937	0.0580466	0.0371048	Slc30a10/Tbx2/Map3k3	3
BP	GO:0051283	negative regulation of sequestering of calcium ion	8/771	120/28814	0.0155066	0.058052	0.0371083	Fasl/Akap6/Slc8a1/Itgav/Ank2/Camk2d/Chd7/Ccr5	8
BP	GO:0050728	negative regulation of inflammatory response	9/771	144/28814	0.015644	0.0583949	0.0373275	Il10/Cd24a/Ppara/Socs5/Ptpn2/Cd44/Il2ra/Ets1/Nt5e	9
BP	GO:0034113	heterotypic cell-cell adhesion	5/771	55/28814	0.0156562	0.0583949	0.0373275	Il10/Cd44/Itga4/Itgav/Itgb1	5
BP	GO:0042531	positive regulation of tyrosine phosphorylation of STAT protein	5/771	55/28814	0.0156562	0.0583949	0.0373275	Csf1r/Il21/Il12a/Kit/Arl2bp	5
BP	GO:0046580	negative regulation of Ras protein signal transduction	5/771	55/28814	0.0156562	0.0583949	0.0373275	Spry2/Spry1/Arhgap24/Itgb1/Rasa2	5
BP	GO:2001222	regulation of neuron migration	5/771	55/28814	0.0156562	0.0583949	0.0373275	Stat3/Zswim6/Nipbl/Lrig2/Sema3a	5
BP	GO:0030041	actin filament polymerization	10/771	169/28814	0.0159058	0.059282	0.0378945	Lats1/Gas7/Rasa1/Map3k1/Rictor/Hax1/Arpc3/Arpc4/Tmod2/Rdx	10
BP	GO:0006305	DNA alkylation	6/771	76/28814	0.0161652	0.060027	0.0383707	Dnmt3b/Tet1/Myc/Gnas/Dnmt1/Kmt2a	6
BP	GO:0006306	DNA methylation	6/771	76/28814	0.0161652	0.060027	0.0383707	Dnmt3b/Tet1/Myc/Gnas/Dnmt1/Kmt2a	6
BP	GO:0032456	endocytic recycling	6/771	76/28814	0.0161652	0.060027	0.0383707	Dennd1b/Vps26a/Ehd1/Rab14/Atp9a/Snx27	6
BP	GO:0050688	regulation of defense response to virus	6/771	76/28814	0.0161652	0.060027	0.0383707	Apobec3/Pcbp2/Tomm70a/Eif2ak4/Ddx58/Fgl2	6
BP	GO:1901184	regulation of ERBB signaling pathway	6/771	76/28814	0.0161652	0.060027	0.0383707	Fasl/Rtn4/Psen1/Socs5/Ptpn2/Rbpj	6
BP	GO:0017157	regulation of exocytosis	13/771	247/28814	0.0162398	0.0602594	0.0385193	Prkca/Rab10/Rala/Dnm1l/Rab12/Syt4/Stxbp1/Atp9a/Braf/Prkcb/Chrnb3/Bace1/Fmr1	13
BP	GO:0008203	cholesterol metabolic process	9/771	145/28814	0.0162977	0.0604299	0.0386283	Lbr/Thrb/Ttc39b/Pcsk9/Dhcr24/Akr1d1/Dgat2/Erlin2/Sc5d	9
BP	GO:0003002	regionalization	18/771	385/28814	0.0165001	0.0610368	0.0390162	Btg2/Nrp2/Plxna2/Cited2/Bptf/Psen1/Tshz1/Zeb2/Hipk1/Spry1/Ski/Tgfbr1/Grsf1/Sema3a/Rbpj/Lrp6/Tbx20/Kmt2a	18
BP	GO:0002244	hematopoietic progenitor cell differentiation	10/771	170/28814	0.0165099	0.0610368	0.0390162	Bcl2/Cited2/Sos2/Psen1/Apobec3/Csf1r/Tet2/N4bp2l2/Kit/Braf	10
BP	GO:0043433	negative regulation of DNA-binding transcription factor activity	10/771	170/28814	0.0165099	0.0610368	0.0390162	Peli1/Glis2/Pkd1/Pura/Smad7/Eif2ak4/Chp1/Hnf4a/Igf1r/Rlim	10
BP	GO:0048015	phosphatidylinositol-mediated signaling	10/771	170/28814	0.0165099	0.0610368	0.0390162	Irs1/Zfp36l1/Pik3r1/Csf1r/Rasgrp1/Pear1/Hax1/Igf1r/Plekha1/Nedd4	10
BP	GO:0045862	positive regulation of proteolysis	17/771	357/28814	0.016555	0.0611589	0.0390943	Fasl/Tmtc3/Stat3/Psen1/Rnf19a/Myh9/Myc/Socs5/Malt1/Smad7/Ctnnd1/Bcl2l11/Aph1a/Zyg11b/Cav1/Adam9/Fmr1	17
BP	GO:0002724	regulation of T cell cytokine production	4/771	37/28814	0.0166886	0.0613376	0.0392085	Dennd1b/Malt1/Smad7/Map3k7	4
BP	GO:0022617	extracellular matrix disassembly	4/771	37/28814	0.0166886	0.0613376	0.0392085	Adamts15/Ddr2/Fscn1/Ets1	4
BP	GO:0050901	leukocyte tethering or rolling	4/771	37/28814	0.0166886	0.0613376	0.0392085	Rock1/Itga4/Cxcl12/Itgb1	4
BP	GO:0061384	heart trabecula morphogenesis	4/771	37/28814	0.0166886	0.0613376	0.0392085	Nfatc1/Chd7/Tgfbr1/Rbpj	4
BP	GO:0070306	lens fiber cell differentiation	4/771	37/28814	0.0166886	0.0613376	0.0392085	Nf2/Spry2/Zeb2/Spry1	4
BP	GO:0071364	cellular response to epidermal growth factor stimulus	4/771	37/28814	0.0166886	0.0613376	0.0392085	Snx6/Zfp36l1/Rasa1/Zfp36l2	4
BP	GO:0086091	regulation of heart rate by cardiac conduction	4/771	37/28814	0.0166886	0.0613376	0.0392085	Ank2/Cacna2d1/Cav1/Scn3b	4
BP	GO:0009116	nucleoside metabolic process	5/771	56/28814	0.0168235	0.0615638	0.0393531	Adk/Ak1/Mtap/Dck/Nt5e	5
BP	GO:0043090	amino acid import	5/771	56/28814	0.0168235	0.0615638	0.0393531	Per2/Psen1/Slc6a1/Slc7a2/Itgb1	5
BP	GO:0043536	positive regulation of blood vessel endothelial cell migration	5/771	56/28814	0.0168235	0.0615638	0.0393531	Prkca/Map2k3/Map3k3/Amotl1/Ets1	5
BP	GO:0060337	type I interferon signaling pathway	5/771	56/28814	0.0168235	0.0615638	0.0393531	Stat2/Ifnar2/Ptpn2/Ythdf3/Oas2	5
BP	GO:0071357	cellular response to type I interferon	5/771	56/28814	0.0168235	0.0615638	0.0393531	Stat2/Ifnar2/Ptpn2/Ythdf3/Oas2	5
BP	GO:0072527	pyrimidine-containing compound metabolic process	5/771	56/28814	0.0168235	0.0615638	0.0393531	Tbpl1/Tet1/Entpd7/Tet2/Dck	5
BP	GO:0002285	lymphocyte activation involved in immune response	12/771	222/28814	0.0169414	0.061938	0.0395923	Il10/Stat6/Stat3/Psen1/Socs5/Malt1/Smad7/Entpd7/Eif2ak4/Shld1/Il21/Fgl2	12
BP	GO:0030833	regulation of actin filament polymerization	9/771	146/28814	0.0169712	0.061938	0.0395923	Lats1/Rasa1/Map3k1/Rictor/Hax1/Arpc3/Arpc4/Tmod2/Rdx	9
BP	GO:1904950	negative regulation of establishment of protein localization	9/771	146/28814	0.0169712	0.061938	0.0395923	Irs1/Yod1/Syt4/Madd/Chp1/Hnf4a/Il12a/Dnaja1/Mdfic	9
BP	GO:0051282	regulation of sequestering of calcium ion	8/771	122/28814	0.0169749	0.061938	0.0395923	Fasl/Akap6/Slc8a1/Itgav/Ank2/Camk2d/Chd7/Ccr5	8
BP	GO:0014033	neural crest cell differentiation	7/771	99/28814	0.0170809	0.0621899	0.0397533	Nrp2/Cited2/Nolc1/Zeb2/Jag1/Sema3a/Lrp6	7
BP	GO:0032418	lysosome localization	7/771	99/28814	0.0170809	0.0621899	0.0397533	Borcs6/Ywhaz/Myh9/Stxbp1/Rasgrp1/Kif1b/Kit	7
BP	GO:1990849	vacuolar localization	7/771	99/28814	0.0170809	0.0621899	0.0397533	Borcs6/Ywhaz/Myh9/Stxbp1/Rasgrp1/Kif1b/Kit	7
BP	GO:0050792	regulation of viral process	10/771	171/28814	0.0171308	0.0622515	0.0397927	Bcl2/Rad50/Map3k1/Apobec3/Ppara/Ppih/Oas2/Oasl2/Mdfic/Fmr1	10
BP	GO:0002437	inflammatory response to antigenic stimulus	6/771	77/28814	0.0171473	0.0622515	0.0397927	Il10/Cd24a/Rasgrp1/Il2ra/Cnr1/Rbpj	6
BP	GO:0046635	positive regulation of alpha-beta T cell activation	6/771	77/28814	0.0171473	0.0622515	0.0397927	Cd24a/Socs5/Malt1/Il12a/Cbfb/Nkap	6
BP	GO:0061097	regulation of protein tyrosine kinase activity	6/771	77/28814	0.0171473	0.0622515	0.0397927	Psen1/Sh3bp5/Socs5/Ptpn2/Csf1r/Cav1	6
BP	GO:0002456	T cell mediated immunity	9/771	147/28814	0.0176649	0.0636087	0.0406602	Dennd1b/Cd24a/H2-D1/H2-Q10/Malt1/Smad7/Jag1/Il12a/Map3k7	9
BP	GO:0060759	regulation of response to cytokine stimulus	9/771	147/28814	0.0176649	0.0636087	0.0406602	Cd24a/Stat2/Ripk1/Crebrf/Ptpn2/Hipk1/Ythdf3/Ddx58/Cav1	9
BP	GO:1901136	carbohydrate derivative catabolic process	9/771	147/28814	0.0176649	0.0636087	0.0406602	Galc/Ctsl/Gnpda1/Aldh1a1/Entpd7/Cd44/Acot7/Acat1/Nt5e	9
BP	GO:0001502	cartilage condensation	3/771	21/28814	0.0177231	0.0636087	0.0406602	Pkd1/Mapk14/Sox5	3
BP	GO:0015868	purine ribonucleotide transport	3/771	21/28814	0.0177231	0.0636087	0.0406602	Abcc4/Cd47/Lrrc8a	3
BP	GO:0030810	positive regulation of nucleotide biosynthetic process	3/771	21/28814	0.0177231	0.0636087	0.0406602	Stat3/Myc/Ppara	3
BP	GO:0032332	positive regulation of chondrocyte differentiation	3/771	21/28814	0.0177231	0.0636087	0.0406602	Thrb/Smad7/Sox5	3
BP	GO:0043101	purine-containing compound salvage	3/771	21/28814	0.0177231	0.0636087	0.0406602	Adk/Mtap/Dck	3
BP	GO:0045649	regulation of macrophage differentiation	3/771	21/28814	0.0177231	0.0636087	0.0406602	Prkca/Ripk1/Ptpn2	3
BP	GO:0046697	decidualization	3/771	21/28814	0.0177231	0.0636087	0.0406602	Cited2/Ctsl/Tppp3	3
BP	GO:0050872	white fat cell differentiation	3/771	21/28814	0.0177231	0.0636087	0.0406602	Per2/Tbl1xr1/Ncor2	3
BP	GO:0051503	adenine nucleotide transport	3/771	21/28814	0.0177231	0.0636087	0.0406602	Abcc4/Cd47/Lrrc8a	3
BP	GO:0070230	positive regulation of lymphocyte apoptotic process	3/771	21/28814	0.0177231	0.0636087	0.0406602	Il10/Cd24a/Myc	3
BP	GO:1900373	positive regulation of purine nucleotide biosynthetic process	3/771	21/28814	0.0177231	0.0636087	0.0406602	Stat3/Myc/Ppara	3
BP	GO:1904263	positive regulation of TORC1 signaling	3/771	21/28814	0.0177231	0.0636087	0.0406602	Ctns/Wac/Rragd	3
BP	GO:1904385	cellular response to angiotensin	3/771	21/28814	0.0177231	0.0636087	0.0406602	Slc30a10/Rock1/Cav1	3
BP	GO:0046661	male sex differentiation	10/771	172/28814	0.0177687	0.0637272	0.040736	Bcl2/Cited2/Jmjd1c/Arid4a/Lgr4/Bcl2l11/Tgfbr1/Dhcr24/Sema3a/Plekha1	10
BP	GO:0006493	protein O-linked glycosylation	5/771	57/28814	0.018047	0.0645873	0.0412858	Trak2/Tet1/Tmtc3/Gxylt1/Tet2	5
BP	GO:0010463	mesenchymal cell proliferation	5/771	57/28814	0.018047	0.0645873	0.0412858	Irs1/Tbx2/Myc/Nfib/Lrp6	5
BP	GO:0030514	negative regulation of BMP signaling pathway	5/771	57/28814	0.018047	0.0645873	0.0412858	Lemd3/Smad7/Trim33/Ski/Cav1	5
BP	GO:0008154	actin polymerization or depolymerization	11/771	198/28814	0.0180807	0.0646618	0.0413334	Lats1/Gas7/Cfl2/Rasa1/Map3k1/Rictor/Hax1/Arpc3/Arpc4/Tmod2/Rdx	11
BP	GO:0006334	nucleosome assembly	6/771	78/28814	0.0181695	0.0648875	0.0414777	Shprh/Tspyl1/Asf1a/Kat6b/Brd2/Hp1bp3	6
BP	GO:0044773	mitotic DNA damage checkpoint signaling	6/771	78/28814	0.0181695	0.0648875	0.0414777	Gigyf2/Taok1/Wac/Rpa2/Abraxas1/Tipin	6
BP	GO:0001953	negative regulation of cell-matrix adhesion	4/771	38/28814	0.0182672	0.0650517	0.0415827	Rasa1/Pik3r1/Jag1/Postn	4
BP	GO:0007549	dosage compensation	4/771	38/28814	0.0182672	0.0650517	0.0415827	Suz12/Cdyl/Smchd1/Rlim	4
BP	GO:0071634	regulation of transforming growth factor beta production	4/771	38/28814	0.0182672	0.0650517	0.0415827	Cd24a/Itgb8/Laptm4b/Itgav	4
BP	GO:0086004	regulation of cardiac muscle cell contraction	4/771	38/28814	0.0182672	0.0650517	0.0415827	Akap6/Stc1/Ank2/Cav1	4
BP	GO:0048017	inositol lipid-mediated signaling	10/771	173/28814	0.0184241	0.0655179	0.0418806	Irs1/Zfp36l1/Pik3r1/Csf1r/Rasgrp1/Pear1/Hax1/Igf1r/Plekha1/Nedd4	10
BP	GO:0051017	actin filament bundle assembly	10/771	173/28814	0.0184241	0.0655179	0.0418806	Nf2/Gas7/Pik3r1/Map3k1/Fermt2/Cd47/Tgfbr1/Fscn1/Braf/Rdx	10
BP	GO:1901890	positive regulation of cell junction assembly	8/771	124/28814	0.0185406	0.0658857	0.0421158	Prkca/Pik3r1/Fermt2/Rock1/Adnp/Cav1/St8sia2/Adgre5	8
BP	GO:0061351	neural precursor cell proliferation	11/771	199/28814	0.0186941	0.0663843	0.0424345	Btg2/Cd24a/Nf2/Igf2bp1/Rab10/Nde1/Zeb2/Ncor2/Lrp6/Sox5/Ccr5	11
BP	GO:0090630	activation of GTPase activity	7/771	101/28814	0.0188646	0.0668955	0.0427613	Rabgap1l/Tbc1d15/Rasa1/Tiam1/Rasgrp1/Arhgef26/Arhgap24	7
BP	GO:2001243	negative regulation of intrinsic apoptotic signaling pathway	7/771	101/28814	0.0188646	0.0668955	0.0427613	Bcl2/Mdm4/Rrn3/Cd44/Dnaja1/Cxcl12/Ikbkg	7
BP	GO:0045765	regulation of angiogenesis	15/771	307/28814	0.0190879	0.0676399	0.0432371	Fasl/Il10/Stat3/Prkca/Rtn4/Itgb8/Spry2/Rock1/Tcf4/Nras/Reck/Krit1/Prkcb/Itgb1/Ets1	15
BP	GO:0009411	response to UV	9/771	149/28814	0.0191137	0.0676836	0.043265	Bcl2/Pik3r1/Eif2ak4/Il12a/Trp53inp1/Map2k7/Tipin/Nedd4/Fmr1	9
BP	GO:0006605	protein targeting	14/771	280/28814	0.0193269	0.0681548	0.0435662	Ank3/Trak2/Rab3ip/Sec63/Ywhaz/Cacnb3/Tomm70a/Zdhhc21/Pex10/Ywhag/Grpel1/Ptpn5/Nedd4/Ubl4a	14
BP	GO:0010761	fibroblast migration	5/771	58/28814	0.0193279	0.0681548	0.0435662	Tns1/Ddr2/Slc8a1/Braf/Itgb1	5
BP	GO:0015872	dopamine transport	5/771	58/28814	0.0193279	0.0681548	0.0435662	Rtn4/Syt4/Cnr1/Cxcl12/Prkcb	5
BP	GO:0048524	positive regulation of viral process	5/771	58/28814	0.0193279	0.0681548	0.0435662	Map3k1/Ppara/Ppih/Mdfic/Fmr1	5
BP	GO:0051496	positive regulation of stress fiber assembly	5/771	58/28814	0.0193279	0.0681548	0.0435662	Nf2/Fermt2/Cd47/Tgfbr1/Braf	5
BP	GO:1904591	positive regulation of protein import	5/771	58/28814	0.0193279	0.0681548	0.0435662	Psen1/Pik3r1/Tomm70a/Mapk14/Ptpn5	5
BP	GO:0002040	sprouting angiogenesis	8/771	125/28814	0.019361	0.0681761	0.0435798	Il10/Rtn4/Map3k3/Egr3/Nr4a1/Il12a/Reck/Itgb1	8
BP	GO:0022037	metencephalon development	8/771	125/28814	0.019361	0.0681761	0.0435798	Nav2/Bcl2/Zbtb18/Slc25a46/Sec24b/Sez6l/Lrp6/Igf1r	8
BP	GO:0050817	coagulation	10/771	175/28814	0.0197877	0.0695403	0.0444518	Prkca/Gna13/Psen1/Stxbp1/Lnpk/Thbd/Hnf4a/Gnas/Pear1/Cav1	10
BP	GO:0010810	regulation of cell-substrate adhesion	12/771	227/28814	0.0197971	0.0695403	0.0444518	Bcl2/Rasa1/Pik3r1/Fermt2/Has2/Rock1/Jag1/Postn/Braf/Plekha2/Itgb1/Peak1	12
BP	GO:0070585	protein localization to mitochondrion	7/771	102/28814	0.0198036	0.0695403	0.0444518	Rala/Ywhaz/Dnm1l/Tomm70a/Dnaja1/Grpel1/Ptpn5	7
BP	GO:0150115	cell-substrate junction organization	7/771	102/28814	0.0198036	0.0695403	0.0444518	Tns1/Bcl2/Pik3r1/Fermt2/Rock1/Itgav/Peak1	7
BP	GO:2001022	positive regulation of response to DNA damage stimulus	9/771	150/28814	0.0198695	0.0696148	0.0444995	Ino80d/Myc/Smchd1/Slf2/Shld1/Meaf6/Abraxas1/Fam168a/Fmr1	9
BP	GO:0002335	mature B cell differentiation	4/771	39/28814	0.0199353	0.0696148	0.0444995	Il10/Nfatc1/Malt1/Il21	4
BP	GO:0002931	response to ischemia	4/771	39/28814	0.0199353	0.0696148	0.0444995	Per2/Bcl2/Csf1r/Cav1	4
BP	GO:0006767	water-soluble vitamin metabolic process	4/771	39/28814	0.0199353	0.0696148	0.0444995	Lmbrd1/Vnn3/Cd320/Slc23a2	4
BP	GO:0019432	triglyceride biosynthetic process	4/771	39/28814	0.0199353	0.0696148	0.0444995	Lpin1/Lpin2/Dgat2/Lpl	4
BP	GO:0050931	pigment cell differentiation	4/771	39/28814	0.0199353	0.0696148	0.0444995	Mreg/Bcl2/Zeb2/Kit	4
BP	GO:0070884	regulation of calcineurin-NFAT signaling cascade	4/771	39/28814	0.0199353	0.0696148	0.0444995	Camta1/Akap6/Chp1/Nfat5	4
BP	GO:2000403	positive regulation of lymphocyte migration	4/771	39/28814	0.0199353	0.0696148	0.0444995	Itga4/Cxcl12/Adam10/Cd99l2	4
BP	GO:0010743	regulation of macrophage derived foam cell differentiation	3/771	22/28814	0.0201214	0.0697331	0.0445751	Ppara/Itgav/Lpl	3
BP	GO:0015865	purine nucleotide transport	3/771	22/28814	0.0201214	0.0697331	0.0445751	Abcc4/Cd47/Lrrc8a	3
BP	GO:0044851	hair cycle phase	3/771	22/28814	0.0201214	0.0697331	0.0445751	Mreg/Psen1/Ctsl	3
BP	GO:0048486	parasympathetic nervous system development	3/771	22/28814	0.0201214	0.0697331	0.0445751	Nav2/Nrp2/Sema3a	3
BP	GO:0060252	positive regulation of glial cell proliferation	3/771	22/28814	0.0201214	0.0697331	0.0445751	Myc/Prkci/Ppp1cc	3
BP	GO:0071398	cellular response to fatty acid	3/771	22/28814	0.0201214	0.0697331	0.0445751	Irs1/Dgat2/Lpl	3
BP	GO:0071404	cellular response to low-density lipoprotein particle stimulus	3/771	22/28814	0.0201214	0.0697331	0.0445751	Socs5/Lpl/Itgb1	3
BP	GO:0072529	pyrimidine-containing compound catabolic process	3/771	22/28814	0.0201214	0.0697331	0.0445751	Tet1/Entpd7/Tet2	3
BP	GO:0098719	sodium ion import across plasma membrane	3/771	22/28814	0.0201214	0.0697331	0.0445751	Slc8a1/Slc6a1/Slc9a6	3
BP	GO:1902254	negative regulation of intrinsic apoptotic signaling pathway by p53 class mediator	3/771	22/28814	0.0201214	0.0697331	0.0445751	Mdm4/Rrn3/Cd44	3
BP	GO:2000114	regulation of establishment of cell polarity	3/771	22/28814	0.0201214	0.0697331	0.0445751	Rictor/Krit1/Rufy3	3
BP	GO:1904951	positive regulation of establishment of protein localization	16/771	337/28814	0.0201534	0.0697957	0.0446151	Ank3/Psen1/Pik3r1/Oxct1/Cacnb3/Dnm1l/Tomm70a/Crebrf/Mapk14/Chp1/Nnat/Cct3/Rufy3/Ptpn5/Adam9/Tmem30a	16
BP	GO:1903052	positive regulation of proteolysis involved in cellular protein catabolic process	8/771	126/28814	0.0202069	0.0699332	0.044703	Tmtc3/Psen1/Rnf19a/Socs5/Smad7/Zyg11b/Cav1/Fmr1	8
BP	GO:0030509	BMP signaling pathway	10/771	176/28814	0.0204966	0.0708383	0.0452816	Lemd3/Ube2o/Smad7/Pdcd4/Slc33a1/Trim33/Ski/Rbpj/Cav1/Tbx20	10
BP	GO:0061572	actin filament bundle organization	10/771	176/28814	0.0204966	0.0708383	0.0452816	Nf2/Gas7/Pik3r1/Map3k1/Fermt2/Cd47/Tgfbr1/Fscn1/Braf/Rdx	10
BP	GO:0050954	sensory perception of mechanical stimulus	15/771	310/28814	0.020622	0.0710375	0.0454089	Nav2/Spry2/Thrb/Nipbl/Myc/Cacnb3/Scn8a/Ccdc50/Fbxo11/Fam107b/Lrig2/Chd7/Kit/Cxcl12/Bace1	15
BP	GO:0044839	cell cycle G2/M phase transition	9/771	151/28814	0.0206467	0.0710375	0.0454089	Lats1/Taok1/Skp2/Lmnb1/Mastl/Camk2d/Cdk14/Abraxas1/Arpp19	9
BP	GO:0002639	positive regulation of immunoglobulin production	5/771	59/28814	0.020667	0.0710375	0.0454089	Il10/Stat6/Dnajb9/Shld1/Il21	5
BP	GO:0003170	heart valve development	5/771	59/28814	0.020667	0.0710375	0.0454089	Mdm4/Nfatc1/Jag1/Rbpj/Tbx20	5
BP	GO:0045778	positive regulation of ossification	5/771	59/28814	0.020667	0.0710375	0.0454089	Thrb/Nipbl/Slc8a1/Lrp6/Tent5a	5
BP	GO:0051155	positive regulation of striated muscle cell differentiation	5/771	59/28814	0.020667	0.0710375	0.0454089	Bcl2/Akap6/Ccn4/Mapk14/Atp11a	5
BP	GO:1900015	regulation of cytokine production involved in inflammatory response	5/771	59/28814	0.020667	0.0710375	0.0454089	Stat3/Ppara/Mapk14/Pdcd4/Gbp5	5
BP	GO:1903793	positive regulation of anion transport	5/771	59/28814	0.020667	0.0710375	0.0454089	Psen1/Syt4/Stxbp1/Slc6a1/Itgb1	5
BP	GO:0021761	limbic system development	7/771	103/28814	0.0207748	0.0713592	0.0456146	Btg2/Nrp2/Zbtb18/Nf2/Csf1r/Zeb2/Sema3a	7
BP	GO:0051101	regulation of DNA binding	8/771	127/28814	0.0210788	0.0723543	0.0462507	Per2/Psen1/Myc/Hipk3/Hipk1/Nfib/Ski/Zfp462	8
BP	GO:0002824	positive regulation of adaptive immune response based on somatic recombination of immune receptors built from immunoglobulin superfamily domains	9/771	152/28814	0.0214455	0.0734972	0.0469812	Dennd1b/Cd24a/Stat6/H2-D1/H2-Q10/Malt1/Shld1/Il12a/Map3k7	9
BP	GO:0003208	cardiac ventricle morphogenesis	6/771	81/28814	0.0214847	0.0734972	0.0469812	Smad7/Jag1/Chd7/Tgfbr1/Rbpj/Tbx20	6
BP	GO:0008543	fibroblast growth factor receptor signaling pathway	6/771	81/28814	0.0214847	0.0734972	0.0469812	Dstyk/Tbx2/Spry2/Rab14/Spry1/Nptn	6
BP	GO:0045471	response to ethanol	6/771	81/28814	0.0214847	0.0734972	0.0469812	Bcl2/Prkca/Aldh1a1/Trp53inp1/Cnr1/Igf1r	6
BP	GO:1900542	regulation of purine nucleotide metabolic process	6/771	81/28814	0.0214847	0.0734972	0.0469812	Zbtb20/Stat3/Psen1/Myc/Ppara/Slc4a4	6
BP	GO:0050920	regulation of chemotaxis	12/771	230/28814	0.0216743	0.073714	0.0471198	Prkca/Mycbp2/Dnm1l/Ptpn2/Csf1r/Stx3/Ythdf1/Il12a/Akirin1/Sema3a/Cxcl12/Adam10	12
BP	GO:0001881	receptor recycling	4/771	40/28814	0.0216944	0.073714	0.0471198	Psen1/Arfgef2/Pcsk9/Ache	4
BP	GO:0009311	oligosaccharide metabolic process	4/771	40/28814	0.0216944	0.073714	0.0471198	Braf/St8sia1/Mogs/St8sia2	4
BP	GO:0010591	regulation of lamellipodium assembly	4/771	40/28814	0.0216944	0.073714	0.0471198	Abi3/Pik3r1/Akirin1/Fscn1	4
BP	GO:0034110	regulation of homotypic cell-cell adhesion	4/771	40/28814	0.0216944	0.073714	0.0471198	Ank3/Cd24a/Prkca/Rdx	4
BP	GO:0051567	histone H3-K9 methylation	4/771	40/28814	0.0216944	0.073714	0.0471198	Dnmt3b/Arid4a/Zfp110/Dnmt1	4
BP	GO:0060259	regulation of feeding behavior	4/771	40/28814	0.0216944	0.073714	0.0471198	Ankrd26/Stat3/Eif2ak4/Cnr1	4
BP	GO:0060325	face morphogenesis	4/771	40/28814	0.0216944	0.073714	0.0471198	Nipbl/Ski/Lrp6/Plekha1	4
BP	GO:0070849	response to epidermal growth factor	4/771	40/28814	0.0216944	0.073714	0.0471198	Snx6/Zfp36l1/Rasa1/Zfp36l2	4
BP	GO:0106056	regulation of calcineurin-mediated signaling	4/771	40/28814	0.0216944	0.073714	0.0471198	Camta1/Akap6/Chp1/Nfat5	4
BP	GO:0051153	regulation of striated muscle cell differentiation	7/771	104/28814	0.0217785	0.0739502	0.0472708	Bcl2/Akap6/Ccn4/Ppara/Tomm70a/Mapk14/Atp11a	7
BP	GO:0034612	response to tumor necrosis factor	11/771	204/28814	0.0219946	0.0746337	0.0477077	Ccl3/Zfp36l1/Ripk1/Cdip1/Zfp36l2/Mapk14/Ptpn2/Hipk1/Adam9/Map2k7/Adam10	11
BP	GO:0060443	mammary gland morphogenesis	5/771	60/28814	0.0220652	0.0748228	0.0478285	Stat6/Tbx2/Ncoa3/Lrp6/Cav1	5
BP	GO:0006839	mitochondrial transport	9/771	153/28814	0.0222663	0.075454	0.048232	Bcl2/Stat3/Psen1/Ywhaz/Tomm70a/Slc25a46/Bcl2l11/Grpel1/Ptpn5	9
BP	GO:0060348	bone development	13/771	258/28814	0.0223367	0.0756415	0.0483519	Rabgap1l/Ddr2/Cited2/Stc1/Has2/Ccn4/Mapk14/Gnas/Ski/Map3k7/Kit/Lrp6/Cadm1	13
BP	GO:0006140	regulation of nucleotide metabolic process	6/771	82/28814	0.0226747	0.0762207	0.0487221	Zbtb20/Stat3/Psen1/Myc/Ppara/Slc4a4	6
BP	GO:0009142	nucleoside triphosphate biosynthetic process	6/771	82/28814	0.0226747	0.0762207	0.0487221	Tbpl1/Stat3/Adk/Myc/Ppara/Ak1	6
BP	GO:0030641	regulation of cellular pH	6/771	82/28814	0.0226747	0.0762207	0.0487221	Bcl2/Fasl/Chp1/Clic4/Slc4a4/Slc9a6	6
BP	GO:0044774	mitotic DNA integrity checkpoint signaling	6/771	82/28814	0.0226747	0.0762207	0.0487221	Gigyf2/Taok1/Wac/Rpa2/Abraxas1/Tipin	6
BP	GO:0045123	cellular extravasation	6/771	82/28814	0.0226747	0.0762207	0.0487221	Cd47/Rock1/Itga4/Cxcl12/Itgb1/Cd99l2	6
BP	GO:0009151	purine deoxyribonucleotide metabolic process	3/771	23/28814	0.0226892	0.0762207	0.0487221	Adk/Ak2/Dck	3
BP	GO:0031571	mitotic G1 DNA damage checkpoint signaling	3/771	23/28814	0.0226892	0.0762207	0.0487221	Gigyf2/Wac/Rpa2	3
BP	GO:0031649	heat generation	3/771	23/28814	0.0226892	0.0762207	0.0487221	Arrdc3/Cnr1/Ccr5	3
BP	GO:0051043	regulation of membrane protein ectodomain proteolysis	3/771	23/28814	0.0226892	0.0762207	0.0487221	Il10/Lrig2/Adam9	3
BP	GO:0071359	cellular response to dsRNA	3/771	23/28814	0.0226892	0.0762207	0.0487221	Zcchc3/Ddx58/Cav1	3
BP	GO:0071577	zinc ion transmembrane transport	3/771	23/28814	0.0226892	0.0762207	0.0487221	Slc30a10/Slc39a3/Slc39a14	3
BP	GO:1901017	negative regulation of potassium ion transmembrane transporter activity	3/771	23/28814	0.0226892	0.0762207	0.0487221	Ank3/Snx27/Cav1	3
BP	GO:2001237	negative regulation of extrinsic apoptotic signaling pathway	7/771	105/28814	0.0228155	0.0765937	0.0489605	Bcl2/Zmynd11/Ripk1/Itgav/Tgfbr1/Yap1/Phip	7
BP	GO:0014013	regulation of gliogenesis	8/771	129/28814	0.0229019	0.0767816	0.0490807	Nf2/Rtn4/Myc/Qk/Prkci/Cers2/Ski/Ppp1cc	8
BP	GO:0031929	TOR signaling	8/771	129/28814	0.0229019	0.0767816	0.0490807	Ctns/Rictor/Wac/Ubr1/C9orf72/Rragd/Bmt2/Smg1	8
BP	GO:0051924	regulation of calcium ion transport	14/771	287/28814	0.0232953	0.0780486	0.0498906	Bcl2/Akap6/Stc1/Cacnb3/Slc8a1/Ank2/Camk2d/Chd7/Cacna2d1/Orai1/Cav1/Cxcl12/Nfatc3/Fmr1	14
BP	GO:0070231	T cell apoptotic process	5/771	61/28814	0.0235234	0.0782618	0.0500268	Fasl/Ripk1/Il2ra/Bcl2l11/Vhl	5
BP	GO:1903409	reactive oxygen species biosynthetic process	5/771	61/28814	0.0235234	0.0782618	0.0500268	Slc30a10/Ctns/Stat3/Acox1/Ppara	5
BP	GO:0003230	cardiac atrium development	4/771	41/28814	0.0235453	0.0782618	0.0500268	Mdm4/Ank2/Lrp6/Tbx20	4
BP	GO:0010762	regulation of fibroblast migration	4/771	41/28814	0.0235453	0.0782618	0.0500268	Ddr2/Slc8a1/Braf/Itgb1	4
BP	GO:0032365	intracellular lipid transport	4/771	41/28814	0.0235453	0.0782618	0.0500268	Relch/Sgpp1/Pcsk9/Lrp6	4
BP	GO:0045954	positive regulation of natural killer cell mediated cytotoxicity	4/771	41/28814	0.0235453	0.0782618	0.0500268	Rasgrp1/Il21/Il12a/Cadm1	4
BP	GO:0046320	regulation of fatty acid oxidation	4/771	41/28814	0.0235453	0.0782618	0.0500268	Irs1/Ppara/Cnr1/Dgat2	4
BP	GO:0060964	regulation of miRNA-mediated gene silencing	4/771	41/28814	0.0235453	0.0782618	0.0500268	Stat3/Ripk1/Ncor2/Fmr1	4
BP	GO:0071604	transforming growth factor beta production	4/771	41/28814	0.0235453	0.0782618	0.0500268	Cd24a/Itgb8/Laptm4b/Itgav	4
BP	GO:0090181	regulation of cholesterol metabolic process	4/771	41/28814	0.0235453	0.0782618	0.0500268	Thrb/Ttc39b/Dgat2/Erlin2	4
BP	GO:1901568	fatty acid derivative metabolic process	4/771	41/28814	0.0235453	0.0782618	0.0500268	Oxct1/Acot7/Dgat2/Acat1	4
BP	GO:2000772	regulation of cellular senescence	4/771	41/28814	0.0235453	0.0782618	0.0500268	Abi3/Slc30a10/Tbx2/Map3k3	4
BP	GO:0033138	positive regulation of peptidyl-serine phosphorylation	8/771	130/28814	0.0238539	0.0791829	0.0506156	Bcl2/Lats1/Spry2/Cd44/Hax1/Braf/Cav1/Phip	8
BP	GO:0060996	dendritic spine development	8/771	130/28814	0.0238539	0.0791829	0.0506156	Psen1/Pbrm1/Dnm1l/Cpeb3/Caprin1/Adam10/Slc9a6/Fmr1	8
BP	GO:0006352	DNA-templated transcription, initiation	7/771	106/28814	0.0238859	0.079185	0.050617	Zfp451/Tbpl1/Myc/Rrn3/Taf7/Taf5/Gtf2a2	7
BP	GO:0032006	regulation of TOR signaling	7/771	106/28814	0.0238859	0.079185	0.050617	Ctns/Rictor/Wac/Ubr1/C9orf72/Rragd/Bmt2	7
BP	GO:0031667	response to nutrient levels	17/771	373/28814	0.0240995	0.0798404	0.051036	Bcl2/Suox/Ppara/Mapk14/Slc25a25/Eif2ak4/Acadm/Tbl1xr1/Postn/Pcsk9/Rragd/Foxk1/Bmt2/Lrp6/Gabarapl1/Tnrc6a/Lpl	17
BP	GO:0016579	protein deubiquitination	8/771	131/28814	0.0248332	0.0821632	0.0525208	Yod1/Usp34/Taf7/Taf5/Mysm1/Abraxas1/Mindy2/Usp19	8
BP	GO:0051592	response to calcium ion	8/771	131/28814	0.0248332	0.0821632	0.0525208	Syt4/Entpd6/Alg2/Clic4/Braf/Cav1/Adam9/Nfatc3	8
BP	GO:0001657	ureteric bud development	7/771	107/28814	0.0249904	0.0824129	0.0526803	Bcl2/Hs3st3b1/Myc/Smad7/Cd44/Lgr4/Spry1	7
BP	GO:0031343	positive regulation of cell killing	7/771	107/28814	0.0249904	0.0824129	0.0526803	H2-D1/H2-Q10/Rasgrp1/Bcl2l11/Il21/Il12a/Cadm1	7
BP	GO:0036503	ERAD pathway	7/771	107/28814	0.0249904	0.0824129	0.0526803	Yod1/Canx/Ccdc47/Dnajb9/Cav1/Erlin2/Usp19	7
BP	GO:0072163	mesonephric epithelium development	7/771	107/28814	0.0249904	0.0824129	0.0526803	Bcl2/Hs3st3b1/Myc/Smad7/Cd44/Lgr4/Spry1	7
BP	GO:0072164	mesonephric tubule development	7/771	107/28814	0.0249904	0.0824129	0.0526803	Bcl2/Hs3st3b1/Myc/Smad7/Cd44/Lgr4/Spry1	7
BP	GO:0015807	L-amino acid transport	5/771	62/28814	0.0250423	0.0824222	0.0526863	Per2/Ctns/Psen1/Slc7a2/Itgb1	5
BP	GO:0034340	response to type I interferon	5/771	62/28814	0.0250423	0.0824222	0.0526863	Stat2/Ifnar2/Ptpn2/Ythdf3/Oas2	5
BP	GO:0060612	adipose tissue development	5/771	62/28814	0.0250423	0.0824222	0.0526863	Arrdc3/Slc25a25/Pgrmc2/Tbl1xr1/Dgat2	5
BP	GO:0008088	axo-dendritic transport	6/771	84/28814	0.025186	0.0827328	0.0528848	Trak2/Ap3m1/Pura/Madd/Kif1b/Fmr1	6
BP	GO:0043154	negative regulation of cysteine-type endopeptidase activity involved in apoptotic process	6/771	84/28814	0.025186	0.0827328	0.0528848	Nr4a1/Cd44/Dhcr24/Dnajb6/Xiap/Rps6ka3	6
BP	GO:0072332	intrinsic apoptotic signaling pathway by p53 class mediator	6/771	84/28814	0.025186	0.0827328	0.0528848	Mdm4/Myc/Cdip1/Rrn3/Cd44/Hipk1	6
BP	GO:0002320	lymphoid progenitor cell differentiation	3/771	24/28814	0.0254266	0.0827678	0.0529072	Bcl2/Sos2/Kit	3
BP	GO:0003283	atrial septum development	3/771	24/28814	0.0254266	0.0827678	0.0529072	Mdm4/Ank2/Tbx20	3
BP	GO:0030002	cellular anion homeostasis	3/771	24/28814	0.0254266	0.0827678	0.0529072	Fasl/Ckb/Stc1	3
BP	GO:0032515	negative regulation of phosphoprotein phosphatase activity	3/771	24/28814	0.0254266	0.0827678	0.0529072	Rock1/Mastl/Cry2	3
BP	GO:0034383	low-density lipoprotein particle clearance	3/771	24/28814	0.0254266	0.0827678	0.0529072	Ehd1/Pcsk9/Dgat2	3
BP	GO:0034405	response to fluid shear stress	3/771	24/28814	0.0254266	0.0827678	0.0529072	Cited2/Pkd1/Socs5	3
BP	GO:0043371	negative regulation of CD4-positive, alpha-beta T cell differentiation	3/771	24/28814	0.0254266	0.0827678	0.0529072	Socs5/Smad7/Cbfb	3
BP	GO:0055064	chloride ion homeostasis	3/771	24/28814	0.0254266	0.0827678	0.0529072	Fasl/Ckb/Slc12a6	3
BP	GO:0060339	negative regulation of type I interferon-mediated signaling pathway	3/771	24/28814	0.0254266	0.0827678	0.0529072	Stat2/Ptpn2/Ythdf3	3
BP	GO:0080111	DNA demethylation	3/771	24/28814	0.0254266	0.0827678	0.0529072	Tet1/Apobec3/Tet2	3
BP	GO:0098901	regulation of cardiac muscle cell action potential	3/771	24/28814	0.0254266	0.0827678	0.0529072	Ank2/Camk2d/Cav1	3
BP	GO:1990000	amyloid fibril formation	3/771	24/28814	0.0254266	0.0827678	0.0529072	Psen1/Ripk1/Vbp1	3
BP	GO:1990776	response to angiotensin	3/771	24/28814	0.0254266	0.0827678	0.0529072	Slc30a10/Rock1/Cav1	3
BP	GO:2001169	regulation of ATP biosynthetic process	3/771	24/28814	0.0254266	0.0827678	0.0529072	Stat3/Myc/Ppara	3
BP	GO:0006904	vesicle docking involved in exocytosis	4/771	42/28814	0.0254892	0.0829179	0.0530032	Rab10/Rab12/Stx3/Stxbp1	4
BP	GO:0099111	microtubule-based transport	11/771	209/28814	0.0257036	0.0835617	0.0534147	Trak2/Mreg/Kif28/Ap3m1/Nde1/Pura/Madd/Rasgrp1/Ssx2ip/Kif1b/Fmr1	11
BP	GO:0072006	nephron development	9/771	157/28814	0.0257751	0.0836859	0.0534941	Bcl2/Cd24a/Hs3st3b1/Myc/Ctnnd1/Cd44/Jag1/Lgr4/Yap1	9
BP	GO:2001235	positive regulation of apoptotic signaling pathway	9/771	157/28814	0.0257751	0.0836859	0.0534941	Ripk1/Trps1/Myc/Dnm1l/Ptpn2/Bcl2l11/Trp53inp1/Tgfbr1/Cav1	9
BP	GO:0042180	cellular ketone metabolic process	12/771	236/28814	0.0258192	0.0837752	0.0535511	Ankrd26/Irs1/Oxct1/Ppara/Hnf4a/Cnr1/Ncor2/Pptc7/Cav1/Dgat2/Erlin2/Slc37a2	12
BP	GO:0071674	mononuclear cell migration	10/771	183/28814	0.0259861	0.0842625	0.0538627	Ccl3/Cd47/Csf1r/Itga4/Il12a/Akirin1/Cxcl12/Cadm1/Adam10/Cd99l2	10
BP	GO:0031123	RNA 3'-end processing	7/771	108/28814	0.0261294	0.0846728	0.0541249	Lsm11/Ints2/Zfp36l1/Cpeb3/Cstf2t/Ssb/Cstf2	7
BP	GO:0009991	response to extracellular stimulus	18/771	406/28814	0.026354	0.0853458	0.0545551	Bcl2/Suox/Ppara/Mapk14/Slc25a25/Itga4/Eif2ak4/Acadm/Tbl1xr1/Postn/Pcsk9/Rragd/Foxk1/Bmt2/Lrp6/Gabarapl1/Tnrc6a/Lpl	18
BP	GO:0060998	regulation of dendritic spine development	6/771	85/28814	0.0265083	0.0857903	0.0548393	Psen1/Pbrm1/Dnm1l/Cpeb3/Caprin1/Fmr1	6
BP	GO:0030100	regulation of endocytosis	12/771	237/28814	0.0265626	0.0859108	0.0549163	Prkca/Dnm1l/Rock1/Syt4/Napb/Itgav/Pcsk9/Cav1/Ptpn5/Itgb1/Nedd4/Fmr1	12
BP	GO:0016126	sterol biosynthetic process	5/771	63/28814	0.0266228	0.085995	0.0549701	Lbr/Erg28/Dhcr24/Erlin2/Sc5d	5
BP	GO:0031124	mRNA 3'-end processing	5/771	63/28814	0.0266228	0.085995	0.0549701	Lsm11/Zfp36l1/Cpeb3/Cstf2t/Cstf2	5
BP	GO:0007009	plasma membrane organization	9/771	158/28814	0.0267101	0.0861113	0.0550445	Ank3/Fasl/Tlcd1/Myh9/Ank2/Ugcg/Stx2/Cav2/Cav1	9
BP	GO:0045667	regulation of osteoblast differentiation	9/771	158/28814	0.0267101	0.0861113	0.0550445	Ddr2/Fermt2/Ccn4/Nfatc1/Jag1/Gnas/Ski/Yap1/Tent5a	9
BP	GO:1902652	secondary alcohol metabolic process	9/771	158/28814	0.0267101	0.0861113	0.0550445	Lbr/Thrb/Ttc39b/Pcsk9/Dhcr24/Akr1d1/Dgat2/Erlin2/Sc5d	9
BP	GO:0046467	membrane lipid biosynthetic process	8/771	133/28814	0.0268756	0.0865896	0.0553502	Pigm/Samd8/Gal3st3/B4galt5/Sgms2/Cers2/Ugcg/St8sia2	8
BP	GO:0048167	regulation of synaptic plasticity	17/771	378/28814	0.0269217	0.0866827	0.0554097	Psen1/Syt4/Paip2/Stx3/Cpeb3/Stxbp1/Ythdf1/Eif2ak4/Ywhag/Kit/Braf/Pirb/Ptpn5/Kmt2a/Bace1/Nptn/Fmr1	17
BP	GO:0051222	positive regulation of protein transport	15/771	321/28814	0.0270543	0.087054	0.0556471	Ank3/Psen1/Pik3r1/Oxct1/Cacnb3/Dnm1l/Tomm70a/Crebrf/Mapk14/Chp1/Nnat/Rufy3/Ptpn5/Adam9/Tmem30a	15
BP	GO:0002717	positive regulation of natural killer cell mediated immunity	4/771	43/28814	0.0275267	0.0876101	0.0560025	Rasgrp1/Il21/Il12a/Cadm1	4
BP	GO:0046636	negative regulation of alpha-beta T cell activation	4/771	43/28814	0.0275267	0.0876101	0.0560025	Socs5/Smad7/Cd44/Cbfb	4
BP	GO:0060147	regulation of post-transcriptional gene silencing	4/771	43/28814	0.0275267	0.0876101	0.0560025	Stat3/Ripk1/Ncor2/Fmr1	4
BP	GO:0072538	T-helper 17 type immune response	4/771	43/28814	0.0275267	0.0876101	0.0560025	Stat3/Malt1/Smad7/Entpd7	4
BP	GO:0086002	cardiac muscle cell action potential involved in contraction	4/771	43/28814	0.0275267	0.0876101	0.0560025	Ank2/Cacna2d1/Cav1/Scn3b	4
BP	GO:1900368	regulation of post-transcriptional gene silencing by RNA	4/771	43/28814	0.0275267	0.0876101	0.0560025	Stat3/Ripk1/Ncor2/Fmr1	4
BP	GO:0051168	nuclear export	9/771	159/28814	0.0276687	0.0876101	0.0560025	Zc3h11a/Pkd1/Iws1/Malt1/Ssb/Chp1/Chtop/Sdad1/Pom121	9
BP	GO:0010921	regulation of phosphatase activity	6/771	86/28814	0.027876	0.0876101	0.0560025	Ppp1r12a/Lpin1/Rock1/Mastl/Cry2/Chp1	6
BP	GO:0060415	muscle tissue morphogenesis	6/771	86/28814	0.027876	0.0876101	0.0560025	Smad7/Chd7/Tgfbr1/Rbpj/Lrp6/Tbx20	6
BP	GO:0001765	membrane raft assembly	2/771	10/28814	0.0279052	0.0876101	0.0560025	Cav2/Cav1	2
BP	GO:0002357	defense response to tumor cell	2/771	10/28814	0.0279052	0.0876101	0.0560025	Abi3/Rbms3	2
BP	GO:0006591	ornithine metabolic process	2/771	10/28814	0.0279052	0.0876101	0.0560025	Azin1/Hnf4a	2
BP	GO:0007270	neuron-neuron synaptic transmission	2/771	10/28814	0.0279052	0.0876101	0.0560025	Kif1b/Tmod2	2
BP	GO:0007603	phototransduction, visible light	2/771	10/28814	0.0279052	0.0876101	0.0560025	Grk1/Rs1	2
BP	GO:0009157	deoxyribonucleoside monophosphate biosynthetic process	2/771	10/28814	0.0279052	0.0876101	0.0560025	Adk/Dck	2
BP	GO:0010042	response to manganese ion	2/771	10/28814	0.0279052	0.0876101	0.0560025	Slc30a10/Adam9	2
BP	GO:0010624	regulation of Schwann cell proliferation	2/771	10/28814	0.0279052	0.0876101	0.0560025	Cers2/Ski	2
BP	GO:0010745	negative regulation of macrophage derived foam cell differentiation	2/771	10/28814	0.0279052	0.0876101	0.0560025	Ppara/Itgav	2
BP	GO:0010944	negative regulation of transcription by competitive promoter binding	2/771	10/28814	0.0279052	0.0876101	0.0560025	Smad7/Kdm2a	2
BP	GO:0021612	facial nerve structural organization	2/771	10/28814	0.0279052	0.0876101	0.0560025	Nrp2/Sema3a	2
BP	GO:0021979	hypothalamus cell differentiation	2/771	10/28814	0.0279052	0.0876101	0.0560025	Nrp2/Sema3a	2
BP	GO:0032594	protein transport within lipid bilayer	2/771	10/28814	0.0279052	0.0876101	0.0560025	Cd24a/Itgb1	2
BP	GO:0033603	positive regulation of dopamine secretion	2/771	10/28814	0.0279052	0.0876101	0.0560025	Rtn4/Cxcl12	2
BP	GO:0036363	transforming growth factor beta activation	2/771	10/28814	0.0279052	0.0876101	0.0560025	Itgb8/Itgav	2
BP	GO:0043201	response to leucine	2/771	10/28814	0.0279052	0.0876101	0.0560025	Ubr1/Rragd	2
BP	GO:0046053	dAMP metabolic process	2/771	10/28814	0.0279052	0.0876101	0.0560025	Adk/Dck	2
BP	GO:0048280	vesicle fusion with Golgi apparatus	2/771	10/28814	0.0279052	0.0876101	0.0560025	Uso1/Bet1	2
BP	GO:0051001	negative regulation of nitric-oxide synthase activity	2/771	10/28814	0.0279052	0.0876101	0.0560025	Cnr1/Cav1	2
BP	GO:0060385	axonogenesis involved in innervation	2/771	10/28814	0.0279052	0.0876101	0.0560025	Itga4/Sema3a	2
BP	GO:0060982	coronary artery morphogenesis	2/771	10/28814	0.0279052	0.0876101	0.0560025	Sec24b/Tgfbr1	2
BP	GO:0070544	histone H3-K36 demethylation	2/771	10/28814	0.0279052	0.0876101	0.0560025	Kdm2a/Kdm7a	2
BP	GO:0071233	cellular response to leucine	2/771	10/28814	0.0279052	0.0876101	0.0560025	Ubr1/Rragd	2
BP	GO:0086015	SA node cell action potential	2/771	10/28814	0.0279052	0.0876101	0.0560025	Ank2/Scn3b	2
BP	GO:0086018	SA node cell to atrial cardiac muscle cell signaling	2/771	10/28814	0.0279052	0.0876101	0.0560025	Ank2/Scn3b	2
BP	GO:0086064	cell communication by electrical coupling involved in cardiac conduction	2/771	10/28814	0.0279052	0.0876101	0.0560025	Slc8a1/Cav1	2
BP	GO:0086070	SA node cell to atrial cardiac muscle cell communication	2/771	10/28814	0.0279052	0.0876101	0.0560025	Ank2/Scn3b	2
BP	GO:0090091	positive regulation of extracellular matrix disassembly	2/771	10/28814	0.0279052	0.0876101	0.0560025	Ddr2/Fscn1	2
BP	GO:0090148	membrane fission	2/771	10/28814	0.0279052	0.0876101	0.0560025	Dnm1l/Slc25a46	2
BP	GO:1902224	ketone body metabolic process	2/771	10/28814	0.0279052	0.0876101	0.0560025	Oxct1/Acat1	2
BP	GO:0050900	leukocyte migration	17/771	380/28814	0.0281174	0.0877508	0.0560924	Cd24a/Ccl3/Prkca/Rtn4/Dnm1l/Cd47/Rock1/Csf1r/Itga4/Il12a/Akirin1/Kit/Cxcl12/Itgb1/Cadm1/Adam10/Cd99l2	17
BP	GO:0006820	anion transport	21/771	498/28814	0.0282486	0.0877508	0.0560924	Per2/Ctns/Prkca/Psen1/Ripk1/Abcc4/Stc1/Myc/Cd47/Syt4/Stxbp1/Slc23a2/Lrrc8a/Slc12a6/Clic4/Slc4a4/Slc6a1/Slc7a2/Itgb1/Slc37a2/Slc6a8	21
BP	GO:0008347	glial cell migration	5/771	64/28814	0.0282654	0.0877508	0.0560924	Ccl3/Rtn4/Socs7/Cers2/Fubp1	5
BP	GO:0061077	chaperone-mediated protein folding	5/771	64/28814	0.0282654	0.0877508	0.0560924	Hspa14/Tor2a/Dnajc5/Cct3/Dnajb6	5
BP	GO:0001829	trophectodermal cell differentiation	3/771	25/28814	0.0283331	0.0877508	0.0560924	Cited2/Bysl/Yap1	3
BP	GO:0007413	axonal fasciculation	3/771	25/28814	0.0283331	0.0877508	0.0560924	Rtn4/Cnr1/Sema3a	3
BP	GO:0009127	purine nucleoside monophosphate biosynthetic process	3/771	25/28814	0.0283331	0.0877508	0.0560924	Adk/Paics/Dck	3
BP	GO:0015813	L-glutamate transmembrane transport	3/771	25/28814	0.0283331	0.0877508	0.0560924	Per2/Psen1/Itgb1	3
BP	GO:0031645	negative regulation of nervous system process	3/771	25/28814	0.0283331	0.0877508	0.0560924	Il10/Lpin1/Cacnb3	3
BP	GO:0035988	chondrocyte proliferation	3/771	25/28814	0.0283331	0.0877508	0.0560924	Ddr2/Stc1/Smad7	3
BP	GO:0044819	mitotic G1/S transition checkpoint signaling	3/771	25/28814	0.0283331	0.0877508	0.0560924	Gigyf2/Wac/Rpa2	3
BP	GO:0046628	positive regulation of insulin receptor signaling pathway	3/771	25/28814	0.0283331	0.0877508	0.0560924	Irs1/Nucks1/Adipor1	3
BP	GO:0048857	neural nucleus development	3/771	25/28814	0.0283331	0.0877508	0.0560924	Bcl2/Sec24b/Nfib	3
BP	GO:0051590	positive regulation of neurotransmitter transport	3/771	25/28814	0.0283331	0.0877508	0.0560924	Dnm1l/Stxbp1/Itgb1	3
BP	GO:0060216	definitive hemopoiesis	3/771	25/28814	0.0283331	0.0877508	0.0560924	Zfp36l2/Cbfb/Kmt2a	3
BP	GO:0090114	COPII-coated vesicle budding	3/771	25/28814	0.0283331	0.0877508	0.0560924	Sec23a/Sec24c/Sec24b	3
BP	GO:0098743	cell aggregation	3/771	25/28814	0.0283331	0.0877508	0.0560924	Pkd1/Mapk14/Sox5	3
BP	GO:0106030	neuron projection fasciculation	3/771	25/28814	0.0283331	0.0877508	0.0560924	Rtn4/Cnr1/Sema3a	3
BP	GO:1901739	regulation of myoblast fusion	3/771	25/28814	0.0283331	0.0877508	0.0560924	Mapk14/Ehd1/Cxcl12	3
BP	GO:1903306	negative regulation of regulated secretory pathway	3/771	25/28814	0.0283331	0.0877508	0.0560924	Syt4/Braf/Fmr1	3
BP	GO:1905820	positive regulation of chromosome separation	3/771	25/28814	0.0283331	0.0877508	0.0560924	Cdc27/Smc2/Ncapd3	3
BP	GO:2000637	positive regulation of miRNA-mediated gene silencing	3/771	25/28814	0.0283331	0.0877508	0.0560924	Stat3/Ripk1/Fmr1	3
BP	GO:0001823	mesonephros development	7/771	110/28814	0.0285125	0.0880359	0.0562747	Bcl2/Hs3st3b1/Myc/Smad7/Cd44/Lgr4/Spry1	7
BP	GO:0014074	response to purine-containing compound	7/771	110/28814	0.0285125	0.0880359	0.0562747	Irs1/Zfp36l1/Akap6/Pik3r1/Slc8a1/Slc6a1/Nt5e	7
BP	GO:0033865	nucleoside bisphosphate metabolic process	7/771	110/28814	0.0285125	0.0880359	0.0562747	Pank3/Pdhx/Hnf4a/Acot7/Dgat2/Acat1/Pdha1	7
BP	GO:0033875	ribonucleoside bisphosphate metabolic process	7/771	110/28814	0.0285125	0.0880359	0.0562747	Pank3/Pdhx/Hnf4a/Acot7/Dgat2/Acat1/Pdha1	7
BP	GO:0034032	purine nucleoside bisphosphate metabolic process	7/771	110/28814	0.0285125	0.0880359	0.0562747	Pank3/Pdhx/Hnf4a/Acot7/Dgat2/Acat1/Pdha1	7
BP	GO:0032890	regulation of organic acid transport	6/771	87/28814	0.0292893	0.0903465	0.0577517	Per2/Psen1/Syt4/Stxbp1/Slc6a1/Itgb1	6
BP	GO:0015711	organic anion transport	16/771	353/28814	0.0292967	0.0903465	0.0577517	Per2/Ctns/Psen1/Abcc4/Myc/Cd47/Syt4/Stxbp1/Slc23a2/Lrrc8a/Slc4a4/Slc6a1/Slc7a2/Itgb1/Slc37a2/Slc6a8	16
BP	GO:0042594	response to starvation	10/771	187/28814	0.0295583	0.0908513	0.0580744	Bcl2/Ppara/Eif2ak4/Acadm/Pcsk9/Rragd/Foxk1/Bmt2/Gabarapl1/Tnrc6a	10
BP	GO:0071772	response to BMP	10/771	187/28814	0.0295583	0.0908513	0.0580744	Lemd3/Ube2o/Smad7/Pdcd4/Slc33a1/Trim33/Ski/Rbpj/Cav1/Tbx20	10
BP	GO:0071773	cellular response to BMP stimulus	10/771	187/28814	0.0295583	0.0908513	0.0580744	Lemd3/Ube2o/Smad7/Pdcd4/Slc33a1/Trim33/Ski/Rbpj/Cav1/Tbx20	10
BP	GO:0016482	cytosolic transport	9/771	161/28814	0.0296581	0.0908513	0.0580744	Vps26a/Ube2o/Snx6/Syt4/Rab14/Atp9a/Tmem87b/Kif1b/Rdx	9
BP	GO:0007616	long-term memory	4/771	44/28814	0.0296587	0.0908513	0.0580744	Ctns/Pja2/Cpeb3/Eif2ak4	4
BP	GO:0010464	regulation of mesenchymal cell proliferation	4/771	44/28814	0.0296587	0.0908513	0.0580744	Irs1/Myc/Nfib/Lrp6	4
BP	GO:0030851	granulocyte differentiation	4/771	44/28814	0.0296587	0.0908513	0.0580744	Lbr/Cited2/Hax1/Nkap	4
BP	GO:0042789	mRNA transcription by RNA polymerase II	4/771	44/28814	0.0296587	0.0908513	0.0580744	Stat3/Thrb/Taf7/Taf5	4
BP	GO:0046621	negative regulation of organ growth	4/771	44/28814	0.0296587	0.0908513	0.0580744	Ankrd26/Cited2/Ppara/Tomm70a	4
BP	GO:0097028	dendritic cell differentiation	4/771	44/28814	0.0296587	0.0908513	0.0580744	Itgb8/Psen1/Rbpj/Pirb	4
BP	GO:1901021	positive regulation of calcium ion transmembrane transporter activity	4/771	44/28814	0.0296587	0.0908513	0.0580744	Akap6/Cacnb3/Ank2/Cacna2d1	4
BP	GO:0010632	regulation of epithelial cell migration	12/771	241/28814	0.0296927	0.0909002	0.0581056	Adipor1/Prkca/Rtn4/Map2k3/Map3k3/Stc1/Has2/Krit1/Sema3a/Adam9/Amotl1/Ets1	12
BP	GO:0010522	regulation of calcium ion transport into cytosol	7/771	111/28814	0.0297575	0.0909326	0.0581263	Bcl2/Akap6/Slc8a1/Ank2/Camk2d/Chd7/Cav1	7
BP	GO:0045739	positive regulation of DNA repair	7/771	111/28814	0.0297575	0.0909326	0.0581263	Ino80d/Smchd1/Slf2/Shld1/Meaf6/Abraxas1/Fam168a	7
BP	GO:0071482	cellular response to light stimulus	7/771	111/28814	0.0297575	0.0909326	0.0581263	Pik3r1/Eif2ak4/Trp53inp1/Grk1/Nedd4/Fmr1/Rs1	7
BP	GO:0098742	cell-cell adhesion via plasma-membrane adhesion molecules	11/771	214/28814	0.0298459	0.0911425	0.0582605	Dscaml1/Il10/Cd24a/Alcam/Mapk14/Pcdha9/Pcdha4/Pcdha7/Itga4/Cadm1/Nptn	11
BP	GO:0002534	cytokine production involved in inflammatory response	5/771	65/28814	0.0299709	0.0911425	0.0582605	Stat3/Ppara/Mapk14/Pdcd4/Gbp5	5
BP	GO:0009247	glycolipid biosynthetic process	5/771	65/28814	0.0299709	0.0911425	0.0582605	Pigm/Gal3st3/B4galt5/Ugcg/St8sia2	5
BP	GO:0032835	glomerulus development	5/771	65/28814	0.0299709	0.0911425	0.0582605	Bcl2/Cd24a/Ctnnd1/Jag1/Lgr4	5
BP	GO:0043331	response to dsRNA	5/771	65/28814	0.0299709	0.0911425	0.0582605	Ddx21/Peli1/Zcchc3/Ddx58/Cav1	5
BP	GO:0045661	regulation of myoblast differentiation	5/771	65/28814	0.0299709	0.0911425	0.0582605	Zfp36l1/Pik3r1/Mapk14/Akirin1/Mbnl3	5
BP	GO:0070534	protein K63-linked ubiquitination	5/771	65/28814	0.0299709	0.0911425	0.0582605	Ube2o/Peli1/Bfar/Zfp91/Nedd4	5
BP	GO:0098930	axonal transport	5/771	65/28814	0.0299709	0.0911425	0.0582605	Trak2/Ap3m1/Madd/Kif1b/Fmr1	5
BP	GO:0008277	regulation of G protein-coupled receptor signaling pathway	8/771	136/28814	0.0301532	0.0916419	0.0585797	Arrdc3/Slc39a14/Mgrn1/Rock1/Pdcl/Grk1/Itgb1/Tmod2	8
BP	GO:0006397	mRNA processing	20/771	472/28814	0.0303622	0.0922212	0.05895	Tia1/Snrpd3/Lsm11/Zfp36l1/Rbm25/Prpf4b/Ddx17/Qk/Iws1/Cpeb3/Cstf2t/Celf2/Mbnl1/Grsf1/Cnot6l/Zcchc8/Luc7l2/Mbnl3/Fmr1/Cstf2	20
BP	GO:0021700	developmental maturation	16/771	355/28814	0.030626	0.0929664	0.0594264	Ank3/Mreg/Bcl2/Psen1/Ctsl/Ywhaz/Brd1/Syt4/Stxbp1/B4galt5/Il21/Reck/Sez6l/Rbpj/Cbfb/Fem1b	16
BP	GO:0006637	acyl-CoA metabolic process	6/771	88/28814	0.0307489	0.0932274	0.0595932	Pdhx/Hnf4a/Acot7/Dgat2/Acat1/Pdha1	6
BP	GO:0035383	thioester metabolic process	6/771	88/28814	0.0307489	0.0932274	0.0595932	Pdhx/Hnf4a/Acot7/Dgat2/Acat1/Pdha1	6
BP	GO:0051251	positive regulation of lymphocyte activation	19/771	443/28814	0.0307785	0.093261	0.0596147	Bcl2/Il10/Cd24a/Stat6/Peli1/Adk/Egr3/Cd47/Cd320/Socs5/Malt1/Rasgrp1/Il2ra/Shld1/Il21/Il12a/Cav1/Cbfb/Nkap	19
BP	GO:0021987	cerebral cortex development	7/771	112/28814	0.0310385	0.0939357	0.060046	Zbtb18/Rtn4/Socs7/Psen1/Nde1/Btbd3/Lrp6	7
BP	GO:0043266	regulation of potassium ion transport	7/771	112/28814	0.0310385	0.0939357	0.060046	Ank3/Akap6/Snx27/Ank2/Cav1/Itgb1/Nedd4	7
BP	GO:0001959	regulation of cytokine-mediated signaling pathway	8/771	137/28814	0.0313042	0.0941495	0.0601827	Cd24a/Stat2/Ripk1/Crebrf/Ptpn2/Hipk1/Ythdf3/Cav1	8
BP	GO:0001573	ganglioside metabolic process	3/771	26/28814	0.0314081	0.0941495	0.0601827	Itgb8/B4galt5/St8sia2	3
BP	GO:0002726	positive regulation of T cell cytokine production	3/771	26/28814	0.0314081	0.0941495	0.0601827	Dennd1b/Malt1/Map3k7	3
BP	GO:0006925	inflammatory cell apoptotic process	3/771	26/28814	0.0314081	0.0941495	0.0601827	Fasl/Cd44/Ccr5	3
BP	GO:0010742	macrophage derived foam cell differentiation	3/771	26/28814	0.0314081	0.0941495	0.0601827	Ppara/Itgav/Lpl	3
BP	GO:0016082	synaptic vesicle priming	3/771	26/28814	0.0314081	0.0941495	0.0601827	Snap29/Stxbp1/Napb	3
BP	GO:0032925	regulation of activin receptor signaling pathway	3/771	26/28814	0.0314081	0.0941495	0.0601827	Lemd3/Smad7/Ski	3
BP	GO:0035384	thioester biosynthetic process	3/771	26/28814	0.0314081	0.0941495	0.0601827	Pdhx/Acat1/Pdha1	3
BP	GO:0035510	DNA dealkylation	3/771	26/28814	0.0314081	0.0941495	0.0601827	Tet1/Apobec3/Tet2	3
BP	GO:0045838	positive regulation of membrane potential	3/771	26/28814	0.0314081	0.0941495	0.0601827	Ank3/Ctns/Myc	3
BP	GO:0060148	positive regulation of post-transcriptional gene silencing	3/771	26/28814	0.0314081	0.0941495	0.0601827	Stat3/Ripk1/Fmr1	3
BP	GO:0070723	response to cholesterol	3/771	26/28814	0.0314081	0.0941495	0.0601827	Tgfbr1/Lrp6/Ccr5	3
BP	GO:0071616	acyl-CoA biosynthetic process	3/771	26/28814	0.0314081	0.0941495	0.0601827	Pdhx/Acat1/Pdha1	3
BP	GO:1900370	positive regulation of post-transcriptional gene silencing by RNA	3/771	26/28814	0.0314081	0.0941495	0.0601827	Stat3/Ripk1/Fmr1	3
BP	GO:1904996	positive regulation of leukocyte adhesion to vascular endothelial cell	3/771	26/28814	0.0314081	0.0941495	0.0601827	Itga4/Nfat5/Ets1	3
BP	GO:2000765	regulation of cytoplasmic translation	3/771	26/28814	0.0314081	0.0941495	0.0601827	Igf2bp1/Cpeb3/Fmr1	3
BP	GO:0051851	modulation by host of symbiont process	5/771	66/28814	0.0317397	0.0950871	0.060782	Nucks1/Csf1r/Eif2ak4/Cav2/Fmr1	5
BP	GO:0001569	branching involved in blood vessel morphogenesis	4/771	45/28814	0.0318857	0.0952413	0.0608806	Gna13/Cxcl12/Nfatc3/Tbx20	4
BP	GO:0009261	ribonucleotide catabolic process	4/771	45/28814	0.0318857	0.0952413	0.0608806	Entpd7/Acot7/Acat1/Nt5e	4
BP	GO:0030225	macrophage differentiation	4/771	45/28814	0.0318857	0.0952413	0.0608806	Prkca/Ripk1/Ptpn2/Csf1r	4
BP	GO:0060966	regulation of gene silencing by RNA	4/771	45/28814	0.0318857	0.0952413	0.0608806	Stat3/Ripk1/Ncor2/Fmr1	4
BP	GO:0097178	ruffle assembly	4/771	45/28814	0.0318857	0.0952413	0.0608806	Arhgef26/Arhgap24/Cav1/Rdx	4
BP	GO:0014032	neural crest cell development	6/771	89/28814	0.0322553	0.0962311	0.0615133	Nrp2/Cited2/Nolc1/Zeb2/Jag1/Sema3a	6
BP	GO:0033627	cell adhesion mediated by integrin	6/771	89/28814	0.0322553	0.0962311	0.0615133	Cd24a/Itgb8/Itga4/Itgav/Adam9/Itgb1	6
BP	GO:0030516	regulation of axon extension	7/771	113/28814	0.032356	0.0963605	0.061596	Rtn4/Ifrd1/Adnp/Sema3a/Rufy3/Cxcl12/Ccr5	7
BP	GO:0035282	segmentation	7/771	113/28814	0.032356	0.0963605	0.061596	Nrp2/Plxna2/Psen1/Zeb2/Sema3a/Rbpj/Lrp6	7
BP	GO:2000106	regulation of leukocyte apoptotic process	7/771	113/28814	0.032356	0.0963605	0.061596	Il10/Cd24a/Myc/Cd44/Vhl/Cxcl12/Ccr5	7
BP	GO:0000819	sister chromatid segregation	10/771	190/28814	0.0324561	0.0965729	0.0617317	Lats1/Kpnb1/Cdc27/Nipbl/Naa50/Slf2/Psrc1/Smc2/Ncapd3/Stag2	10
BP	GO:0045727	positive regulation of translation	8/771	138/28814	0.0324848	0.0965729	0.0617317	Igf2bp1/Akap6/Cpeb3/Ythdf1/Eif2ak4/Ythdf3/Rbms3/Fmr1	8
BP	GO:1905039	carboxylic acid transmembrane transport	8/771	138/28814	0.0324848	0.0965729	0.0617317	Per2/Psen1/Slc38a4/Myc/Slc23a2/Lrrc8a/Slc7a2/Itgb1	8
BP	GO:0006282	regulation of DNA repair	9/771	164/28814	0.0328264	0.0975309	0.0623441	Ino80d/Smchd1/Slf2/Shld1/Meaf6/Rpa2/Abraxas1/Fam168a/Klhl15	9
BP	GO:0000302	response to reactive oxygen species	10/771	191/28814	0.0334649	0.0982416	0.0627984	Bcl2/Ddr2/Il10/Stat6/Aldh3a2/Prkca/Ripk1/Slc8a1/Plekha1/Adam9	10
BP	GO:0006646	phosphatidylethanolamine biosynthetic process	2/771	11/28814	0.0335105	0.0982416	0.0627984	Gm44502/Etnk1	2
BP	GO:0009133	nucleoside diphosphate biosynthetic process	2/771	11/28814	0.0335105	0.0982416	0.0627984	Ak1/Ak2	2
BP	GO:0009191	ribonucleoside diphosphate catabolic process	2/771	11/28814	0.0335105	0.0982416	0.0627984	Entpd7/Nt5e	2
BP	GO:0010728	regulation of hydrogen peroxide biosynthetic process	2/771	11/28814	0.0335105	0.0982416	0.0627984	Ctns/Stat3	2
BP	GO:0010807	regulation of synaptic vesicle priming	2/771	11/28814	0.0335105	0.0982416	0.0627984	Stxbp1/Napb	2
BP	GO:0018026	peptidyl-lysine monomethylation	2/771	11/28814	0.0335105	0.0982416	0.0627984	Kmt5a/Kmt2a	2
BP	GO:0018206	peptidyl-methionine modification	2/771	11/28814	0.0335105	0.0982416	0.0627984	Metap2/Naa30	2
BP	GO:0031620	regulation of fever generation	2/771	11/28814	0.0335105	0.0982416	0.0627984	Cnr1/Ccr5	2
BP	GO:0034351	negative regulation of glial cell apoptotic process	2/771	11/28814	0.0335105	0.0982416	0.0627984	Prkca/Prkci	2
BP	GO:0035336	long-chain fatty-acyl-CoA metabolic process	2/771	11/28814	0.0335105	0.0982416	0.0627984	Acot7/Dgat2	2
BP	GO:0035701	hematopoietic stem cell migration	2/771	11/28814	0.0335105	0.0982416	0.0627984	Bcl11b/Kit	2
BP	GO:0042117	monocyte activation	2/771	11/28814	0.0335105	0.0982416	0.0627984	Adam9/Adam10	2
BP	GO:0042118	endothelial cell activation	2/771	11/28814	0.0335105	0.0982416	0.0627984	Socs5/Tcf4	2
BP	GO:0048505	regulation of timing of cell differentiation	2/771	11/28814	0.0335105	0.0982416	0.0627984	Rbpj/Sox5	2
BP	GO:0071481	cellular response to X-ray	2/771	11/28814	0.0335105	0.0982416	0.0627984	Nucks1/Nipbl	2
BP	GO:0099545	trans-synaptic signaling by trans-synaptic complex	2/771	11/28814	0.0335105	0.0982416	0.0627984	Cadm1/Nptn	2
BP	GO:1900454	positive regulation of long-term synaptic depression	2/771	11/28814	0.0335105	0.0982416	0.0627984	Pirb/Fmr1	2
BP	GO:1900747	negative regulation of vascular endothelial growth factor signaling pathway	2/771	11/28814	0.0335105	0.0982416	0.0627984	Spry2/Il12a	2
BP	GO:1990504	dense core granule exocytosis	2/771	11/28814	0.0335105	0.0982416	0.0627984	Syt4/Stxbp1	2
BP	GO:0001658	branching involved in ureteric bud morphogenesis	5/771	67/28814	0.0335725	0.0982416	0.0627984	Bcl2/Hs3st3b1/Myc/Cd44/Lgr4	5
BP	GO:0032206	positive regulation of telomere maintenance	5/771	67/28814	0.0335725	0.0982416	0.0627984	Ino80d/Rad50/Cct3/Map2k7/Naf1	5
BP	GO:0032387	negative regulation of intracellular transport	5/771	67/28814	0.0335725	0.0982416	0.0627984	Yod1/Chp1/Hnf4a/Pcsk9/Mdfic	5
BP	GO:0032608	interferon-beta production	5/771	67/28814	0.0335725	0.0982416	0.0627984	Zbtb20/Tomm70a/Polr3f/Ddx58/Oas2	5
BP	GO:0032648	regulation of interferon-beta production	5/771	67/28814	0.0335725	0.0982416	0.0627984	Zbtb20/Tomm70a/Polr3f/Ddx58/Oas2	5
BP	GO:0042440	pigment metabolic process	5/771	67/28814	0.0335725	0.0982416	0.0627984	Bcl2/Ctns/Tbx2/Zeb2/Vhl	5
BP	GO:1903825	organic acid transmembrane transport	8/771	139/28814	0.0336954	0.098544	0.0629918	Per2/Psen1/Slc38a4/Myc/Slc23a2/Lrrc8a/Slc7a2/Itgb1	8
BP	GO:0006835	dicarboxylic acid transport	6/771	90/28814	0.0338087	0.098818	0.0631669	Per2/Psen1/Syt4/Stxbp1/Lrrc8a/Itgb1	6
BP	GO:0070665	positive regulation of leukocyte proliferation	9/771	165/28814	0.0339326	0.0991226	0.0633616	Bcl2/Cd24a/Peli1/Adk/Cd320/Csf1r/Il2ra/Il21/Il12a	9
BP	GO:0002691	regulation of cellular extravasation	4/771	46/28814	0.0342082	0.0996387	0.0636915	Cd47/Itga4/Cxcl12/Cd99l2	4
BP	GO:0030890	positive regulation of B cell proliferation	4/771	46/28814	0.0342082	0.0996387	0.0636915	Bcl2/Peli1/Cd320/Il21	4
BP	GO:0035136	forelimb morphogenesis	4/771	46/28814	0.0342082	0.0996387	0.0636915	Nipbl/Lnpk/Reck/Lrp6	4
BP	GO:0060261	positive regulation of transcription initiation from RNA polymerase II promoter	4/771	46/28814	0.0342082	0.0996387	0.0636915	Myc/Taf7/Taf5/Gtf2a2	4
BP	GO:1903115	regulation of actin filament-based movement	4/771	46/28814	0.0342082	0.0996387	0.0636915	Akap6/Stc1/Ank2/Cav1	4
CC	GO:0005769	early endosome	28/787	327/28739	1.24695e-07	4.21864e-05	3.06752e-05	Trak2/Rabgap1l/Slc30a10/Vps26a/Eea1/Nf2/Snx6/Psen1/Slc39a14/Laptm4b/Mgrn1/H2-D1/H2-Q10/Ehd1/Rab14/Atp9a/Snx27/Atp11b/Aph1a/Pcsk9/Tpcn1/Lrp6/Marchf8/Nipa2/St8sia2/Tmem30a/Bace1/Slc9a6	28
CC	GO:0031252	cell leading edge	32/787	412/28739	1.52573e-07	4.21864e-05	3.06752e-05	Abi3/Ablim1/Nf2/Gas7/Rasa1/Ywhaz/Myh9/Myo10/Parvb/Fgd4/Rock1/Stx3/Ctnnd1/Cd44/Caprin1/Itgav/Gnas/Hax1/Prkci/Ssx2ip/Ddx58/Stx2/Rufy3/Arpc3/Fscn1/Gabarapl1/Plekha1/Psd3/Adgre5/Itgb1/Amotl1/Rdx	32
CC	GO:0061695	transferase complex, transferring phosphorus-containing groups	24/787	267/28739	4.07224e-07	6.24759e-05	4.54284e-05	Irs1/Tcea1/Tbpl1/Socs2/Socs7/Prkar1a/Pik3r1/Socs5/Taf7/Taf5/Rpap1/Polr3f/Prkci/C9orf72/Ccne2/Map3k7/Tgfbr1/Pik3r3/Cdk14/Ccni/Gtf2h3/Igf1r/Gtf2a2/Ikbkg	24
CC	GO:0045121	membrane raft	30/787	393/28739	5.35512e-07	6.24759e-05	4.54284e-05	Irs1/Fasl/Cd24a/Stat6/Nf2/Prkca/Lcp2/Prkar1a/Akap6/Psen1/Ripk1/Has2/H2-D1/Rhoq/Ctnnd1/Gnas/Pag1/Cnr1/Tgfbr1/Stx2/Orai1/Lrp6/Cav2/Cav1/Tnfrsf26/Igf1r/Pllp/Erlin2/Itgb1/Nedd4	30
CC	GO:0098857	membrane microdomain	30/787	394/28739	5.64882e-07	6.24759e-05	4.54284e-05	Irs1/Fasl/Cd24a/Stat6/Nf2/Prkca/Lcp2/Prkar1a/Akap6/Psen1/Ripk1/Has2/H2-D1/Rhoq/Ctnnd1/Gnas/Pag1/Cnr1/Tgfbr1/Stx2/Orai1/Lrp6/Cav2/Cav1/Tnfrsf26/Igf1r/Pllp/Erlin2/Itgb1/Nedd4	30
CC	GO:0010494	cytoplasmic stress granule	12/787	76/28739	1.01881e-06	9.39004e-05	6.82782e-05	Tia1/Gigyf2/Igf2bp1/Kpnb1/Rock1/Caprin1/Ythdf1/Ythdf3/Mbnl1/C9orf72/Ogfod1/Fmr1	12
CC	GO:0030027	lamellipodium	18/787	176/28739	1.81334e-06	0.000143254	0.000104165	Abi3/Ablim1/Nf2/Myo10/Parvb/Fgd4/Rock1/Stx3/Ctnnd1/Cd44/Itgav/Hax1/Stx2/Rufy3/Arpc3/Fscn1/Amotl1/Rdx	18
CC	GO:0030133	transport vesicle	25/787	316/28739	2.47226e-06	0.000170895	0.000124263	Rab3ip/Rab10/Sec23a/Erg28/Psen1/Sec24c/Rab12/Syt4/Stx3/Rab14/Madd/Lin7c/Chp1/Gnas/Dnajc5/Sec24b/Aph1a/Tprgl/Stx2/Uso1/Cav2/Ptpn5/Bace1/Cadm1/Adam10	25
CC	GO:0043209	myelin sheath	19/787	215/28739	8.21641e-06	0.000423285	0.000307785	Bcl2/Canx/Rtn4/Ckb/Rala/Ndufv2/Ehd1/Stxbp1/Napb/Prkci/Cct3/Cox6a1/Ubc/Ywhag/Fscn1/Pllp/Itgb1/Rdx/Pdha1	19
CC	GO:0055037	recycling endosome	16/787	159/28739	8.25772e-06	0.000423285	0.000307785	Relch/Slc30a10/Eea1/Rab10/Rab12/Ehd1/Rab14/Atp9a/Arfgef2/Gnas/Atp11b/Tpcn1/St8sia2/Atp11a/Bace1/Slc9a6	16
CC	GO:0090575	RNA polymerase II transcription regulator complex	20/787	235/28739	8.41978e-06	0.000423285	0.000307785	Atf6/Tcea1/Tbpl1/Stat6/Stat2/Tcf7/Stat3/E2f3/Thrb/Myc/Taf7/Tcf4/Smad7/Taf5/Adnp/Ncoa3/Gtf2h3/Cbfb/Yap1/Gtf2a2	20
CC	GO:0016323	basolateral plasma membrane	20/787	246/28739	1.64972e-05	0.000760245	0.0005528	Ank3/Cnnm4/Slc41a1/Dstyk/Slc39a14/Abcc4/Slc8a1/Pkd1/Cd44/Slc23a2/Lin7c/Slc12a6/Ank2/Tgfbr1/Stx2/Slc4a4/Orai1/Cav1/Adam9/Cadm1	20
CC	GO:0035770	ribonucleoprotein granule	20/787	252/28739	2.33738e-05	0.000994287	0.00072298	Tia1/Gigyf2/Zc3h12d/Igf2bp1/Kpnb1/Zfp36l1/Apobec3/Tnrc6b/Rock1/Caprin1/Ythdf1/Chtop/Ythdf3/Mbnl1/C9orf72/Pnrc2/Grsf1/Tnrc6a/Ogfod1/Fmr1	20
CC	GO:0019898	extrinsic component of membrane	23/787	318/28739	2.61515e-05	0.000999444	0.00072673	Wdfy3/Socs2/Eea1/Aldh3a2/Socs7/Gna13/Sec23a/Esyt2/Pik3r1/Gng2/Fermt2/Trio/Tiam1/Socs5/Ctnnd1/Bcl2l11/Gnas/Pik3r3/Ubc/Cav2/Gng12/Fmr1/Rs1	23
CC	GO:0036464	cytoplasmic ribonucleoprotein granule	19/787	234/28739	2.71097e-05	0.000999444	0.00072673	Tia1/Gigyf2/Zc3h12d/Igf2bp1/Kpnb1/Zfp36l1/Apobec3/Tnrc6b/Rock1/Caprin1/Ythdf1/Chtop/Ythdf3/Mbnl1/C9orf72/Pnrc2/Tnrc6a/Ogfod1/Fmr1	19
CC	GO:0097060	synaptic membrane	26/787	390/28739	3.26165e-05	0.00112731	0.000819704	Ank3/Nrp2/Itsn2/Psen1/Fcho2/Rgs7bp/Strn/Slc8a1/Dlgap1/Stx3/Stxbp1/Lin7c/Epb41l1/Ank2/Aph1a/Cnr1/Stx2/Ache/Ptpn5/Chrnb3/Itgb1/Cadm1/Nptn/Adam10/Nt5e/Fmr1	26
CC	GO:0031965	nuclear membrane	19/787	244/28739	4.80556e-05	0.00147647	0.00107359	Bcl2/Ahctf1/Lbr/Lemd3/Kpnb1/Lpin1/Tmem18/Akap6/Psen1/Rasa1/Spin1/Nr4a1/Lmnb1/C9orf72/Akirin1/Maco1/Pom121/Scrn1/Cav2	19
CC	GO:0030426	growth cone	17/787	203/28739	4.80586e-05	0.00147647	0.00107359	Trak2/Rtn4/Psen1/Stx3/Ctnnd1/Itga4/Lrig2/Dclk1/C9orf72/Cnr1/Rufy3/Arpc3/Orai1/Fscn1/Gpm6a/Tmod2/Fmr1	17
CC	GO:0042383	sarcolemma	15/787	165/28739	5.18755e-05	0.00150985	0.00109786	Ank3/Akap6/Psen1/Cacnb3/Slc8a1/Gnas/Ank2/Camk2d/Sgcb/Cacna2d1/Stbd1/Cav2/Cav1/Igf1r/Itgb1	15
CC	GO:0005925	focal adhesion	15/787	169/28739	6.82753e-05	0.00188781	0.00137269	Tns1/Tns3/Itgb8/Rala/Fermt2/Myh9/Parvb/Itgav/Mapre1/Arhgap24/Cav2/Cav1/Itgb1/Peak1/Rdx	15
CC	GO:0030427	site of polarized growth	17/787	210/28739	7.33549e-05	0.00192449	0.00139936	Trak2/Rtn4/Psen1/Stx3/Ctnnd1/Itga4/Lrig2/Dclk1/C9orf72/Cnr1/Rufy3/Arpc3/Orai1/Fscn1/Gpm6a/Tmod2/Fmr1	17
CC	GO:0000151	ubiquitin ligase complex	23/787	341/28739	7.6562e-05	0.00192449	0.00139936	Wdr26/Cdc27/Cbx4/Gid4/Dcaf7/Zswim6/Skp2/Rnf19a/Fbxo11/Ube2d2a/Ubr1/Ubr3/Zyg11b/Rnf11/Fbxl18/Rmnd5a/Amn1/Vhl/Klhl42/Fem1b/Nedd4/Ikbkg/Klhl15	23
CC	GO:0009925	basal plasma membrane	20/787	276/28739	8.38482e-05	0.00196175	0.00142645	Ank3/Cnnm4/Slc41a1/Dstyk/Slc39a14/Abcc4/Slc8a1/Pkd1/Cd44/Slc23a2/Lin7c/Slc12a6/Ank2/Tgfbr1/Stx2/Slc4a4/Orai1/Cav1/Adam9/Cadm1	20
CC	GO:0001726	ruffle	14/787	153/28739	8.51391e-05	0.00196175	0.00142645	Nf2/Gas7/Rasa1/Myh9/Myo10/Rock1/Itgav/Gnas/Ddx58/Fscn1/Plekha1/Psd3/Itgb1/Rdx	14
CC	GO:0000932	P-body	10/787	83/28739	8.97946e-05	0.00198517	0.00144349	Zc3h12d/Zfp36l1/Apobec3/Tnrc6b/Caprin1/Ythdf1/Ythdf3/C9orf72/Pnrc2/Tnrc6a	10
CC	GO:0031901	early endosome membrane	11/787	100/28739	9.37654e-05	0.00198517	0.00144349	Snx6/Slc39a14/H2-D1/H2-Q10/Ehd1/Atp9a/Atp11b/Tpcn1/Marchf8/Tmem30a/Slc9a6	11
CC	GO:0044853	plasma membrane raft	13/787	136/28739	9.69254e-05	0.00198517	0.00144349	Irs1/Fasl/Lcp2/Prkar1a/Akap6/Has2/Ctnnd1/Tgfbr1/Orai1/Lrp6/Cav2/Cav1/Igf1r	13
CC	GO:0030315	T-tubule	9/787	69/28739	0.000107942	0.00213185	0.00155014	Ank3/Akap6/Cacnb3/Slc8a1/Ank2/Camk2d/Cacna2d1/Stbd1/Igf1r	9
CC	GO:0030055	cell-substrate junction	15/787	182/28739	0.000156899	0.0029919	0.00217552	Tns1/Tns3/Itgb8/Rala/Fermt2/Myh9/Parvb/Itgav/Mapre1/Arhgap24/Cav2/Cav1/Itgb1/Peak1/Rdx	15
CC	GO:1902911	protein kinase complex	12/787	126/28739	0.000184208	0.00339558	0.00246904	Irs1/Prkar1a/Prkci/C9orf72/Ccne2/Map3k7/Tgfbr1/Cdk14/Ccni/Gtf2h3/Igf1r/Ikbkg	12
CC	GO:1990635	proximal dendrite	4/787	12/28739	0.000231773	0.00413453	0.00300636	Gigyf2/Rab3ip/Ptpn5/Fmr1	4
CC	GO:0031300	intrinsic component of organelle membrane	23/787	370/28739	0.000253595	0.00418895	0.00304593	Mreg/Atf6/Lemd3/Canx/Ccdc47/Rtn4/Esyt2/Samd8/Slc35a5/Tomm70a/H2-D1/H2-Q10/Syt4/Scd2/Lnpk/Lrrc8a/Sgms2/Cnr1/Pex10/Bet1/Vopp1/Dgat2/Slc37a2	23
CC	GO:0098978	glutamatergic synapse	21/787	323/28739	0.000254853	0.00418895	0.00304593	Nrp2/Dynll2/Prkar1a/Rgs7bp/Rnf19a/Ywhaz/Mapk14/Dlgap1/Syt4/Pura/Stx3/Stxbp1/Napb/Tanc1/Cnr1/Vhl/Itgb1/Cadm1/Adam10/Nedd4/Fmr1	21
CC	GO:0098793	presynapse	28/787	493/28739	0.000257548	0.00418895	0.00304593	Prkca/Rab10/Itsn2/Psen1/Fcho2/Rgs7bp/Rab12/Slc8a1/Syt4/Stx3/Stxbp1/Madd/Tanc1/Dnajc5/Aph1a/C9orf72/Tprgl/Cnr1/Stx2/Ache/Ptpn5/Prkcb/Bace1/Cadm1/Nptn/Adam10/Slc9a6/Fmr1	28
CC	GO:0045178	basal part of cell	20/787	301/28739	0.000267169	0.00422127	0.00306943	Ank3/Cnnm4/Slc41a1/Dstyk/Slc39a14/Abcc4/Slc8a1/Pkd1/Cd44/Slc23a2/Lin7c/Slc12a6/Ank2/Tgfbr1/Stx2/Slc4a4/Orai1/Cav1/Adam9/Cadm1	20
CC	GO:0150034	distal axon	23/787	375/28739	0.000306883	0.0046937	0.00341295	Trak2/Prkca/Rtn4/Psen1/Slc8a1/Stx3/Ctnnd1/Tanc1/Itga4/Lrig2/Dclk1/C9orf72/Tprgl/Cnr1/Rufy3/Arpc3/Orai1/Fscn1/Prkcb/Gpm6a/Tmod2/Slc9a6/Fmr1	23
CC	GO:0044815	DNA packaging complex	13/787	153/28739	0.000314045	0.0046937	0.00341295	Shprh/Bcl11b/Kat6b/Pbrm1/Glyr1/H2az1/Smc2/Meaf6/Hp1bp3/Bcl7a/H2aj/Ncapd3/Stag2	13
CC	GO:0030175	filopodium	10/787	99/28739	0.000388854	0.00565885	0.00411474	Nf2/Myo10/Fgd4/Itgav/Rufy3/Fscn1/Gpm6a/Itgb1/Rdx/Fmr1	10
CC	GO:0031227	intrinsic component of endoplasmic reticulum membrane	13/787	163/28739	0.00057666	0.00817675	0.0059456	Atf6/Canx/Ccdc47/Rtn4/Esyt2/Samd8/H2-D1/H2-Q10/Scd2/Lnpk/Sgms2/Dgat2/Slc37a2	13
CC	GO:0098858	actin-based cell projection	16/787	229/28739	0.000619273	0.00836248	0.00608065	Cd24a/Nf2/Ctsl/Zswim6/Myo10/Fgd4/Cd44/Itgav/Clic4/Rufy3/Fscn1/Gpm6a/Itgb1/Rdx/Nedd4/Fmr1	16
CC	GO:0071782	endoplasmic reticulum tubular network	5/787	26/28739	0.000620003	0.00836248	0.00608065	Kpnb1/Rtn4/Rab10/Reep5/Lnpk	5
CC	GO:0030134	COPII-coated ER to Golgi transport vesicle	7/787	55/28739	0.000727714	0.00937285	0.00681532	Sec23a/Lman2/Sec24c/Sec24b/Pcsk9/Uso1/Yipf6	7
CC	GO:0031301	integral component of organelle membrane	21/787	350/28739	0.000730061	0.00937285	0.00681532	Atf6/Lemd3/Canx/Ccdc47/Rtn4/Samd8/Slc35a5/Tomm70a/H2-D1/H2-Q10/Syt4/Scd2/Lnpk/Lrrc8a/Sgms2/Cnr1/Pex10/Bet1/Vopp1/Dgat2/Slc37a2	21
CC	GO:0005791	rough endoplasmic reticulum	9/787	89/28739	0.00074576	0.00937285	0.00681532	Sec63/Canx/Ccdc47/Psen1/Rab14/Pcsk9/Maco1/Ache/Fmr1	9
CC	GO:0031594	neuromuscular junction	9/787	91/28739	0.000876222	0.0106946	0.00777645	Ank3/Prkar1a/Psen1/Myh9/Dnajc5/Postn/Camk2d/Ache/Itgb1	9
CC	GO:0098791	Golgi apparatus subcompartment	19/787	307/28739	0.000889609	0.0106946	0.00777645	Relch/Rab10/Tgfbi/Fam91a1/H2-D1/Rab14/Atp9a/Arl5b/Ap4e1/Arfgef2/Gnas/Atp11b/Postn/Uso1/Bet1/Atp11a/Bace1/Adam10/Yipf6	19
CC	GO:0005774	vacuolar membrane	16/787	239/28739	0.000977168	0.0114721	0.00834178	Wdfy3/Lmbrd1/Slc29a3/Ctns/Psen1/Slc39a14/Laptm4b/Cdip1/H2-D1/H2-Q10/Thbd/Lrrc8a/Tpcn1/Atp6v1f/Gabarapl1/Tmem9b	16
CC	GO:0005635	nuclear envelope	24/787	434/28739	0.000995773	0.0114721	0.00834178	Wdfy3/Bcl2/Ahctf1/Lbr/Lemd3/Kpnb1/Rtn4/Lpin1/Tmem18/Akap6/Psen1/Rasa1/Spin1/Nr4a1/Lmnb1/Tor2a/Pgrmc2/C9orf72/Akirin1/Maco1/Pom121/Ache/Scrn1/Cav2	24
CC	GO:0098984	neuron to neuron synapse	21/787	361/28739	0.00107824	0.0121687	0.00884829	Ablim1/Rtn4/Rgs7bp/Rnf19a/Ywhaz/Strn/Slc8a1/Dlgap1/Epb41l1/Arfgef2/Snx27/Ank2/Dclk1/Map3k7/Bace1/Cadm1/Nptn/Adam10/Map4/Fmr1/Rs1	21
CC	GO:0017053	transcription repressor complex	8/787	76/28739	0.00111541	0.0123364	0.00897023	Mdm4/Arid4a/Myc/Tbl1xr1/Ski/Ncor2/N4bp2l2/Rbpj	8
CC	GO:0030176	integral component of endoplasmic reticulum membrane	12/787	155/28739	0.00119893	0.0130002	0.00945286	Atf6/Canx/Ccdc47/Rtn4/Samd8/H2-D1/H2-Q10/Scd2/Lnpk/Sgms2/Dgat2/Slc37a2	12
CC	GO:0005942	phosphatidylinositol 3-kinase complex	5/787	30/28739	0.00122712	0.01305	0.00948908	Socs2/Socs7/Pik3r1/Socs5/Pik3r3	5
CC	GO:0005901	caveola	9/787	96/28739	0.00128484	0.0132828	0.00965837	Irs1/Fasl/Akap6/Ctnnd1/Tgfbr1/Lrp6/Cav2/Cav1/Igf1r	9
CC	GO:0030135	coated vesicle	14/787	200/28739	0.00129914	0.0132828	0.00965837	Lmbrd1/Clint1/Sec23a/Lman2/Fcho2/Sec24c/Rab14/Gnas/Dnajc5/Hax1/Sec24b/Pcsk9/Uso1/Yipf6	14
CC	GO:0005802	trans-Golgi network	16/787	246/28739	0.00132107	0.0132828	0.00965837	Relch/Rab10/Tgfbi/Fam91a1/Rab14/Atp9a/Arl5b/Ap4e1/Arfgef2/Gnas/Atp11b/Postn/Atp11a/Bace1/Adam10/Yipf6	16
CC	GO:0005669	transcription factor TFIID complex	5/787	31/28739	0.00143048	0.014126	0.0102715	Tcea1/Taf7/Taf5/Gtf2h3/Gtf2a2	5
CC	GO:0044309	neuron spine	14/787	203/28739	0.00149579	0.0144042	0.0104738	Eea1/Canx/Igf2bp1/Rgs7bp/Strn/Slc8a1/Ctnnd1/Arfgef2/Ppp1cc/Itgb1/Adam10/Nedd4/Slc9a6/Fmr1	14
CC	GO:0016607	nuclear speck	20/787	346/28739	0.00151075	0.0144042	0.0104738	Dennd1b/Zbtb18/Gpatch2/Rbm25/Prpf4b/Cdyl/Ddx17/Brd1/Glis2/Brd2/Mapk14/Csnk1a1/Cry2/Ppig/Chtop/Hipk1/Ppih/Hp1bp3/Luc7l2/Fam76b	20
CC	GO:0070382	exocytic vesicle	15/787	228/28739	0.00164812	0.0154476	0.0112325	Rab3ip/Rab10/Psen1/Rab12/Syt4/Stx3/Madd/Dnajc5/Aph1a/Tprgl/Stx2/Ptpn5/Bace1/Cadm1/Adam10	15
CC	GO:0005912	adherens junction	11/787	142/28739	0.00188118	0.0172394	0.0125353	Nf2/Fermt2/Myh9/Smad7/Ctnnd1/Jag1/Lin7c/Ssx2ip/Itgb1/Rdx/Cd99l2	11
CC	GO:0099522	cytosolic region	4/787	20/28739	0.00190545	0.0172394	0.0125353	Prkca/Prkcb/Nedd4/Fmr1	4
CC	GO:0019867	outer membrane	14/787	209/28739	0.00196398	0.0172394	0.0125353	Bcl2/Rtn4ip1/Lpin1/Psen1/Cpt1b/Dnm1l/Tomm70a/Slc25a46/Armc1/Hax1/Cnr1/Ubc/Ppp1cc/Armcx1	14
CC	GO:0031968	organelle outer membrane	14/787	209/28739	0.00196398	0.0172394	0.0125353	Bcl2/Rtn4ip1/Lpin1/Psen1/Cpt1b/Dnm1l/Tomm70a/Slc25a46/Armc1/Hax1/Cnr1/Ubc/Ppp1cc/Armcx1	14
CC	GO:0005741	mitochondrial outer membrane	13/787	188/28739	0.00212227	0.0180843	0.0131497	Bcl2/Rtn4ip1/Lpin1/Cpt1b/Dnm1l/Tomm70a/Slc25a46/Armc1/Hax1/Cnr1/Ubc/Ppp1cc/Armcx1	13
CC	GO:0070775	H3 histone acetyltransferase complex	3/787	10/28739	0.00212564	0.0180843	0.0131497	Kat6b/Brd1/Meaf6	3
CC	GO:0012507	ER to Golgi transport vesicle membrane	4/787	21/28739	0.00230325	0.0192985	0.0140326	Sec23a/Sec24c/Sec24b/Uso1	4
CC	GO:0014704	intercalated disc	7/787	67/28739	0.00235183	0.0194114	0.0141147	Ank3/Prkca/Akap6/Slc8a1/Ank2/Camk2d/Itgb1	7
CC	GO:0005697	telomerase holoenzyme complex	4/787	22/28739	0.0027547	0.0224022	0.0162894	Smg7/Snrpd3/Lsm11/Gnl3l	4
CC	GO:0016363	nuclear matrix	8/787	89/28739	0.00306622	0.0244182	0.0177553	Ahctf1/Dcaf7/Satb1/Lmnb1/Ppig/Clic4/Ncor2/Stag2	8
CC	GO:1902554	serine/threonine protein kinase complex	9/787	109/28739	0.00309091	0.0244182	0.0177553	Prkci/C9orf72/Ccne2/Map3k7/Tgfbr1/Cdk14/Ccni/Gtf2h3/Ikbkg	9
CC	GO:0044291	cell-cell contact zone	8/787	90/28739	0.00328645	0.0255973	0.0186126	Ank3/Prkca/Akap6/Tiam1/Slc8a1/Ank2/Camk2d/Itgb1	8
CC	GO:0005770	late endosome	15/787	246/28739	0.00340981	0.0261892	0.0190431	Mreg/Ctns/Prkar1a/Ctsl/Slc39a14/Laptm4b/Cdip1/Abca3/Osbpl1a/Rab14/Pcsk9/Marchf8/Tmem30a/Bace1/Slc9a6	15
CC	GO:0042734	presynaptic membrane	10/787	132/28739	0.00349327	0.0264627	0.019242	Itsn2/Fcho2/Rgs7bp/Stx3/Stxbp1/Cnr1/Stx2/Ache/Cadm1/Nptn	10
CC	GO:1990531	phospholipid-translocating ATPase complex	3/787	12/28739	0.00374078	0.0279547	0.0203268	Atp11b/Atp11a/Tmem30a	3
CC	GO:0000139	Golgi membrane	16/787	274/28739	0.00388026	0.0286105	0.0208037	Sec23a/Lman2/Samd8/Dnm1l/Slc35a5/H2-D1/H2-Q10/Chp1/Arfgef2/Sgms2/Man1c1/Rab2a/Ugcg/Uso1/Bet1/Cav1	16
CC	GO:0019897	extrinsic component of plasma membrane	12/787	179/28739	0.00397268	0.0289065	0.0210189	Eea1/Gna13/Esyt2/Gng2/Fermt2/Tiam1/Ctnnd1/Gnas/Cav2/Gng12/Fmr1/Rs1	12
CC	GO:0000775	chromosome, centromeric region	14/787	228/28739	0.00430799	0.0309392	0.022497	Dnmt3b/Ahctf1/Fbxo28/Ppp1r12a/Psen1/Pbrm1/Nde1/Csnk1a1/Meaf6/Ppp1cc/Dnmt1/Ncapd3/Stag2/Fmr1	14
CC	GO:0034399	nuclear periphery	9/787	115/28739	0.00441546	0.0312097	0.0226937	Ahctf1/Lbr/Dcaf7/Satb1/Lmnb1/Ppig/Clic4/Ncor2/Stag2	9
CC	GO:0008021	synaptic vesicle	13/787	205/28739	0.00445853	0.0312097	0.0226937	Rab10/Psen1/Rab12/Stx3/Madd/Dnajc5/Aph1a/Tprgl/Stx2/Ptpn5/Bace1/Cadm1/Adam10	13
CC	GO:0099523	presynaptic cytosol	3/787	13/28739	0.00476475	0.0326993	0.0237768	Prkca/Prkcb/Fmr1	3
CC	GO:0016529	sarcoplasmic reticulum	7/787	76/28739	0.00478958	0.0326993	0.0237768	Ank3/Akap6/Reep5/Hax1/Camk2d/Cacna2d1/Calu	7
CC	GO:0031248	protein acetyltransferase complex	8/787	97/28739	0.00519103	0.034586	0.0251487	Kat6b/Naa30/Brd1/Naa50/Taf7/Taf5/Map3k7/Meaf6	8
CC	GO:1902493	acetyltransferase complex	8/787	97/28739	0.00519103	0.034586	0.0251487	Kat6b/Naa30/Brd1/Naa50/Taf7/Taf5/Map3k7/Meaf6	8
CC	GO:0010008	endosome membrane	16/787	284/28739	0.00545488	0.0359113	0.0261123	Mreg/Vps26a/Snx6/Slc39a14/Laptm4b/Cdip1/Rab12/H2-D1/H2-Q10/Ehd1/Atp9a/Atp11b/Tpcn1/Marchf8/Tmem30a/Slc9a6	16
CC	GO:0005765	lysosomal membrane	12/787	187/28739	0.00561184	0.0360855	0.026239	Lmbrd1/Slc29a3/Ctns/Psen1/Slc39a14/Laptm4b/Cdip1/H2-D1/H2-Q10/Lrrc8a/Tpcn1/Tmem9b	12
CC	GO:0098852	lytic vacuole membrane	12/787	187/28739	0.00561184	0.0360855	0.026239	Lmbrd1/Slc29a3/Ctns/Psen1/Slc39a14/Laptm4b/Cdip1/H2-D1/H2-Q10/Lrrc8a/Tpcn1/Tmem9b	12
CC	GO:0001650	fibrillar center	10/787	142/28739	0.00584071	0.0368585	0.0268011	Nfic/Txnrd1/Aff4/Klf6/Malt1/Smad7/Nolc1/Nfib/Kit/Uso1	10
CC	GO:0030880	RNA polymerase complex	8/787	99/28739	0.00586537	0.0368585	0.0268011	Tcea1/Tbpl1/Taf7/Taf5/Rpap1/Polr3f/Gtf2h3/Gtf2a2	8
CC	GO:0030127	COPII vesicle coat	3/787	14/28739	0.00594187	0.0369197	0.0268456	Sec23a/Sec24c/Sec24b	3
CC	GO:0032279	asymmetric synapse	18/787	339/28739	0.00610912	0.0375372	0.0272946	Ablim1/Rtn4/Rgs7bp/Ywhaz/Strn/Slc8a1/Dlgap1/Epb41l1/Arfgef2/Snx27/Ank2/Dclk1/Map3k7/Cadm1/Nptn/Adam10/Map4/Fmr1	18
CC	GO:0070971	endoplasmic reticulum exit site	4/787	28/28739	0.00677293	0.0411586	0.0299278	Sec23a/Sec24c/H2-D1/Sec24b	4
CC	GO:0000776	kinetochore	10/787	147/28739	0.00740211	0.0444931	0.0323525	Ahctf1/Fbxo28/Ppp1r12a/Psen1/Pbrm1/Nde1/Csnk1a1/Meaf6/Ppp1cc/Ncapd3	10
CC	GO:0098686	hippocampal mossy fiber to CA3 synapse	4/787	29/28739	0.00768924	0.0455777	0.0331411	Rnf19a/Ywhaz/Bace1/Fmr1	4
CC	GO:0098562	cytoplasmic side of membrane	12/787	195/28739	0.00774739	0.0455777	0.0331411	Ptp4a1/Gna13/Esyt2/Gng2/Fermt2/Myh9/Cdip1/Tiam1/Gnas/Kit/Cav2/Gng12	12
CC	GO:0001772	immunological synapse	5/787	46/28739	0.00824524	0.0472678	0.03437	Prkar1a/Myh9/Alcam/Snx27/Nptn	5
CC	GO:0005902	microvillus	8/787	105/28739	0.0082911	0.0472678	0.03437	Cd24a/Ctsl/Cd44/Itgav/Clic4/Fscn1/Rdx/Nedd4	8
CC	GO:0031234	extrinsic component of cytoplasmic side of plasma membrane	8/787	105/28739	0.0082911	0.0472678	0.03437	Gna13/Esyt2/Gng2/Fermt2/Tiam1/Gnas/Cav2/Gng12	8
CC	GO:0045177	apical part of cell	23/787	487/28739	0.00856973	0.0475849	0.0346006	Ddr2/Dstyk/Nf2/Prkca/Psen1/Ctsl/Slc39a14/Abcc4/Stc1/Cacnb3/Bysl/Stx3/Rab14/Cd44/Slc23a2/Jag1/Hax1/Prkci/Clic4/Tgfbr1/Cav1/Amotl1/Rdx	23
CC	GO:0043197	dendritic spine	12/787	198/28739	0.00869519	0.0475849	0.0346006	Canx/Igf2bp1/Rgs7bp/Strn/Slc8a1/Ctnnd1/Arfgef2/Ppp1cc/Itgb1/Adam10/Nedd4/Fmr1	12
CC	GO:0016528	sarcoplasm	7/787	85/28739	0.0087687	0.0475849	0.0346006	Ank3/Akap6/Reep5/Hax1/Camk2d/Cacna2d1/Calu	7
CC	GO:0071556	integral component of lumenal side of endoplasmic reticulum membrane	3/787	16/28739	0.00877696	0.0475849	0.0346006	Canx/H2-D1/H2-Q10	3
CC	GO:0098553	lumenal side of endoplasmic reticulum membrane	3/787	16/28739	0.00877696	0.0475849	0.0346006	Canx/H2-D1/H2-Q10	3
CC	GO:0009898	cytoplasmic side of plasma membrane	11/787	177/28739	0.00982162	0.0518898	0.0377308	Ptp4a1/Gna13/Esyt2/Gng2/Fermt2/Myh9/Tiam1/Gnas/Kit/Cav2/Gng12	11
CC	GO:0031201	SNARE complex	5/787	48/28739	0.00985109	0.0518898	0.0377308	Snap29/Stx3/Napb/Stx2/Bet1	5
CC	GO:0005776	autophagosome	7/787	87/28739	0.00990978	0.0518898	0.0377308	Wdfy3/Snap29/Rab12/Trp53inp2/C9orf72/Trp53inp1/Gabarapl1	7
CC	GO:0005874	microtubule	21/787	438/28739	0.00995565	0.0518898	0.0377308	Ttll10/Kif28/Gas2l3/Dynll2/Spry2/Dnm1l/Nde1/Bysl/Slc8a1/Gramd3/Bcl2l11/Mapre1/Arfgef2/Cct3/Psrc1/Kif1b/Gabarapl1/Tppp3/Sntb2/Map4/Xiap	21
CC	GO:0014069	postsynaptic density	17/787	330/28739	0.0100402	0.0518898	0.0377308	Ablim1/Rtn4/Rgs7bp/Ywhaz/Strn/Slc8a1/Dlgap1/Epb41l1/Snx27/Ank2/Dclk1/Map3k7/Cadm1/Nptn/Adam10/Map4/Fmr1	17
CC	GO:0030018	Z disc	9/787	132/28739	0.0106186	0.054371	0.039535	Ank3/Ppp1r12a/Cfl2/Psen1/Scn8a/Slc8a1/Ank2/Dnajb6/Scn3b	9
CC	GO:0000786	nucleosome	7/787	89/28739	0.0111555	0.0563715	0.0409896	Shprh/Kat6b/Glyr1/H2az1/Meaf6/Hp1bp3/H2aj	7
CC	GO:0098687	chromosomal region	17/787	334/28739	0.0112131	0.0563715	0.0409896	Dnmt3b/Ahctf1/Fbxo28/Ppp1r12a/Rad50/Psen1/Pbrm1/Nde1/Smchd1/Csnk1a1/Meaf6/Rpa2/Ppp1cc/Dnmt1/Ncapd3/Stag2/Fmr1	17
CC	GO:0000779	condensed chromosome, centromeric region	10/787	157/28739	0.0114733	0.0571597	0.0415628	Ahctf1/Fbxo28/Ppp1r12a/Psen1/Pbrm1/Nde1/Csnk1a1/Meaf6/Ppp1cc/Ncapd3	10
CC	GO:0005847	mRNA cleavage and polyadenylation specificity factor complex	3/787	18/28739	0.012281	0.0601007	0.0437013	Csnk1a1/Cstf2t/Cstf2	3
CC	GO:0044305	calyx of Held	3/787	18/28739	0.012281	0.0601007	0.0437013	Prkca/Tprgl/Prkcb	3
CC	GO:0005758	mitochondrial intermembrane space	7/787	91/28739	0.0125108	0.0606883	0.0441286	Fkbp10/Suox/Micu2/Hax1/Txnip/Ak2/Arl2bp	7
CC	GO:0008305	integrin complex	4/787	34/28739	0.0134862	0.064851	0.0471554	Itgb8/Itga4/Itgav/Itgb1	4
CC	GO:0016324	apical plasma membrane	18/787	369/28739	0.0138122	0.0658461	0.047879	Ddr2/Dstyk/Psen1/Slc39a14/Abcc4/Stc1/Cacnb3/Stx3/Rab14/Cd44/Slc23a2/Jag1/Hax1/Prkci/Tgfbr1/Cav1/Amotl1/Rdx	18
CC	GO:0016591	RNA polymerase II, holoenzyme	6/787	72/28739	0.0140133	0.0662339	0.0481609	Tcea1/Tbpl1/Taf7/Taf5/Gtf2h3/Gtf2a2	6
CC	GO:0005834	heterotrimeric G-protein complex	4/787	35/28739	0.0149041	0.069847	0.0507881	Gna13/Gng2/Gnas/Gng12	4
CC	GO:0055029	nuclear DNA-directed RNA polymerase complex	7/787	95/28739	0.0155703	0.0723561	0.0526126	Tcea1/Tbpl1/Taf7/Taf5/Polr3f/Gtf2h3/Gtf2a2	7
CC	GO:0043204	perikaryon	9/787	141/28739	0.0158116	0.0727854	0.0529248	Gigyf2/Map2k4/Ctsl/Rgs7bp/Brd1/C9orf72/Rufy3/Ptpn5/Fmr1	9
CC	GO:0055038	recycling endosome membrane	5/787	54/28739	0.0159259	0.0727854	0.0529248	Rab12/Ehd1/Atp9a/Tpcn1/Slc9a6	5
CC	GO:0000428	DNA-directed RNA polymerase complex	7/787	96/28739	0.0164113	0.0743891	0.0540909	Tcea1/Tbpl1/Taf7/Taf5/Polr3f/Gtf2h3/Gtf2a2	7
CC	GO:0099572	postsynaptic specialization	17/787	352/28739	0.0178921	0.0796907	0.0579458	Ablim1/Rtn4/Rgs7bp/Ywhaz/Strn/Slc8a1/Dlgap1/Epb41l1/Snx27/Ank2/Dclk1/Map3k7/Cadm1/Nptn/Adam10/Map4/Fmr1	17
CC	GO:0016605	PML body	6/787	76/28739	0.017907	0.0796907	0.0579458	Wdfy3/Satb1/Hipk3/Hipk1/Ski/Rpa2	6
CC	GO:1905360	GTPase complex	4/787	37/28739	0.0180133	0.0796907	0.0579458	Gna13/Gng2/Gnas/Gng12	4
CC	GO:0031674	I band	9/787	145/28739	0.0186368	0.0813816	0.0591753	Ank3/Ppp1r12a/Cfl2/Psen1/Scn8a/Slc8a1/Ank2/Dnajb6/Scn3b	9
CC	GO:0030904	retromer complex	3/787	21/28739	0.0188397	0.0813816	0.0591753	Vps26a/Snx6/Snx27	3
CC	GO:0098576	lumenal side of membrane	3/787	21/28739	0.0188397	0.0813816	0.0591753	Canx/H2-D1/H2-Q10	3
CC	GO:0045211	postsynaptic membrane	14/787	273/28739	0.0189841	0.0813816	0.0591753	Ank3/Nrp2/Rgs7bp/Strn/Slc8a1/Dlgap1/Lin7c/Ank2/Ache/Chrnb3/Itgb1/Cadm1/Adam10/Fmr1	14
CC	GO:0000792	heterochromatin	7/787	100/28739	0.0200976	0.085492	0.0621641	Dnmt3b/Zbtb18/Suz12/Satb1/H2az1/Dnmt1/Ncapd3	7
CC	GO:0120114	Sm-like protein family complex	6/787	79/28739	0.021273	0.0887161	0.0645085	Snrpd3/Lsm11/Nolc1/Ppih/Luc7l2/Fmr1	6
CC	GO:0001891	phagocytic cup	3/787	22/28739	0.0213794	0.0887161	0.0645085	Arhgap12/Megf10/Pear1	3
CC	GO:0005849	mRNA cleavage factor complex	3/787	22/28739	0.0213794	0.0887161	0.0645085	Csnk1a1/Cstf2t/Cstf2	3
CC	GO:0032154	cleavage furrow	4/787	39/28739	0.0214972	0.0887161	0.0645085	Nf2/Rala/Myh9/Mastl	4
CC	GO:0030017	sarcomere	11/787	199/28739	0.0217276	0.0890026	0.0647169	Ank3/Ppp1r12a/Cfl2/Psen1/Scn8a/Slc8a1/Ak1/Ank2/Dnajb6/Tmod2/Scn3b	11
CC	GO:0031970	organelle envelope lumen	7/787	104/28739	0.0243251	0.09891	0.0719208	Fkbp10/Suox/Micu2/Hax1/Txnip/Ak2/Arl2bp	7
MF	GO:0044389	ubiquitin-like protein ligase binding	31/767	332/28275	2.77605e-09	1.36312e-06	1.02016e-06	Ube2w/Bcl2/Atf6/Yod1/Shprh/Stat2/Rtn4/Prkar1a/Ckb/Rala/Pik3r1/Ripk1/Ywhaz/Laptm4b/Myc/Pcbp2/Dnm1l/Ccdc50/Smad7/Slf2/Txnip/Ddx58/Ski/Dnaja1/Tgfbr1/Rpa2/Ubc/Gabarapl1/Erlin2/Usp19/Ikbkg	31
MF	GO:0031625	ubiquitin protein ligase binding	30/767	315/28275	3.15172e-09	1.36312e-06	1.02016e-06	Ube2w/Bcl2/Atf6/Yod1/Shprh/Rtn4/Prkar1a/Ckb/Rala/Pik3r1/Ripk1/Ywhaz/Laptm4b/Myc/Pcbp2/Dnm1l/Ccdc50/Smad7/Slf2/Txnip/Ddx58/Ski/Dnaja1/Tgfbr1/Rpa2/Ubc/Gabarapl1/Erlin2/Usp19/Ikbkg	30
MF	GO:0042393	histone binding	27/767	294/28275	4.11893e-08	1.02827e-05	7.69557e-06	Tspyl1/Asf1a/Bptf/Cbx4/Suz12/Mllt6/Atad2b/Zmynd11/Ctsl/Spin1/Kat6b/Brd1/Glyr1/Brd2/Taf7/Brd3/Mllt10/Tbl1xr1/Mysm1/Chd7/Sbno1/Kdm7a/Prkcb/Kmt2a/Phip/Ncapd3/Fmr1	27
MF	GO:0019787	ubiquitin-like protein transferase activity	34/767	440/28275	5.62765e-08	1.02827e-05	7.69557e-06	Ube2w/Zfp451/Shprh/Ube2o/Cbx4/Peli1/Gid4/Rnf167/Arel1/Map3k1/Mycbp2/Peli2/Rnf19a/Mgrn1/Bfar/Pja2/Fbxo11/Ube2d2a/Malt1/Mex3c/Zfp91/Ubr1/Ubr3/Trim2/Wwp1/Rnf11/Rmnd5a/Marchf8/Klhl42/Rnf111/Ube2q2/Nedd4/Rlim/Xiap	34
MF	GO:0004674	protein serine/threonine kinase activity	34/767	441/28275	5.94374e-08	1.02827e-05	7.69557e-06	Dstyk/Lats1/Cdk19/Map2k4/Taok1/Ccl3/Prkca/Map2k3/Map3k3/Map3k1/Ripk1/Prpf4b/Trio/Brd2/Mapk14/Rock1/Csnk1a1/Mastl/Hipk3/Eif2ak4/Hipk1/Prkci/Dclk1/Camk2d/Map3k7/Tgfbr1/Stk40/Cdk14/Braf/Smg1/Prkcb/Map2k7/Grk1/Rps6ka3	34
MF	GO:0030674	protein-macromolecule adaptor activity	28/767	326/28275	9.59788e-08	1.38369e-05	1.03556e-05	Ank3/Irs1/Lmbrd1/Gas2l3/Socs2/Rad50/Stat3/Erg28/Akap6/Cdyl/Peli2/Myh9/Bfar/Snap29/Stx3/Nolc1/Napb/Ap4e1/Ank2/Aph1a/Stx2/Fscn1/Bet1/Cav2/Cav1/Arpc4/Vhl/Fem1b	28
MF	GO:0004842	ubiquitin-protein transferase activity	32/767	418/28275	1.70426e-07	2.10598e-05	1.57612e-05	Ube2w/Shprh/Ube2o/Peli1/Gid4/Rnf167/Arel1/Map3k1/Mycbp2/Peli2/Rnf19a/Mgrn1/Bfar/Pja2/Fbxo11/Ube2d2a/Malt1/Mex3c/Zfp91/Ubr1/Ubr3/Trim2/Wwp1/Rnf11/Rmnd5a/Marchf8/Klhl42/Rnf111/Ube2q2/Nedd4/Rlim/Xiap	32
MF	GO:0003712	transcription coregulator activity	35/767	488/28275	2.19862e-07	2.37726e-05	1.77915e-05	Dnmt3b/Camta1/Zfp451/Per2/Btg2/Nucks1/Cited2/Jmjd1c/Wbp2/Lpin1/Zmynd11/Cdyl/Mier3/Kat6b/Ddx17/Lpin2/Tcf4/Kdm2a/Hipk3/Ncoa3/Hipk1/Tbl1xr1/Mysm1/Akirin1/Ski/Ncor2/N4bp2l2/Kmt5a/Kdm7a/Aebp2/Prkcb/Arl2bp/Cbfb/Yap1/Ets1	35
MF	GO:0061629	RNA polymerase II-specific DNA-binding transcription factor binding	29/767	377/28275	5.80986e-07	5.3193e-05	3.98098e-05	Per2/Lats1/Cited2/Stat3/Wbp2/Lpin1/Ifrd1/Pik3r1/Kat6b/Ppara/Nr4a1/Strn/Mapk14/Taf7/Ptpn2/Nfatc1/Cry2/Hnf4a/Ncoa3/Dnaja1/Ncor2/Rbpj/Mdfic/Gabarapl1/Prkcb/Dnmt1/Tbx20/Ets1/Gtf2a2	29
MF	GO:0060090	molecular adaptor activity	31/767	421/28275	6.14948e-07	5.3193e-05	3.98098e-05	Ank3/Irs1/Lmbrd1/Gas2l3/Socs2/Rad50/Stat3/Erg28/Itsn2/Akap6/Cdyl/Peli2/Myh9/Bfar/Snap29/Dlgap1/Stx3/Nolc1/Napb/Ap4e1/Ank2/Aph1a/Stx2/Fscn1/Bet1/Cav2/Cav1/Arpc4/Vhl/Tnrc6a/Fem1b	31
MF	GO:0140030	modification-dependent protein binding	20/767	209/28275	1.21646e-06	8.91496e-05	6.67198e-05	Ank3/Bptf/Cbx4/Suz12/Atad2b/Zmynd11/Spin1/Glyr1/Brd2/Taf7/Brd3/Ank2/Abraxas1/Kdm7a/Kmt2a/Mindy2/Phip/Ncapd3/Fmr1/Ikbkg	20
MF	GO:0050839	cell adhesion molecule binding	25/767	307/28275	1.23676e-06	8.91496e-05	6.67198e-05	Ank3/Dscaml1/Nf2/Prkca/Rtn4/Itgb8/Psen1/Tgfbi/Fermt2/Myh9/Ccn4/Cd47/Ptpn2/Ctnnd1/Itga4/Itgav/Postn/Gpnmb/Cxcl12/Pirb/Adam9/Itgb1/Cadm1/Rdx/Nptn	25
MF	GO:0004708	MAP kinase kinase activity	6/767	15/28275	1.58637e-06	0.000103496	7.74567e-05	Map2k4/Map2k3/Map3k1/Map3k7/Braf/Map2k7	6
MF	GO:0061659	ubiquitin-like protein ligase activity	26/767	333/28275	1.67508e-06	0.000103496	7.74567e-05	Zfp451/Shprh/Ube2o/Cbx4/Peli1/Gid4/Rnf167/Arel1/Mycbp2/Peli2/Rnf19a/Mgrn1/Bfar/Ube2d2a/Mex3c/Ubr1/Ubr3/Trim2/Wwp1/Rnf11/Rmnd5a/Marchf8/Rnf111/Nedd4/Rlim/Xiap	26
MF	GO:0000149	SNARE binding	14/767	119/28275	4.42776e-06	0.000255334	0.000191093	Sec24c/Snap29/Syt4/Ptpn2/Stx3/Stxbp1/Napb/Sec24b/Txlna/Tpcn1/Stx2/Bet1/Cav2/Cav1	14
MF	GO:0061630	ubiquitin protein ligase activity	24/767	322/28275	9.14486e-06	0.000494394	0.000370006	Shprh/Ube2o/Peli1/Gid4/Rnf167/Arel1/Mycbp2/Peli2/Rnf19a/Mgrn1/Bfar/Ube2d2a/Mex3c/Ubr1/Ubr3/Trim2/Wwp1/Rnf11/Rmnd5a/Marchf8/Rnf111/Nedd4/Rlim/Xiap	24
MF	GO:0019903	protein phosphatase binding	17/767	185/28275	1.29099e-05	0.000656886	0.000491615	Bcl2/Smg7/Stat6/Stat3/Cdc27/Akap6/Pik3r1/Strn/Mapk14/Csf1r/Ctnnd1/Rpa2/Ppp1cc/Pirb/Map2k7/Ppp1r3b/Fmr1	17
MF	GO:0000900	mRNA regulatory element binding translation repressor activity	5/767	13/28275	1.55693e-05	0.00074819	0.000559948	Purb/Paip2/Pura/Cpeb3/Paip2b	5
MF	GO:0019902	phosphatase binding	19/767	233/28275	2.2422e-05	0.00102079	0.000763964	Bcl2/Smg7/Stat6/Stat3/Cdc27/Akap6/Pik3r1/Ppara/Strn/Mapk14/Csf1r/Ctnnd1/Cry2/Rpa2/Ppp1cc/Pirb/Map2k7/Ppp1r3b/Fmr1	19
MF	GO:0046935	1-phosphatidylinositol-3-kinase regulator activity	5/767	15/28275	3.47233e-05	0.00150178	0.00112394	Socs2/Socs7/Pik3r1/Socs5/Pik3r3	5
MF	GO:0140678	molecular function inhibitor activity	9/767	61/28275	3.72673e-05	0.00153506	0.00114884	Bcl2/Pura/Smad7/Camk2d/Nfib/Pcsk9/Cav1/Scn3b/Nedd4	9
MF	GO:0046982	protein heterodimerization activity	22/767	308/28275	4.06891e-05	0.00159982	0.00119731	Bcl2/Atf6/Sos2/Pik3r1/Micu2/Zhx1/Nr4a1/Syt4/Taf7/Tcf4/Nolc1/Il12a/H2az1/Alg2/Rragd/Cav2/Cav1/H2aj/Itgb1/Gtf2a2/Fmr1/Ikbkg	22
MF	GO:0005160	transforming growth factor beta receptor binding	6/767	25/28275	4.45136e-05	0.0016741	0.0012529	Snx6/Fermt2/Smad7/Cd44/Tgfbr1/Rasl11b	6
MF	GO:0005159	insulin-like growth factor receptor binding	5/767	16/28275	4.93794e-05	0.00177972	0.00133194	Irs1/Socs2/Pik3r1/Gnas/Ywhag	5
MF	GO:0019905	syntaxin binding	10/767	79/28275	5.41864e-05	0.00180684	0.00135224	Snap29/Syt4/Ptpn2/Stxbp1/Napb/Txlna/Tpcn1/Bet1/Cav2/Cav1	10
MF	GO:0016791	phosphatase activity	20/767	270/28275	5.43096e-05	0.00180684	0.00135224	Ptp4a1/Armt1/Nt5dc3/Ppp1r12a/Ctdsp2/Tns3/Lpin1/Sgpp1/Ptpn21/Lpin2/Ptpn2/Entpd6/Ppp1cc/Pptc7/Ppm1k/Ptpn5/Dusp8/Ppp1r3b/Phlpp2/Nt5e	20
MF	GO:0004697	protein kinase C activity	5/767	17/28275	6.83939e-05	0.00218769	0.00163727	Ccl3/Prkca/Prkci/Smg1/Prkcb	5
MF	GO:0003714	transcription corepressor activity	16/767	191/28275	7.08154e-05	0.00218769	0.00163727	Dnmt3b/Zfp451/Btg2/Cited2/Zmynd11/Cdyl/Mier3/Tcf4/Hipk3/Hipk1/Tbl1xr1/Ski/Ncor2/N4bp2l2/Kmt5a/Yap1	16
MF	GO:0015605	organophosphate ester transmembrane transporter activity	6/767	28/28275	8.83482e-05	0.00255376	0.00191124	Abcc4/Slc25a25/Lrrc8a/Slc33a1/Slc37a2/Slc25a36	6
MF	GO:0005178	integrin binding	14/767	155/28275	8.85697e-05	0.00255376	0.00191124	Nf2/Prkca/Itgb8/Tgfbi/Fermt2/Myh9/Ccn4/Ptpn2/Itga4/Itgav/Gpnmb/Cxcl12/Adam9/Itgb1	14
MF	GO:0003729	mRNA binding	24/767	372/28275	9.27894e-05	0.00258912	0.00193771	Tia1/Zc3h11a/Zc3h12d/Purb/Igf2bp1/Zfp36l1/Rbm25/Pcbp2/Qk/Zfp36l2/Paip2/Cpeb3/Cstf2t/Celf2/Ythdf1/Ssb/Chtop/Ythdf3/Fubp1/Luc7l2/Serbp1/Rbms3/Fmr1/Cstf2	24
MF	GO:0046873	metal ion transmembrane transporter activity	26/767	421/28275	9.84261e-05	0.00260163	0.00194707	Cnnm4/Slc41a1/Slc30a10/Slc39a3/Psen1/Kcnk5/Slc39a14/Cacnb3/Scn8a/Slc8a1/Pkd1/Slc23a2/Itgav/Slc12a6/Cnr1/Tpcn1/Cacna2d1/Slc4a4/Orai1/Slc6a1/Nipa2/Gpm6a/Scn3b/Magt1/Slc9a6/Slc6a8	26
MF	GO:0030695	GTPase regulator activity	26/767	422/28275	0.000102261	0.00260163	0.00194707	Rabgap1l/Dennd1b/Tbc1d15/Rab3ip/Sec23a/Sos2/Itsn2/Rasa1/Sh3bp5/Mycbp2/Trio/Fgd4/Tiam1/Arhgap12/Madd/Rasgrp1/Arfgef2/C9orf72/Krit1/Arhgap24/Denn2b/Psd3/Arl2bp/Arhgef12/Rasa2/Rp2	26
MF	GO:0060589	nucleoside-triphosphatase regulator activity	26/767	422/28275	0.000102261	0.00260163	0.00194707	Rabgap1l/Dennd1b/Tbc1d15/Rab3ip/Sec23a/Sos2/Itsn2/Rasa1/Sh3bp5/Mycbp2/Trio/Fgd4/Tiam1/Arhgap12/Madd/Rasgrp1/Arfgef2/C9orf72/Krit1/Arhgap24/Denn2b/Psd3/Arl2bp/Arhgef12/Rasa2/Rp2	26
MF	GO:0046332	SMAD binding	10/767	86/28275	0.000112363	0.00277696	0.00207829	Cited2/Purb/Fermt2/Pura/Smad7/Zeb2/Trim33/Ski/Tgfbr1/Rnf111	10
MF	GO:0005085	guanyl-nucleotide exchange factor activity	16/767	200/28275	0.000121762	0.00290015	0.00217048	Dennd1b/Rab3ip/Sos2/Itsn2/Sh3bp5/Mycbp2/Trio/Fgd4/Tiam1/Madd/Rasgrp1/Arfgef2/C9orf72/Denn2b/Psd3/Arhgef12	16
MF	GO:0004712	protein serine/threonine/tyrosine kinase activity	7/767	42/28275	0.000124053	0.00290015	0.00217048	Dstyk/Map2k4/Map2k3/Map3k1/Map3k7/Braf/Map2k7	7
MF	GO:0035014	phosphatidylinositol 3-kinase regulator activity	5/767	20/28275	0.000160163	0.00364582	0.00272854	Socs2/Socs7/Pik3r1/Socs5/Pik3r3	5
MF	GO:0030371	translation repressor activity	6/767	32/28275	0.000193773	0.00419033	0.00313606	Purb/Paip2/Pura/Cpeb3/Paip2b/Fmr1	6
MF	GO:0140677	molecular function activator activity	6/767	32/28275	0.000193773	0.00419033	0.00313606	Tor1aip2/Dnaja1/Dnajb6/Grpel1/Dnaja2/Nsd3	6
MF	GO:0016248	channel inhibitor activity	6/767	33/28275	0.000231438	0.00488278	0.00365428	Bcl2/Camk2d/Pcsk9/Cav1/Scn3b/Nedd4	6
MF	GO:0047485	protein N-terminus binding	12/767	133/28275	0.000279984	0.00576635	0.00431555	Acox1/Nipbl/Stxbp1/Ncoa3/Hax1/Tbl1xr1/Alg2/Rpa2/Ncor2/Rbpj/Ppp1cc/Gtf2h3	12
MF	GO:0015932	nucleobase-containing compound transmembrane transporter activity	7/767	48/28275	0.000294109	0.00591637	0.00442783	Slc29a3/Abcc4/Slc35a5/Slc25a25/Lrrc8a/Slc33a1/Slc25a36	7
MF	GO:0015215	nucleotide transmembrane transporter activity	5/767	23/28275	0.000324941	0.0061185	0.0045791	Abcc4/Slc25a25/Lrrc8a/Slc33a1/Slc25a36	5
MF	GO:0019207	kinase regulator activity	17/767	240/28275	0.00032512	0.0061185	0.0045791	Socs2/Cd24a/Taok1/Socs7/Prkar1a/Pik3r1/Sh3bp5/Spry2/Rictor/Socs5/Malt1/Chp1/Ccne2/Map3k7/Pik3r3/Ccni/Lrp6	17
MF	GO:0016922	nuclear receptor binding	13/767	155/28275	0.000325377	0.0061185	0.0045791	Per2/Lats1/Stat3/Wbp2/Pik3r1/Nr4a1/Strn/Taf7/Cry2/Ncoa3/Ncor2/Prkcb/Dnmt1	13
MF	GO:0005525	GTP binding	22/767	359/28275	0.000365359	0.00667614	0.00499644	Drg2/Gna13/Rab10/Rala/Gfm2/Dnm1l/Rab12/Rhoq/Ehd1/Rab14/Rnd3/Arl5b/Gnas/Nras/Gbp5/Ddx58/Rab2a/Rragd/Rasl11b/Rras2/Gnl3l/Rp2	22
MF	GO:0001671	ATPase activator activity	5/767	24/28275	0.00040134	0.00667614	0.00499644	Tor1aip2/Dnaja1/Dnajb6/Grpel1/Dnaja2	5
MF	GO:0004709	MAP kinase kinase kinase activity	5/767	24/28275	0.00040134	0.00667614	0.00499644	Map3k3/Map3k1/Ripk1/Map3k7/Braf	5
MF	GO:0008139	nuclear localization sequence binding	5/767	24/28275	0.00040134	0.00667614	0.00499644	Lbr/Kpnb1/Tnpo1/Nolc1/Pom121	5
MF	GO:0070577	lysine-acetylated histone binding	5/767	24/28275	0.00040134	0.00667614	0.00499644	Atad2b/Brd2/Brd3/Kmt2a/Phip	5
MF	GO:0140033	acetylation-dependent protein binding	5/767	24/28275	0.00040134	0.00667614	0.00499644	Atad2b/Brd2/Brd3/Kmt2a/Phip	5
MF	GO:0003924	GTPase activity	19/767	294/28275	0.000471545	0.00769596	0.00575968	Drg2/Gna13/Rab10/Rala/Gfm2/Gng2/Dnm1l/Rab12/Rhoq/Entpd7/Rab14/Rnd3/Gnas/Nras/Gbp5/Rab2a/Rragd/Rasl11b/Rras2	19
MF	GO:0019955	cytokine binding	12/767	143/28275	0.00054275	0.00869405	0.00650665	Ifnar2/Csf1r/Cd44/Il2ra/Itga4/Itgav/Hax1/Il12a/Tgfbr1/Kit/Itgb1/Ccr5	12
MF	GO:0140223	general transcription initiation factor activity	6/767	39/28275	0.000593879	0.00934009	0.00699015	Tbpl1/Rrn3/Taf7/Taf5/Gtf2h3/Gtf2a2	6
MF	GO:0033218	amide binding	25/767	452/28275	0.000687805	0.0103969	0.00778109	Fkbp10/Lbr/Kpnb1/Pank3/Ctsl/Tnpo1/Pik3r1/Laptm4b/H2-D1/H2-Q10/Csnk1a1/Nolc1/Adnp/Ppig/Hnf4a/Acadm/Ppih/Dhcr24/Acot7/Gltp/Pom121/Pirb/Igf1r/Bace1/Vbp1	25
MF	GO:0044325	transmembrane transporter binding	12/767	147/28275	0.0006945	0.0103969	0.00778109	Ank3/Akap6/Rasa1/Ywhaz/Slc8a1/Pkd1/Ank2/Camk2d/Cav1/Scn3b/Nptn/Fmr1	12
MF	GO:0008276	protein methyltransferase activity	9/767	89/28275	0.000697135	0.0103969	0.00778109	Pcmtd1/Armt1/Suz12/Fbxo11/Pcmtd2/Setd1b/Kmt5a/Nsd3/Kmt2a	9
MF	GO:0004713	protein tyrosine kinase activity	11/767	128/28275	0.000748596	0.0106362	0.00796018	Ddr2/Nrp2/Dstyk/Map2k4/Map2k3/Csf1r/Hipk3/Hipk1/Kit/Igf1r/Peak1	11
MF	GO:0004698	calcium-dependent protein kinase C activity	4/767	16/28275	0.000753615	0.0106362	0.00796018	Ccl3/Prkca/Prkci/Prkcb	4
MF	GO:0015095	magnesium ion transmembrane transporter activity	4/767	16/28275	0.000753615	0.0106362	0.00796018	Cnnm4/Slc41a1/Nipa2/Magt1	4
MF	GO:0051087	chaperone binding	10/767	109/28275	0.000775645	0.0106362	0.00796018	Lbr/Dnajb9/H2-D1/H2-Q10/Cp/Dnaja1/Dnajb6/Grpel1/Dnaja2/Ubl4a	10
MF	GO:0042578	phosphoric ester hydrolase activity	21/767	357/28275	0.000832156	0.0106362	0.00796018	Ptp4a1/Armt1/Nt5dc3/Ppp1r12a/Ctdsp2/Tns3/Lpin1/Sgpp1/Ptpn21/Lpin2/Ptpn2/Entpd6/Gnas/Ppp1cc/Pptc7/Ppm1k/Ptpn5/Dusp8/Ppp1r3b/Phlpp2/Nt5e	21
MF	GO:0051219	phosphoprotein binding	10/767	110/28275	0.000832885	0.0106362	0.00796018	Irs1/Cbx4/Rasa1/Pik3r1/Csnk1a1/Cd44/Pik3r3/Cav2/Ptpn5/Nedd4	10
MF	GO:0019001	guanyl nucleotide binding	22/767	382/28275	0.000835798	0.0106362	0.00796018	Drg2/Gna13/Rab10/Rala/Gfm2/Dnm1l/Rab12/Rhoq/Ehd1/Rab14/Rnd3/Arl5b/Gnas/Nras/Gbp5/Ddx58/Rab2a/Rragd/Rasl11b/Rras2/Gnl3l/Rp2	22
MF	GO:0032561	guanyl ribonucleotide binding	22/767	382/28275	0.000835798	0.0106362	0.00796018	Drg2/Gna13/Rab10/Rala/Gfm2/Dnm1l/Rab12/Rhoq/Ehd1/Rab14/Rnd3/Arl5b/Gnas/Nras/Gbp5/Ddx58/Rab2a/Rragd/Rasl11b/Rras2/Gnl3l/Rp2	22
MF	GO:0005158	insulin receptor binding	5/767	28/28275	0.000848439	0.0106362	0.00796018	Irs1/Lmbrd1/Pik3r1/Igf1r/Phip	5
MF	GO:0035925	mRNA 3'-UTR AU-rich region binding	5/767	28/28275	0.000848439	0.0106362	0.00796018	Tia1/Zfp36l1/Zfp36l2/Cpeb3/Rbms3	5
MF	GO:0140326	ATPase-coupled intramembrane lipid transporter activity	5/767	28/28275	0.000848439	0.0106362	0.00796018	Abca3/Atp9a/Atp11b/Atp11a/Tmem30a	5
MF	GO:0050840	extracellular matrix binding	7/767	58/28275	0.000950656	0.0116689	0.00873302	Adamts15/Tgfbi/Itgav/Ache/Adam9/Plekha2/Itgb1	7
MF	GO:0031490	chromatin DNA binding	10/767	112/28275	0.000957792	0.0116689	0.00873302	Lemd3/Jmjd1c/Stat3/Wbp2/Suz12/Thrb/Ddx17/H2az1/Sbno1/Nkap	10
MF	GO:0035064	methylated histone binding	10/767	114/28275	0.00109765	0.0130064	0.009734	Bptf/Cbx4/Suz12/Zmynd11/Spin1/Glyr1/Taf7/Kdm7a/Ncapd3/Fmr1	10
MF	GO:0140034	methylation-dependent protein binding	10/767	114/28275	0.00109765	0.0130064	0.009734	Bptf/Cbx4/Suz12/Zmynd11/Spin1/Glyr1/Taf7/Kdm7a/Ncapd3/Fmr1	10
MF	GO:0019003	GDP binding	8/767	79/28275	0.00135293	0.0158146	0.0118357	Rab10/Rala/Rab12/Rab14/Nras/Rab2a/Rragd/Rras2	8
MF	GO:0008200	ion channel inhibitor activity	5/767	31/28275	0.00137168	0.0158201	0.0118398	Camk2d/Pcsk9/Cav1/Scn3b/Nedd4	5
MF	GO:0042169	SH2 domain binding	6/767	46/28275	0.00145228	0.0164933	0.0123437	Irs1/Lax1/Pag1/Kit/Pirb/Adam10	6
MF	GO:0030971	receptor tyrosine kinase binding	8/767	80/28275	0.00146819	0.0164933	0.0123437	Irs1/Rasa1/Pik3r1/Tiam1/Socs5/Ptpn2/Map3k7/Ywhag	8
MF	GO:0015216	purine nucleotide transmembrane transporter activity	4/767	19/28275	0.00150441	0.0166835	0.012486	Abcc4/Slc25a25/Lrrc8a/Slc33a1	4
MF	GO:0034185	apolipoprotein binding	4/767	20/28275	0.00184047	0.020152	0.0150818	Canx/Pcsk9/Lrp6/Lpl	4
MF	GO:0015081	sodium ion transmembrane transporter activity	11/767	145/28275	0.00206128	0.0222876	0.0166801	Cnnm4/Slc41a1/Scn8a/Slc8a1/Slc23a2/Tpcn1/Slc4a4/Slc6a1/Scn3b/Slc9a6/Slc6a8	11
MF	GO:0016251	RNA polymerase II general transcription initiation factor activity	5/767	34/28275	0.00210096	0.0224362	0.0167913	Tbpl1/Taf7/Taf5/Gtf2h3/Gtf2a2	5
MF	GO:0030331	nuclear estrogen receptor binding	6/767	50/28275	0.00224862	0.0237201	0.0177522	Lats1/Wbp2/Pik3r1/Strn/Ncoa3/Dnmt1	6
MF	GO:0003730	mRNA 3'-UTR binding	9/767	106/28275	0.00240096	0.0249043	0.0186385	Tia1/Igf2bp1/Zfp36l1/Zfp36l2/Cpeb3/Celf2/Serbp1/Rbms3/Fmr1	9
MF	GO:0004721	phosphoprotein phosphatase activity	12/767	170/28275	0.00241845	0.0249043	0.0186385	Ptp4a1/Ppp1r12a/Ctdsp2/Ptpn21/Ptpn2/Ppp1cc/Pptc7/Ppm1k/Ptpn5/Dusp8/Ppp1r3b/Phlpp2	12
MF	GO:0005126	cytokine receptor binding	18/767	316/28275	0.00268236	0.026761	0.020028	Fasl/Il10/Socs2/Ccl3/Stat3/Snx6/Pik3r1/Ripk1/Fermt2/Smad7/Cd44/Il21/Il12a/Tgfbr1/Rasl11b/Cxcl12/Zfp110/Fem1b	18
MF	GO:0008757	S-adenosylmethionine-dependent methyltransferase activity	11/767	150/28275	0.00268771	0.026761	0.020028	Dnmt3b/Pcmtd1/Armt1/Fbxo11/Pcmtd2/Trmt10a/Setd1b/Kmt5a/Nsd3/Dnmt1/Kmt2a	11
MF	GO:0051082	unfolded protein binding	8/767	88/28275	0.00269639	0.026761	0.020028	Canx/Hspa14/Cct3/Dnaja1/Dnajb6/Grpel1/Dnaja2/Vbp1	8
MF	GO:0042162	telomeric DNA binding	5/767	36/28275	0.0027225	0.026761	0.020028	Smg7/Rad50/Pura/Rpa2/Smg1	5
MF	GO:0034713	type I transforming growth factor beta receptor binding	3/767	11/28275	0.00278748	0.0270918	0.0202756	Snx6/Fermt2/Smad7	3
MF	GO:0009931	calcium-dependent protein serine/threonine kinase activity	4/767	23/28275	0.00315383	0.0303118	0.0226854	Ccl3/Prkca/Prkci/Prkcb	4
MF	GO:1901505	carbohydrate derivative transmembrane transporter activity	6/767	54/28275	0.00333622	0.0316249	0.0236681	Slc29a3/Slc35a5/Slc25a25/Lrrc8a/Slc33a1/Slc37a2	6
MF	GO:0043022	ribosome binding	7/767	72/28275	0.00336357	0.0316249	0.0236681	Ccdc47/Rictor/Cpeb3/Ythdf1/Ythdf3/Serbp1/Fmr1	7
MF	GO:0051213	dioxygenase activity	8/767	92/28275	0.00355439	0.0328172	0.0245605	Tet1/Ado/P4ha1/Jmjd1c/Kdm2a/Tet2/Kdm7a/Ogfod1	8
MF	GO:0015085	calcium ion transmembrane transporter activity	10/767	134/28275	0.00363828	0.0328172	0.0245605	Psen1/Cacnb3/Slc8a1/Pkd1/Itgav/Cnr1/Tpcn1/Cacna2d1/Orai1/Gpm6a	10
MF	GO:0008168	methyltransferase activity	13/767	202/28275	0.00363831	0.0328172	0.0245605	Dnmt3b/Pcmtd1/Armt1/Suz12/Fbxo11/Pcmtd2/Trmt10a/Setd1b/Kmt5a/Bmt2/Nsd3/Dnmt1/Kmt2a	13
MF	GO:0106222	lncRNA binding	3/767	12/28275	0.00364214	0.0328172	0.0245605	Suz12/Ddx17/Celf2	3
MF	GO:0010857	calcium-dependent protein kinase activity	4/767	24/28275	0.00370432	0.0330334	0.0247223	Ccl3/Prkca/Prkci/Prkcb	4
MF	GO:0001091	RNA polymerase II general transcription initiation factor binding	4/767	25/28275	0.00431647	0.0376094	0.028147	Taf7/Tcf4/Nolc1/Gtf2a2	4
MF	GO:0015294	solute:cation symporter activity	8/767	95/28275	0.00432602	0.0376094	0.028147	Ctns/Slc39a14/Slc23a2/Slc12a6/Slc33a1/Slc4a4/Slc6a1/Slc6a8	8
MF	GO:0071949	FAD binding	5/767	40/28275	0.00434791	0.0376094	0.028147	Acox1/Cry2/Dhcr24/Mthfr/Steap4	5
MF	GO:0005262	calcium channel activity	9/767	116/28275	0.00439578	0.037647	0.0281752	Psen1/Cacnb3/Pkd1/Itgav/Cnr1/Tpcn1/Cacna2d1/Orai1/Gpm6a	9
MF	GO:0017022	myosin binding	7/767	76/28275	0.00455029	0.0385882	0.0288795	Trak2/Taok1/Rab10/Rala/Rab14/Arfgef2/Trim2	7
MF	GO:0015631	tubulin binding	20/767	386/28275	0.00470274	0.0394939	0.0295573	Kif28/Gas2l3/Taok1/Dnm1l/Tiam1/Nde1/Adnp/Chp1/Bcl2l11/Mapre1/Gnas/Psrc1/Maco1/Kif1b/Abraxas1/Krit1/Tppp3/Map4/Fmr1/Vbp1	20
MF	GO:0016706	2-oxoglutarate-dependent dioxygenase activity	6/767	58/28275	0.00477384	0.0397055	0.0297157	Tet1/P4ha1/Kdm2a/Tet2/Kdm7a/Ogfod1	6
MF	GO:1990782	protein tyrosine kinase binding	9/767	118/28275	0.00491669	0.0405042	0.0303135	Irs1/Rasa1/Pik3r1/Tiam1/Socs5/Ptpn2/Map3k7/Ywhag/Itgb1	9
MF	GO:1901681	sulfur compound binding	16/767	284/28275	0.00499038	0.0407234	0.0304775	Adamts15/Nav2/Nrp2/Pank3/Ccn4/Igfals/Lgr4/Hnf4a/Acadm/Postn/Acot7/Bmt2/Gpnmb/Chst15/Adgre5/Lpl	16
MF	GO:0016741	transferase activity, transferring one-carbon groups	13/767	213/28275	0.00566157	0.0457688	0.0342535	Dnmt3b/Pcmtd1/Armt1/Suz12/Fbxo11/Pcmtd2/Trmt10a/Setd1b/Kmt5a/Bmt2/Nsd3/Dnmt1/Kmt2a	13
MF	GO:0022853	active ion transmembrane transporter activity	14/767	238/28275	0.00576156	0.0461459	0.0345357	Slc41a1/Ctns/Slc39a14/Slc8a1/Slc23a2/Slc12a6/Slc33a1/Cox6a1/Slc4a4/Atp6v1f/Slc6a1/Slc37a2/Slc9a6/Slc6a8	14
MF	GO:0051117	ATPase binding	8/767	100/28275	0.00589086	0.0467486	0.0349868	Tor1aip2/Psen1/Rala/Pik3r1/Ank2/Grpel1/Cav1/Rdx	8
MF	GO:0005518	collagen binding	7/767	80/28275	0.0060283	0.0469875	0.0351656	Ddr2/Ctsl/Tgfbi/Smad7/Ache/Adam9/Itgb1	7
MF	GO:0016247	channel regulator activity	10/767	144/28275	0.00602961	0.0469875	0.0351656	Bcl2/Cacnb3/Ank2/Camk2d/Pcsk9/Cav1/Prkcb/Scn3b/Nedd4/Arpp19	10
MF	GO:0045309	protein phosphorylated amino acid binding	6/767	61/28275	0.00611796	0.0472503	0.0353623	Irs1/Rasa1/Pik3r1/Pik3r3/Ptpn5/Nedd4	6
MF	GO:0003697	single-stranded DNA binding	9/767	123/28275	0.00642908	0.0492138	0.0368317	Nucks1/Purb/Rad50/Ssbp2/Pcbp2/Pura/Cry2/Smc2/Rpa2	9
MF	GO:0001098	basal transcription machinery binding	6/767	62/28275	0.00662168	0.0498066	0.0372754	Taf7/Wac/Tcf4/Nolc1/Ncoa3/Gtf2a2	6
MF	GO:0001099	basal RNA polymerase II transcription machinery binding	6/767	62/28275	0.00662168	0.0498066	0.0372754	Taf7/Wac/Tcf4/Nolc1/Ncoa3/Gtf2a2	6
MF	GO:0043021	ribonucleoprotein complex binding	11/767	171/28275	0.00718064	0.0534315	0.0399883	Snrpd3/Ccdc47/Rictor/Eif1a/Cpeb3/Nolc1/Ythdf1/Ythdf3/Ppih/Serbp1/Fmr1	11
MF	GO:0140303	intramembrane lipid transporter activity	5/767	45/28275	0.00722715	0.0534315	0.0399883	Abca3/Atp9a/Atp11b/Atp11a/Tmem30a	5
MF	GO:0005520	insulin-like growth factor binding	4/767	29/28275	0.00744066	0.0536348	0.0401404	Ccn4/Igfals/Itgav/Igf1r	4
MF	GO:0043236	laminin binding	4/767	29/28275	0.00744066	0.0536348	0.0401404	Ache/Adam9/Plekha2/Itgb1	4
MF	GO:0120227	acyl-CoA binding	4/767	29/28275	0.00744066	0.0536348	0.0401404	Pank3/Hnf4a/Acadm/Acot7	4
MF	GO:0008017	microtubule binding	15/767	271/28275	0.00751685	0.0537361	0.0402163	Kif28/Gas2l3/Dnm1l/Tiam1/Nde1/Chp1/Bcl2l11/Mapre1/Psrc1/Maco1/Kif1b/Abraxas1/Krit1/Map4/Fmr1	15
MF	GO:0005048	signal sequence binding	5/767	46/28275	0.0079314	0.0562349	0.0420864	Lbr/Kpnb1/Tnpo1/Nolc1/Pom121	5
MF	GO:0004707	MAP kinase activity	3/767	16/28275	0.00855211	0.0591326	0.044255	Mapk14/Map3k7/Map2k7	3
MF	GO:0001784	phosphotyrosine residue binding	5/767	47/28275	0.0086819	0.0591326	0.044255	Irs1/Rasa1/Pik3r1/Pik3r3/Ptpn5	5
MF	GO:0005245	voltage-gated calcium channel activity	5/767	47/28275	0.0086819	0.0591326	0.044255	Cacnb3/Itgav/Cnr1/Tpcn1/Cacna2d1	5
MF	GO:0031491	nucleosome binding	5/767	47/28275	0.0086819	0.0591326	0.044255	Mllt6/Glyr1/Mllt10/H2az1/Hp1bp3	5
MF	GO:0034212	peptide N-acetyltransferase activity	5/767	47/28275	0.0086819	0.0591326	0.044255	Cdyl/Kat6b/Naa30/Naa50/Ncoa3	5
MF	GO:0050660	flavin adenine dinucleotide binding	7/767	86/28275	0.00887978	0.0600079	0.0449101	Txnrd1/Acox1/Cry2/Acadm/Dhcr24/Mthfr/Steap4	7
MF	GO:0001968	fibronectin binding	5/767	48/28275	0.00948008	0.0635679	0.0475744	Ctsl/Itga4/Itgav/Plekha2/Itgb1	5
MF	GO:0001227	DNA-binding transcription repressor activity, RNA polymerase II-specific	17/767	332/28275	0.00972663	0.0637971	0.0477459	Zbtb20/Zbtb18/Purb/Tcf7/Tbx2/Trps1/Myc/Ppara/Satb1/Nfatc1/Zbtb34/Zeb2/Mynn/Ski/Zfp46/Foxk1/Nfatc3	17
MF	GO:0000295	adenine nucleotide transmembrane transporter activity	3/767	17/28275	0.010178	0.0637971	0.0477459	Slc25a25/Lrrc8a/Slc33a1	3
MF	GO:0005346	purine ribonucleotide transmembrane transporter activity	3/767	17/28275	0.010178	0.0637971	0.0477459	Slc25a25/Lrrc8a/Slc33a1	3
MF	GO:0032183	SUMO binding	3/767	17/28275	0.010178	0.0637971	0.0477459	Cbx4/Serbp1/Rnf111	3
[truncated: 148 more rows]
