# Supplementary material for: BMSC-Derived Exosomal miR-21a-5p Ameliorates Blood–Brain Barrier Injury and Hemorrhagic Transformation
Source: Mol Neurobiol. 2026 Jan 8;63(1):351. doi: 10.1007/s12035-025-05650-6 (PMC12783216; doi:10.1007/s12035-025-05650-6)
Supplement: Supplementary file 4 — Supplementary file4 (XLSX 103 KB) [file 12035_2025_5650_MOESM4_ESM.xlsx]

## Sheet: Supplementary File 3
AverageShortestPathLength	BetweennessCentrality	ClosenessCentrality	ClusteringCoefficient	Degree	Eccentricity	IsSingleNode	MCODE::Clusters (1)	MCODE::Node Status (1)	MCODE::Score (1)	name	NeighborhoodConnectivity	NumberOfDirectedEdges	NumberOfUndirectedEdges	PartnerOfMultiEdgedNodePairs	Radiality	selected	SelfLoops	shared name	Stress	TopologicalCoefficient
3.98799	0.00095288	0.250753	0	2	7	FALSE		Unclustered	0.666667	2900026A02Rik	12.5	2	0	0	0.701201	FALSE	0	2900026A02Rik	2522	0.5
4.38739	0.00026849	0.227926	0	2	8	FALSE		Unclustered	0.666667	Dstyk	7.5	2	0	0	0.661261	FALSE	0	Dstyk	384	0.5
3.04805	0.0310393	0.328079	0.0671937	23	6	FALSE		Unclustered	1.26667	Itsn2	11.5217	23	0	0	0.795195	FALSE	0	Itsn2	84828	0.0675746
3.5015	0.00096305	0.285592	0.666667	6	7	FALSE	Cluster 5	Clustered	5	4931406P16Rik	27.6667	6	0	0	0.74985	FALSE	0	4931406P16Rik	3644	0.280612
2.82132	0.026687	0.354444	0.195238	36	6	FALSE	Cluster 1	Clustered	8.67273	Cav1	25.0833	36	0	0	0.817868	FALSE	0	Cav1	107660	0.0965251
3.16216	0.00274003	0.316239	0.271429	21	6	FALSE		Unclustered	2.57143	Pik3r3	21.0476	21	0	0	0.783784	FALSE	0	Pik3r3	16868	0.133213
3.91742	0.00010097	0.25527	0	2	7	FALSE		Unclustered	0.666667	Rasl11b	14.5	2	0	0	0.708258	FALSE	0	Rasl11b	262	0.5
3.38138	0.00530595	0.295737	0.305556	9	7	FALSE	Cluster 5	Clustered	5	Stbd1	21.4444	9	0	0	0.761862	FALSE	0	Stbd1	20018	0.188492
2.83934	0.0199564	0.352195	0.214715	37	6	FALSE	Cluster 5	Clustered	4.25731	Pik3r1	24.7297	37	0	0	0.816066	FALSE	0	Pik3r1	91450	0.101241
2.69369	0.0552508	0.371237	0.149727	61	6	FALSE	Cluster 4	Clustered	6.90476	Itgb1	20.0164	61	0	0	0.830631	FALSE	0	Itgb1	184572	0.070941
5.95345	0	0.16797	0	1	9	FALSE		Unclustered	0	Abca3	2	1	0	0	0.504655	FALSE	0	Abca3	0	0
4.95495	0.003003	0.201818	0	2	8	FALSE		Unclustered	0.666667	Sgcb	2	2	0	0	0.604505	FALSE	0	Sgcb	8644	0.5
3.95646	3.928e-05	0.252751	0	2	7	FALSE		Unclustered	0.666667	Abcc4	11.5	2	0	0	0.704354	FALSE	0	Abcc4	106	0.5
3.54505	0.00129087	0.282084	0.238095	7	7	FALSE		Unclustered	2.7	Snx27	10.2857	7	0	0	0.745495	FALSE	0	Snx27	3950	0.193277
3.06456	0.00441131	0.326311	0.483333	16	6	FALSE	Cluster 1	Clustered	9	Aldh1a1	34.4375	16	0	0	0.793544	FALSE	0	Aldh1a1	18486	0.185473
4.76426	0	0.209896	0	1	8	FALSE		Unclustered	0	Ablim1	6	1	0	0	0.623574	FALSE	0	Ablim1	0	0
3.76577	0.00427126	0.26555	0.2	6	7	FALSE		Unclustered	3	Celf2	7.5	6	0	0	0.723423	FALSE	0	Celf2	8748	0.25
3.46246	5.196e-05	0.288812	0.666667	3	7	FALSE		Unclustered	1.66667	Abraxas1	30.3333	3	0	0	0.753754	FALSE	0	Abraxas1	124	0.379167
3.45495	0.00132116	0.289439	0.2	5	7	FALSE		Unclustered	1.66667	Rad50	17.4	5	0	0	0.754505	FALSE	0	Rad50	3096	0.220779
3.11111	0.0182726	0.321429	0.125541	22	7	FALSE		Unclustered	2.66667	Mysm1	12.9091	22	0	0	0.788889	FALSE	0	Mysm1	57994	0.0774105
2.55105	0.113004	0.391995	0.062004	64	6	FALSE		Unclustered	2.12418	Ubc	13.6719	64	0	0	0.844895	FALSE	0	Ubc	315872	0.0411932
3.66066	0.00457137	0.273175	0.361111	9	7	FALSE	Cluster 3	Clustered	5	Acadm	9.44444	9	0	0	0.733934	FALSE	0	Acadm	14030	0.200946
4.18769	0.00081145	0.238795	0.3	5	8	FALSE		Unclustered	1.06667	Pdhx	6.8	5	0	0	0.681231	FALSE	0	Pdhx	1980	0.261538
3.53453	0.0004761	0.282923	0.555556	9	7	FALSE	Cluster 3	Clustered	5	Lpl	14	9	0	0	0.746547	FALSE	0	Lpl	2202	0.21875
3.66817	0.00230116	0.272616	0.571429	8	7	FALSE	Cluster 3	Clustered	5	Dgat2	11.375	8	0	0	0.733183	FALSE	0	Dgat2	7426	0.25
4.0991	0.00105629	0.243956	0.3	5	7	FALSE		Unclustered	1.4	Pdha1	8	5	0	0	0.69009	FALSE	0	Pdha1	2328	0.251613
3.94294	0.00152357	0.253618	0.3	5	7	FALSE		Unclustered	1.4	Acat1	7.8	5	0	0	0.705706	FALSE	0	Acat1	4578	0.271429
3.2012	0.00870826	0.312383	0.238095	15	7	FALSE	Cluster 3	Clustered	5	Acox1	15.6667	15	0	0	0.77988	FALSE	0	Acox1	24042	0.12093
4.60811	0	0.217009	1	2	8	FALSE		Unclustered	2	Oxct1	7	2	0	0	0.639189	FALSE	0	Oxct1	0	0.636364
2.86336	0.022573	0.34924	0.215054	31	6	FALSE	Cluster 4	Clustered	6.80556	Ppara	22.5484	31	0	0	0.813664	FALSE	0	Ppara	79374	0.0978962
3.72372	0	0.268548	1	5	7	FALSE	Cluster 3	Clustered	5	Cpt1b	14.4	5	0	0	0.727628	FALSE	0	Cpt1b	0	0.35122
4.27177	0.0006111	0.234095	0.3	5	7	FALSE	Cluster 14	Clustered	3	Sc5d	5.4	5	0	0	0.672823	FALSE	0	Sc5d	982	0.263158
3.27628	0.00473193	0.305225	0.142857	8	6	FALSE		Unclustered	3	Cdyl	18.75	8	0	0	0.772372	FALSE	0	Cdyl	13130	0.170139
3.36186	0.00011729	0.297454	0.4	5	7	FALSE		Unclustered	3	Ache	33.8	5	0	0	0.763814	FALSE	0	Ache	620	0.292174
2.77327	0.0184202	0.360585	0.250694	47	6	FALSE	Cluster 1	Clustered	7.6087	Il10	24.3191	47	0	0	0.822673	FALSE	0	Il10	72482	0.0926588
3.16066	0.0024275	0.31639	0.294118	17	6	FALSE		Unclustered	5	Prkcb	21.9412	17	0	0	0.783934	FALSE	0	Prkcb	13858	0.14549
2.48048	0.0798469	0.403148	0.138591	79	6	FALSE	Cluster 3	Clustered	5.54187	Bcl2	20.7848	79	0	0	0.851952	FALSE	0	Bcl2	311850	0.059349
3.0961	0.00927042	0.322987	0.171429	15	6	FALSE		Unclustered	1.11538	Bace1	18	15	0	0	0.79039	FALSE	0	Bace1	27572	0.11308
3.24474	0.00217318	0.308191	0.254545	11	6	FALSE		Unclustered	1.75	Psen1	16.2727	11	0	0	0.775526	FALSE	0	Psen1	7912	0.139921
5.53153	0	0.180782	0	1	8	FALSE		Unclustered	0	Acot7	2	1	0	0	0.546847	FALSE	0	Acot7	0	0
4.53303	0.003003	0.220603	0	2	7	FALSE		Unclustered	0.666667	Ccdc50	4	2	0	0	0.646697	FALSE	0	Ccdc50	7310	0.5
3.01502	0.00275681	0.331673	0.318681	14	6	FALSE	Cluster 3	Clustered	5	Hnf4a	28.5714	14	0	0	0.798498	FALSE	0	Hnf4a	12484	0.160514
3.19069	0.00144995	0.313412	0.444444	9	6	FALSE		Unclustered	5	Adipor1	34.4444	9	0	0	0.780931	FALSE	0	Adipor1	5550	0.225877
2.85435	0.00902241	0.350342	0.303226	31	6	FALSE	Cluster 4	Clustered	7.05	Irs1	30.0968	31	0	0	0.814565	FALSE	0	Irs1	47398	0.122844
3.35285	0.00556009	0.298253	0.348485	12	7	FALSE		Unclustered	2.88889	Lpin1	15.6667	12	0	0	0.764715	FALSE	0	Lpin1	22720	0.16578
3.07508	0.0120713	0.325195	0.190476	21	7	FALSE	Cluster 3	Clustered	5	Ube2d2a	15.5238	21	0	0	0.792492	FALSE	0	Ube2d2a	34082	0.0926718
3.43544	0.0123844	0.291084	0.3	5	7	FALSE		Unclustered	3	Pex10	21.2	5	0	0	0.756456	FALSE	0	Pex10	24848	0.250602
3.48498	0.00032312	0.286945	0.166667	4	7	FALSE		Unclustered	2	Aldh3a2	26.25	4	0	0	0.751502	FALSE	0	Aldh3a2	1854	0.325949
3.12312	0.00384141	0.320192	0.352381	15	6	FALSE		Unclustered	5.78571	Adam10	28.6667	15	0	0	0.787688	FALSE	0	Adam10	14172	0.167251
2.72222	0.0340167	0.367347	0.19435	60	6	FALSE	Cluster 1	Clustered	7.6087	Cd44	21.6333	60	0	0	0.827778	FALSE	0	Cd44	124086	0.0767497
2.85586	0.00709741	0.350158	0.293103	29	6	FALSE	Cluster 1	Clustered	7.82222	Igf1r	30.2069	29	0	0	0.814414	FALSE	0	Igf1r	39204	0.122792
2.95646	0.00230307	0.338243	0.461905	21	6	FALSE	Cluster 1	Clustered	9	Jag1	33	21	0	0	0.804354	FALSE	0	Jag1	13180	0.156398
3.42643	0.00032912	0.291849	0.2	5	7	FALSE		Unclustered	1.2	Reck	21.8	5	0	0	0.757357	FALSE	0	Reck	1330	0.248276
3.03604	0.00544037	0.329377	0.219048	15	6	FALSE	Cluster 10	Clustered	2.77778	Rbpj	25.4667	15	0	0	0.796396	FALSE	0	Rbpj	21452	0.139963
3.03904	0.00189348	0.329051	0.493506	22	6	FALSE	Cluster 4	Clustered	7.14706	Cd24a	31.2727	22	0	0	0.796096	FALSE	0	Cd24a	8844	0.1612
3.88739	0	0.257242	1	3	7	FALSE		Unclustered	3	Aph1a	13.6667	3	0	0	0.711261	FALSE	0	Aph1a	0	0.488095
3.15315	0.00645505	0.317143	0.391813	19	6	FALSE	Cluster 1	Clustered	8.83636	Ccr5	28.3158	19	0	0	0.784685	FALSE	0	Ccr5	28686	0.16792
3.79129	0.00019407	0.263762	0	3	7	FALSE		Unclustered	0.5	Tm9sf3	13	3	0	0	0.720871	FALSE	0	Tm9sf3	546	0.333333
3.58258	7.943e-05	0.279128	0.666667	4	7	FALSE		Unclustered	3	Adam9	25.5	4	0	0	0.741742	FALSE	0	Adam9	416	0.331169
2.49399	0.0707422	0.400963	0.14546	83	6	FALSE	Cluster 4	Seed	7.33333	Stat3	20.8675	83	0	0	0.850601	FALSE	0	Stat3	268338	0.0590805
4.59309	0.00797728	0.217718	0.1	5	8	FALSE		Unclustered	2	Adgra3	3.6	5	0	0	0.640691	FALSE	0	Adgra3	18828	0.230769
3.92643	0.00827295	0.254685	0	3	7	FALSE		Unclustered	0.5	Gxylt1	8	3	0	0	0.707357	FALSE	0	Gxylt1	19824	0.333333
5.59159	0	0.17884	0	1	9	FALSE		Unclustered	0	Ctdsp2	5	1	0	0	0.540841	FALSE	0	Ctdsp2	0	0
3.95195	0.00494162	0.25304	0.333333	3	7	FALSE	Cluster 21	Clustered	2	Tspyl1	12.6667	3	0	0	0.704805	FALSE	0	Tspyl1	12004	0.362745
4.96096	0.0053086	0.201574	0.361111	9	8	FALSE	Cluster 2	Clustered	5	Cerk	4.88889	9	0	0	0.603904	FALSE	0	Cerk	11894	0.271605
5.41441	0	0.184692	1	2	9	FALSE		Unclustered	2	Unkl	7	2	0	0	0.558559	FALSE	0	Unkl	0	0.583333
3.65165	6.14e-06	0.273849	0.666667	3	7	FALSE		Unclustered	1.66667	Adgre5	32.6667	3	0	0	0.734835	FALSE	0	Adgre5	64	0.480392
3.12613	0.00302353	0.319885	0.374269	19	6	FALSE	Cluster 1	Clustered	7.82222	Itgav	23.7895	19	0	0	0.787387	FALSE	0	Itgav	11952	0.15119
2.6952	0.0372212	0.371031	0.170537	53	6	FALSE	Cluster 25	Clustered	3.82906	Mapk14	22.5849	53	0	0	0.83048	FALSE	0	Mapk14	147414	0.0780179
3.35886	0.00221005	0.29772	0.133333	6	7	FALSE		Unclustered	1.66667	Rpa2	17.3333	6	0	0	0.764114	FALSE	0	Rpa2	6060	0.191288
3.15165	0.017349	0.317294	0.0857143	15	6	FALSE		Unclustered	0.538462	Rtn4	13.5333	15	0	0	0.784835	FALSE	0	Rtn4	42594	0.0925926
3.57057	0.00685411	0.280067	0.155556	10	7	FALSE	Cluster 8	Clustered	4	Adk	9.2	10	0	0	0.742943	FALSE	0	Adk	22374	0.145
3.00601	0.00455791	0.332667	0.427692	26	6	FALSE	Cluster 1	Clustered	8.41667	Il2ra	29.2692	26	0	0	0.799399	FALSE	0	Il2ra	23264	0.149333
3.50751	0.00180917	0.285103	0.47619	7	6	FALSE	Cluster 8	Clustered	4	Ak2	12.5714	7	0	0	0.749249	FALSE	0	Ak2	6060	0.202765
3.88438	0.00419886	0.257441	0	5	7	FALSE		Unclustered	0.333333	Paics	7.6	5	0	0	0.711562	FALSE	0	Paics	11306	0.2
3.59309	0.00311236	0.278312	0.321429	8	7	FALSE	Cluster 8	Clustered	4	Dck	9.875	8	0	0	0.740691	FALSE	0	Dck	10660	0.1875
2.997	0.0175122	0.333667	0.4329	22	6	FALSE	Cluster 1	Clustered	9.01099	Nt5e	30.2273	22	0	0	0.8003	FALSE	0	Nt5e	66172	0.157782
3.91892	0.00123005	0.255172	0	3	7	FALSE		Unclustered	0.5	Mtap	12.3333	3	0	0	0.708108	FALSE	0	Mtap	2224	0.333333
4.23423	0.00109268	0.23617	0.166667	4	7	FALSE		Unclustered	2	Rpia	5.75	4	0	0	0.676577	FALSE	0	Rpia	1982	0.276316
4.20871	0.00033139	0.237603	0	2	8	FALSE		Unclustered	0.666667	Slc29a3	9.5	2	0	0	0.679129	FALSE	0	Slc29a3	654	0.5
3.55856	0.00420124	0.281013	0.357143	8	7	FALSE	Cluster 8	Clustered	3.73333	Pura	11.875	8	0	0	0.744144	FALSE	0	Pura	10092	0.19375
3.53754	0.00702066	0.282683	0.428571	7	6	FALSE	Cluster 8	Clustered	4	Ak1	11.8571	7	0	0	0.746246	FALSE	0	Ak1	18490	0.205514
3.85886	0.00053591	0.259144	0	3	7	FALSE		Unclustered	0.5	Adnp	12.6667	3	0	0	0.714114	FALSE	0	Adnp	1428	0.353535
4.02853	0.00346819	0.24823	0.0666667	6	7	FALSE		Unclustered	2	Zc3h11a	4.83333	6	0	0	0.697147	FALSE	0	Zc3h11a	8070	0.219298
3.14715	0.00616189	0.317748	0.19697	12	6	FALSE		Unclustered	4	Rnf111	16.1667	12	0	0	0.785285	FALSE	0	Rnf111	17254	0.119674
3.29129	0.00966272	0.303832	0.163158	20	6	FALSE		Unclustered	2.25455	Bptf	12.6	20	0	0	0.770871	FALSE	0	Bptf	31416	0.0980315
3.3018	0.00129558	0.302865	0.466667	6	6	FALSE		Unclustered	2.2	Aebp2	27.3333	6	0	0	0.76982	FALSE	0	Aebp2	5010	0.239766
3	0.00580589	0.333333	0.263158	19	6	FALSE	Cluster 5	Clustered	4.7619	Suz12	21	19	0	0	0.8	FALSE	0	Suz12	26696	0.112903
3.41291	0.00073049	0.293005	0.238095	7	7	FALSE	Cluster 26	Clustered	3	Cbx4	15.5714	7	0	0	0.758709	FALSE	0	Cbx4	2344	0.191071
3.05706	0.0211361	0.327112	0.135385	26	6	FALSE	Cluster 21	Clustered	1.8022	H2az1	13.4615	26	0	0	0.794294	FALSE	0	H2az1	67750	0.0826211
3.54054	0.00815294	0.282443	0.333333	9	6	FALSE	Cluster 5	Clustered	4	H2aj	13	9	0	0	0.745946	FALSE	0	H2aj	32408	0.207885
2.76577	0.0523955	0.361564	0.0877193	39	6	FALSE	Cluster 10	Clustered	2.87879	Skp1a	13.7436	39	0	0	0.823423	FALSE	0	Skp1a	142954	0.054359
3.51351	0.00202353	0.284615	0.214286	8	7	FALSE	Cluster 26	Clustered	3	Aff4	12.625	8	0	0	0.748649	FALSE	0	Aff4	7452	0.168919
3.10661	0.0110416	0.321895	0.176667	25	7	FALSE	Cluster 10	Clustered	2.5	Kmt2a	15.72	25	0	0	0.789339	FALSE	0	Kmt2a	43164	0.0944578
3.98799	0.00127954	0.250753	0.266667	6	7	FALSE		Unclustered	1.2	Iws1	9.33333	6	0	0	0.701201	FALSE	0	Iws1	4052	0.218254
3.46246	0.00095142	0.288812	0.333333	6	7	FALSE	Cluster 26	Clustered	3	Mllt10	15.1667	6	0	0	0.753754	FALSE	0	Mllt10	3154	0.202703
3.54354	0.00497951	0.282203	0.333333	6	7	FALSE	Cluster 26	Clustered	3	Mllt6	15	6	0	0	0.745646	FALSE	0	Mllt6	12210	0.20892
3.76426	0.00049411	0.265656	0.166667	4	7	FALSE		Unclustered	2	Gas7	10.75	4	0	0	0.723574	FALSE	0	Gas7	1376	0.292857
3.06006	0.00440305	0.326791	0.296703	14	6	FALSE	Cluster 4	Clustered	6	Nfat5	30	14	0	0	0.793994	FALSE	0	Nfat5	19460	0.162655
2.97898	0.032789	0.335685	0.108374	29	6	FALSE	Cluster 5	Clustered	4.52381	Nipbl	12.1034	29	0	0	0.802102	FALSE	0	Nipbl	90866	0.0638298
3.60961	0.00284256	0.277038	0.272727	11	6	FALSE	Cluster 3	Clustered	5	Tcea1	8.90909	11	0	0	0.739039	FALSE	0	Tcea1	7848	0.152038
3.4009	0.00384613	0.29404	0.178571	8	7	FALSE		Unclustered	3	Ahctf1	11.25	8	0	0	0.75991	FALSE	0	Ahctf1	9986	0.148649
3.60511	0.00392844	0.277384	0.194444	9	7	FALSE		Unclustered	1.71429	Lbr	6.88889	9	0	0	0.739489	FALSE	0	Lbr	10292	0.150617
2.9009	0.0139924	0.34472	0.208333	16	6	FALSE	Cluster 5	Clustered	4.7619	Lmnb1	29.3125	16	0	0	0.80991	FALSE	0	Lmnb1	49314	0.137031
3.25225	0.00600696	0.307479	0.141026	13	6	FALSE	Cluster 19	Clustered	1.60714	Ppp1cc	12.8462	13	0	0	0.774775	FALSE	0	Ppp1cc	19412	0.116443
4.22673	0.00050529	0.23659	0.333333	4	8	FALSE	Cluster 22	Clustered	1.66667	Kif28	6.25	4	0	0	0.677327	FALSE	0	Kif28	1158	0.315789
3.46096	0.00143722	0.288937	0.2	6	7	FALSE		Unclustered	1.06667	Smchd1	15.3333	6	0	0	0.753904	FALSE	0	Smchd1	3940	0.213615
3.5045	0.00126917	0.285347	0.2	6	6	FALSE		Unclustered	3	Lemd3	12	6	0	0	0.74955	FALSE	0	Lemd3	3516	0.205357
3.48498	0.00274057	0.286945	0.142857	7	7	FALSE		Unclustered	0.857143	Pom121	11.2857	7	0	0	0.751502	FALSE	0	Pom121	8668	0.185714
3.23273	0.00800283	0.309336	0.257576	12	6	FALSE	Cluster 3	Clustered	5	Metap2	15.3333	12	0	0	0.776727	FALSE	0	Metap2	24302	0.138379
3.06456	0.0251328	0.326311	0.190476	22	6	FALSE	Cluster 3	Clustered	5.78571	Rpl7l1	13.1364	22	0	0	0.793544	FALSE	0	Rpl7l1	73476	0.0831415
3.77628	0.00381307	0.264811	0.0952381	7	7	FALSE		Unclustered	1.2	Mrpl9	8	7	0	0	0.722372	FALSE	0	Mrpl9	7510	0.164596
4.30781	0	0.232137	0	1	7	FALSE		Unclustered	0	Akap6	7	1	0	0	0.669219	FALSE	0	Akap6	0	0
3.30931	0.00307969	0.302178	0.380952	7	6	FALSE		Unclustered	2	Ptpn2	33.5714	7	0	0	0.769069	FALSE	0	Ptpn2	9450	0.269585
3.79429	0	0.263554	1	2	7	FALSE		Unclustered	2	Akirin1	16.5	2	0	0	0.720571	FALSE	0	Akirin1	0	0.568966
3.09309	0.0121411	0.323301	0.163636	11	6	FALSE		Unclustered	1.71429	Ppig	19.7273	11	0	0	0.790691	FALSE	0	Ppig	38038	0.127509
3.00601	0.0208518	0.332667	0.177489	22	6	FALSE	Cluster 3	Clustered	5.78571	Ddx17	14.1364	22	0	0	0.799399	FALSE	0	Ddx17	64792	0.0858896
3.14565	0.00014563	0.3179	0.727273	12	6	FALSE	Cluster 1	Clustered	7.56364	Alcam	35.0833	12	0	0	0.785435	FALSE	0	Alcam	876	0.225806
2.86637	0.00621823	0.348874	0.336508	36	6	FALSE	Cluster 1	Seed	9.35	Kit	28.5	36	0	0	0.813363	FALSE	0	Kit	34936	0.118634
2.8033	0.0134338	0.356722	0.173684	20	6	FALSE	Cluster 5	Clustered	4.52381	Ywhaz	27.15	20	0	0	0.81967	FALSE	0	Ywhaz	50492	0.108669
2.46847	0.0815166	0.405109	0.141933	73	6	FALSE	Cluster 4	Clustered	5.90769	Myc	22.0411	73	0	0	0.853153	FALSE	0	Myc	297558	0.0597826
3.03904	0.00167026	0.329051	0.508772	19	6	FALSE	Cluster 1	Clustered	9	Cd47	32.7368	19	0	0	0.796096	FALSE	0	Cd47	8950	0.174782
2.98649	0.0020486	0.334842	0.529231	26	6	FALSE	Cluster 1	Clustered	8.91503	Cxcl12	32.7692	26	0	0	0.801351	FALSE	0	Cxcl12	11920	0.157359
3.43393	0.00083341	0.291211	0.190476	7	7	FALSE		Unclustered	3	Dclk1	18.5714	7	0	0	0.756607	FALSE	0	Dclk1	2612	0.210181
3.51952	0.00532066	0.28413	0.0357143	8	7	FALSE		Unclustered	2	Suox	11.375	8	0	0	0.748048	FALSE	0	Suox	17518	0.153986
3.04354	0.00675993	0.328564	0.416667	16	6	FALSE	Cluster 1	Clustered	8	Zeb2	34.0625	16	0	0	0.795646	FALSE	0	Zeb2	24392	0.171086
4.47297	0.00042451	0.223565	0	3	7	FALSE		Unclustered	0.5	Alg2	4.33333	3	0	0	0.652703	FALSE	0	Alg2	724	0.333333
3.86937	0.00150842	0.25844	0	4	7	FALSE		Unclustered	0.4	Pigm	6	4	0	0	0.713063	FALSE	0	Pigm	3604	0.25
4.25375	0.00086741	0.235086	0	3	8	FALSE		Unclustered	0.5	Gyg	5.33333	3	0	0	0.674625	FALSE	0	Gyg	1982	0.333333
3.90841	0.0028208	0.255859	0.2	6	7	FALSE		Unclustered	1.06667	Yipf6	6.16667	6	0	0	0.709159	FALSE	0	Yipf6	5312	0.2
3.76426	0	0.265656	0	1	7	FALSE		Unclustered	0	Amn1	39	1	0	0	0.723574	FALSE	0	Amn1	0	0
3.13213	0.00468384	0.319271	0.222222	10	6	FALSE		Unclustered	2.14286	Amotl1	26.1	10	0	0	0.786787	FALSE	0	Amotl1	13840	0.172
3.4009	0.00327466	0.29404	0.287879	12	7	FALSE	Cluster 8	Clustered	3.42857	Mbnl1	11.8333	12	0	0	0.75991	FALSE	0	Mbnl1	10208	0.147679
4.13063	0	0.242094	0	1	7	FALSE		Unclustered	0	Stc1	10	1	0	0	0.686937	FALSE	0	Stc1	0	0
2.92793	0.0106602	0.341538	0.189542	18	6	FALSE		Unclustered	2.25455	Nedd4	21.6667	18	0	0	0.807207	FALSE	0	Nedd4	37450	0.109977
3.08709	0.00587403	0.32393	0.205128	13	6	FALSE	Cluster 5	Clustered	4	Myh9	21.0769	13	0	0	0.791291	FALSE	0	Myh9	16796	0.123529
3.06156	0.00423993	0.326631	0.320513	13	6	FALSE		Unclustered	2.57778	Lats1	24.1538	13	0	0	0.793844	FALSE	0	Lats1	17100	0.148623
3.60511	0.00022454	0.277384	0.4	6	7	FALSE		Unclustered	2.7	Prkci	21	6	0	0	0.739489	FALSE	0	Prkci	872	0.306373
2.75976	0.0240866	0.36235	0.20197	29	6	FALSE	Cluster 4	Clustered	7.12727	Yap1	26.3103	29	0	0	0.824024	FALSE	0	Yap1	83368	0.0978949
3.09159	0.00312452	0.323458	0.25641	13	6	FALSE	Cluster 5	Clustered	4	Nf2	24.7692	13	0	0	0.790841	FALSE	0	Nf2	13036	0.145701
2.9039	0.0195514	0.344364	0.194805	22	6	FALSE	Cluster 6	Clustered	3.66667	Ank2	21	22	0	0	0.80961	FALSE	0	Ank2	69540	0.0927192
3.05105	0.0100858	0.327756	0.173684	20	7	FALSE		Unclustered	2.18182	Rdx	17.75	20	0	0	0.794895	FALSE	0	Rdx	35670	0.101734
3.07508	0.0111256	0.325195	0.189542	18	6	FALSE		Unclustered	1.62637	Tiam1	21.9444	18	0	0	0.792492	FALSE	0	Tiam1	39524	0.126938
2.87087	0.0100659	0.348326	0.27668	23	6	FALSE		Unclustered	4.07692	Ikbkg	27.2609	23	0	0	0.812913	FALSE	0	Ikbkg	44934	0.117824
3.50901	0.00251091	0.284981	0.428571	8	7	FALSE	Cluster 6	Seed	3.73333	Parvb	19.625	8	0	0	0.749099	FALSE	0	Parvb	8514	0.237805
3.54955	0.00189948	0.281726	0.305556	9	7	FALSE	Cluster 7	Clustered	1.82143	Ehd1	12	9	0	0	0.745045	FALSE	0	Ehd1	6544	0.193548
3.32733	0.00298589	0.300542	0.277778	9	7	FALSE	Cluster 5	Clustered	4	Epb41l1	18.8889	9	0	0	0.767267	FALSE	0	Epb41l1	9350	0.173416
3.70871	0.00969862	0.269636	0.0357143	8	7	FALSE		Unclustered	2	Gabarapl1	8.375	8	0	0	0.729129	FALSE	0	Gabarapl1	35926	0.190625
3.72523	2.492e-05	0.26844	0.333333	3	7	FALSE		Unclustered	2	Tmod2	19.6667	3	0	0	0.727477	FALSE	0	Tmod2	218	0.537037
3.43694	0.00210139	0.290957	0.190476	7	7	FALSE		Unclustered	3	Krit1	18.7143	7	0	0	0.756306	FALSE	0	Krit1	7266	0.196621
3.74775	0.00192495	0.266827	0.2	6	7	FALSE		Unclustered	1.06667	Scn8a	11.3333	6	0	0	0.725225	FALSE	0	Scn8a	5730	0.272358
3.53754	0.011275	0.282683	0.142857	7	7	FALSE	Cluster 6	Clustered	3	Dlgap1	12.8571	7	0	0	0.746246	FALSE	0	Dlgap1	35166	0.204762
3.13664	0.00740453	0.318813	0.290909	11	6	FALSE	Cluster 6	Clustered	3.2381	Cadm1	30.8182	11	0	0	0.786336	FALSE	0	Cadm1	25544	0.196387
3.87237	3.213e-05	0.25824	0	2	7	FALSE		Unclustered	0.666667	Slc8a1	13	2	0	0	0.712763	FALSE	0	Slc8a1	112	0.521739
2.9985	0.00978979	0.3335	0.239766	19	6	FALSE	Cluster 6	Clustered	3.66667	Ank3	21.9474	19	0	0	0.80015	FALSE	0	Ank3	44870	0.110288
3.57207	0.00172177	0.27995	0.1	5	7	FALSE		Unclustered	2	Ankrd26	12.2	5	0	0	0.742793	FALSE	0	Ankrd26	4346	0.232
3.28529	0.00787671	0.304388	0.177778	10	7	FALSE		Unclustered	1.85714	Rnd3	18.7	10	0	0	0.771471	FALSE	0	Rnd3	27668	0.164286
4.27177	0.00018506	0.234095	0	3	7	FALSE		Unclustered	0.5	Mastl	5.66667	3	0	0	0.672823	FALSE	0	Mastl	258	0.333333
3.33934	0.00308041	0.29946	0.230769	13	6	FALSE		Unclustered	1.41818	Arid4a	15	13	0	0	0.766066	FALSE	0	Arid4a	9834	0.146305
3.75826	0.00173162	0.266081	0.3	5	7	FALSE		Unclustered	3	Ankrd40	12.8	5	0	0	0.724174	FALSE	0	Ankrd40	4700	0.295238
3.42492	0.00583988	0.291977	0.307692	14	7	FALSE	Cluster 3	Clustered	6	Sec24b	10.5	14	0	0	0.757508	FALSE	0	Sec24b	15854	0.146939
3.66066	0.00117455	0.273175	0.581818	11	7	FALSE	Cluster 3	Clustered	5.78571	Sec23a	11.7273	11	0	0	0.733934	FALSE	0	Sec23a	7334	0.239332
3.68018	0.00087921	0.271726	0.644444	10	7	FALSE	Cluster 3	Clustered	5.78571	Sec24c	11.3	10	0	0	0.731982	FALSE	0	Sec24c	5944	0.262791
3.8018	0.00182491	0.263033	0.0952381	7	7	FALSE		Unclustered	1.2	Myo10	7.14286	7	0	0	0.71982	FALSE	0	Myo10	4752	0.181467
4.89339	0.00040759	0.204357	0	2	8	FALSE		Unclustered	0.666667	Ap3m1	4.5	2	0	0	0.610661	FALSE	0	Ap3m1	624	0.5
4.06306	0.00303172	0.24612	0.2	5	7	FALSE		Unclustered	1.2	Ap4e1	7.2	5	0	0	0.693694	FALSE	0	Ap4e1	6734	0.241379
4.34685	0.0090845	0.230052	0.166667	4	7	FALSE		Unclustered	2	Samd8	9.25	4	0	0	0.665315	FALSE	0	Samd8	23076	0.3125
3.55556	0.00338574	0.28125	0.466667	10	7	FALSE	Cluster 3	Clustered	6	Nol10	12.3	10	0	0	0.744444	FALSE	0	Nol10	12384	0.201639
3.85886	0.00331333	0.259144	0.166667	9	7	FALSE		Unclustered	3	Polr3f	8.77778	9	0	0	0.714114	FALSE	0	Polr3f	8406	0.198966
3.58258	0.00657156	0.279128	0.111111	9	7	FALSE	Cluster 15	Clustered	3	Clint1	9.11111	9	0	0	0.741742	FALSE	0	Clint1	14766	0.133333
3.72973	0.00165382	0.268116	0.3	5	7	FALSE	Cluster 16	Clustered	3	Apobec3	11.2	5	0	0	0.727027	FALSE	0	Apobec3	5768	0.24
4.02553	0.00158153	0.248415	0.333333	6	8	FALSE	Cluster 16	Clustered	3	Cox6a1	7.16667	6	0	0	0.697447	FALSE	0	Cox6a1	4230	0.21875
3.27327	0.00339016	0.305505	0.136364	12	6	FALSE		Unclustered	2.4	Cbfb	16.9167	12	0	0	0.772673	FALSE	0	Cbfb	11222	0.140056
3.84234	0.0117249	0.260258	0.127273	11	7	FALSE	Cluster 16	Seed	3	Ndufv2	6.09091	11	0	0	0.715766	FALSE	0	Ndufv2	33386	0.126482
4.44595	0.003003	0.224924	0	2	8	FALSE		Unclustered	0.666667	Arfgef2	9	2	0	0	0.655405	FALSE	0	Arfgef2	8892	0.5
3.45045	0.0128404	0.289817	0.147059	17	7	FALSE	Cluster 5	Clustered	4	Sec63	9.70588	17	0	0	0.754955	FALSE	0	Sec63	41086	0.124613
5.44444	0	0.183673	0	1	9	FALSE		Unclustered	0	Tmtc3	2	1	0	0	0.555556	FALSE	0	Tmtc3	0	0
3.62312	0.00142949	0.276005	0.166667	4	7	FALSE		Unclustered	2	Arhgap12	14.5	4	0	0	0.737688	FALSE	0	Arhgap12	4174	0.259259
3.50751	0.0043037	0.285103	0.107143	8	7	FALSE		Unclustered	3	Lin7c	9.875	8	0	0	0.749249	FALSE	0	Lin7c	11604	0.168182
3.7973	0	0.263345	1	2	7	FALSE		Unclustered	2	Peak1	20.5	2	0	0	0.72027	FALSE	0	Peak1	0	0.525641
3.5991	0.00750117	0.277847	0.163636	11	7	FALSE		Unclustered	2.7	Phf3	10.1818	11	0	0	0.74009	FALSE	0	Phf3	20896	0.137626
3.27778	0.00678529	0.305085	0.2	11	7	FALSE		Unclustered	2.14286	Arhgef12	20.0909	11	0	0	0.772222	FALSE	0	Arhgef12	20480	0.165152
3.40541	0.00893927	0.293651	0.131868	14	7	FALSE		Unclustered	1.82143	Gna13	14.8571	14	0	0	0.759459	FALSE	0	Gna13	43386	0.147959
2.72372	0.0214464	0.367144	0.201991	38	6	FALSE	Cluster 5	Clustered	4.05263	Nras	25.5	38	0	0	0.827628	FALSE	0	Nras	101670	0.0913979
3.28078	0.00689207	0.304805	0.269006	19	7	FALSE	Cluster 5	Clustered	4.02778	Gng12	17.2632	19	0	0	0.771922	FALSE	0	Gng12	39200	0.132794
4.06607	0.0023824	0.245938	0	3	7	FALSE		Unclustered	0.5	Tmem136	5	3	0	0	0.693393	FALSE	0	Tmem136	4870	0.333333
2.78829	0.0161063	0.358643	0.185771	23	6	FALSE		Unclustered	3.36364	Rock1	26.6087	23	0	0	0.821171	FALSE	0	Rock1	66814	0.100033
3.25075	0.00156767	0.307621	0.371429	15	7	FALSE		Unclustered	3.45455	Rras2	20	15	0	0	0.774925	FALSE	0	Rras2	8156	0.15873
3.01652	0.0111936	0.331508	0.233918	19	6	FALSE	Cluster 5	Clustered	4.58182	Rasa1	19.3158	19	0	0	0.798348	FALSE	0	Rasa1	37674	0.111383
3.28679	0.00451445	0.304249	0.316176	17	7	FALSE	Cluster 5	Clustered	4.02778	Gng2	18.7059	17	0	0	0.771321	FALSE	0	Gng2	30476	0.145007
4.01201	0.0010298	0.249251	0.333333	3	8	FALSE		Unclustered	2	Lrch3	8.66667	3	0	0	0.698799	FALSE	0	Lrch3	2406	0.362319
4.4039	0	0.227071	0	1	8	FALSE		Unclustered	0	Arhgef26	14	1	0	0	0.65961	FALSE	0	Arhgef26	0	0
3.5045	0.00328574	0.285347	0.0952381	7	7	FALSE	Cluster 21	Clustered	1.66667	Asf1a	11	7	0	0	0.74955	FALSE	0	Asf1a	9266	0.17096
3.57357	0.00363386	0.279832	0.305556	9	7	FALSE		Unclustered	1.92857	Kat6b	13.4444	9	0	0	0.742643	FALSE	0	Kat6b	13526	0.188889
3.20871	0.0034066	0.311652	0.269231	13	6	FALSE	Cluster 10	Clustered	2.71429	Setd1b	18.8462	13	0	0	0.779129	FALSE	0	Setd1b	14316	0.135584
2.98348	0.00526106	0.335179	0.409524	15	6	FALSE	Cluster 5	Clustered	4.45455	Tet2	32.6	15	0	0	0.801652	FALSE	0	Tet2	22580	0.161056
3.33483	0.00258997	0.299865	0.138889	9	7	FALSE		Unclustered	3	Ppp1r12a	14.8889	9	0	0	0.766517	FALSE	0	Ppp1r12a	8230	0.153664
3.91441	0.00011313	0.255466	0.666667	4	7	FALSE		Unclustered	3	Meaf6	14	4	0	0	0.708559	FALSE	0	Meaf6	428	0.35
2.97898	0.012571	0.335685	0.194805	22	6	FALSE	Cluster 5	Clustered	4.52381	Pbrm1	18.2273	22	0	0	0.802102	FALSE	0	Pbrm1	44942	0.0895656
3.23123	0.00051924	0.30948	0.444444	9	6	FALSE	Cluster 5	Clustered	5	Tet1	22.8889	9	0	0	0.776877	FALSE	0	Tet1	2620	0.19636
3.33784	0	0.299595	1	2	6	FALSE		Unclustered	2	Arl2bp	81	2	0	0	0.766216	FALSE	0	Arl2bp	0	0.757009
3.80931	0.00103018	0.262515	0.3	5	7	FALSE	Cluster 9	Clustered	3	Arl5b	10.4	5	0	0	0.719069	FALSE	0	Arl5b	1858	0.238095
3.66366	0.00457055	0.272951	0.30303	12	7	FALSE	Cluster 9	Clustered	3.73333	Snap29	10.25	12	0	0	0.733634	FALSE	0	Snap29	12046	0.148551
3.74625	0.00179228	0.266934	0.133333	6	7	FALSE	Cluster 22	Clustered	1.66667	Kif1b	6.16667	6	0	0	0.725375	FALSE	0	Kif1b	5936	0.188889
3.53754	0.00244623	0.282683	0.333333	7	7	FALSE	Cluster 9	Clustered	3	Rab2a	14.1429	7	0	0	0.746246	FALSE	0	Rab2a	6728	0.202041
3.7958	0.00116532	0.263449	0	4	6	FALSE		Unclustered	0.4	Osbpl1a	8.75	4	0	0	0.72042	FALSE	0	Osbpl1a	2284	0.25
4.91441	0	0.203483	0	1	8	FALSE		Unclustered	0	Armcx1	5	1	0	0	0.608559	FALSE	0	Armcx1	0	0
3.91592	0.003782	0.255368	0.1	5	7	FALSE	Cluster 22	Seed	2	Trak2	5.6	5	0	0	0.708408	FALSE	0	Trak2	8090	0.227273
3.54955	0.00125278	0.281726	0.190476	7	7	FALSE		Unclustered	0.952381	Arpc3	11	7	0	0	0.745045	FALSE	0	Arpc3	3886	0.190476
2.95946	0.0126416	0.3379	0.142857	15	6	FALSE		Unclustered	3.2381	Ywhag	23.2	15	0	0	0.804054	FALSE	0	Ywhag	38232	0.115488
2.95646	0.0106245	0.338243	0.137255	18	6	FALSE	Cluster 5	Clustered	4	Cfl2	21.7222	18	0	0	0.804354	FALSE	0	Cfl2	36642	0.108319
3.75075	0.00048608	0.266613	0.4	5	7	FALSE		Unclustered	3	Ehbp1	12	5	0	0	0.724925	FALSE	0	Ehbp1	1414	0.26087
3.06607	0.00696547	0.326151	0.208333	16	7	FALSE		Unclustered	2.10909	Map3k1	20.3125	16	0	0	0.793393	FALSE	0	Map3k1	22650	0.118096
3.9955	3.281e-05	0.250282	0.666667	3	7	FALSE		Unclustered	1.66667	Arpc4	9	3	0	0	0.70045	FALSE	0	Arpc4	182	0.428571
3.99099	0.00028822	0.250564	0	2	7	FALSE		Unclustered	0.666667	Arpp19	7	2	0	0	0.700901	FALSE	0	Arpp19	852	0.5
3.02252	0.00636096	0.330849	0.272727	11	6	FALSE	Cluster 26	Seed	3.73333	Cdc27	23.0909	11	0	0	0.797748	FALSE	0	Cdc27	16568	0.133971
3.86486	0	0.258741	1	2	7	FALSE		Unclustered	2	Arrdc3	16	2	0	0	0.713514	FALSE	0	Arrdc3	0	0.695652
3.1021	0.00660946	0.322362	0.230769	14	6	FALSE		Unclustered	2.85714	Wwp1	18.1429	14	0	0	0.78979	FALSE	0	Wwp1	22962	0.12766
3.65315	0.00083884	0.273736	0.333333	7	6	FALSE	Cluster 24	Clustered	2.7	Cstf2t	10.7143	7	0	0	0.734685	FALSE	0	Cstf2t	3084	0.215743
3.51051	0.0021684	0.284859	0.0952381	7	6	FALSE		Unclustered	1.2	Tipin	12.2857	7	0	0	0.748949	FALSE	0	Tipin	6254	0.171843
4.01802	0.00184553	0.248879	0.1	5	7	FALSE		Unclustered	2	Ubn2	6.8	5	0	0	0.698198	FALSE	0	Ubn2	4242	0.22963
3.93844	0.00093852	0.253908	0.5	4	8	FALSE		Unclustered	3	Atad2b	12.5	4	0	0	0.706156	FALSE	0	Atad2b	3014	0.340278
3.25375	0.00806673	0.307337	0.24359	13	7	FALSE	Cluster 3	Clustered	5	Ubr1	16.3077	13	0	0	0.774625	FALSE	0	Ubr1	23242	0.132867
3.44745	0.00653139	0.29007	0.257576	12	7	FALSE		Unclustered	3.42857	Phip	12.8333	12	0	0	0.755255	FALSE	0	Phip	17744	0.139815
4.42492	0.00016917	0.225993	0.333333	3	8	FALSE		Unclustered	2	Crebrf	5	3	0	0	0.657508	FALSE	0	Crebrf	416	0.424242
3.06757	0.00926928	0.325991	0.348485	12	6	FALSE	Cluster 5	Clustered	4.7619	Atf6	30.9167	12	0	0	0.793243	FALSE	0	Atf6	37124	0.17619
3.5	0.0022529	0.285714	0	4	7	FALSE		Unclustered	0.4	Eif2ak4	15.75	4	0	0	0.75	FALSE	0	Eif2ak4	6980	0.278302
3.53153	0.0142301	0.283163	0.266667	10	7	FALSE	Cluster 5	Clustered	4	Dnajb9	10.7	10	0	0	0.746847	FALSE	0	Dnajb9	44826	0.177966
3.66517	0.00065461	0.272839	0.5	5	7	FALSE		Unclustered	2.7	Ero1l	13.6	5	0	0	0.733483	FALSE	0	Ero1l	1308	0.291304
3.14264	0.00522526	0.318204	0.244444	10	6	FALSE		Unclustered	5	Txnip	30.1	10	0	0	0.785736	FALSE	0	Txnip	18164	0.194118
2.96847	0.00669242	0.336874	0.385714	21	6	FALSE	Cluster 4	Clustered	6.09524	Bcl2l11	33.2857	21	0	0	0.803153	FALSE	0	Bcl2l11	27378	0.165714
2.82282	0.0583561	0.354255	0.128205	27	6	FALSE	Cluster 3	Clustered	5	Canx	17.7778	27	0	0	0.817718	FALSE	0	Canx	177164	0.0776478
4.20871	0.00286398	0.237603	0.133333	6	8	FALSE		Unclustered	1.2	Atp6v1f	5.16667	6	0	0	0.679129	FALSE	0	Atp6v1f	5438	0.219697
4.57357	0	0.218647	1	2	8	FALSE		Unclustered	2	Bmt2	5	2	0	0	0.642643	FALSE	0	Bmt2	0	0.625
3.78829	0.00340931	0.263971	0	5	7	FALSE		Unclustered	0.333333	Ints2	10	5	0	0	0.721171	FALSE	0	Ints2	7942	0.209302
4.39339	0.00620155	0.227614	0	3	7	FALSE		Unclustered	0.5	Glyr1	5.66667	3	0	0	0.660661	FALSE	0	Glyr1	22362	0.333333
3.67267	0.00397748	0.272281	0.333333	4	7	FALSE		Unclustered	1.2	Rragd	10.75	4	0	0	0.732733	FALSE	0	Rragd	9944	0.275641
4.17267	0	0.239655	0	1	7	FALSE		Unclustered	0	Atxn7l3b	11	1	0	0	0.682733	FALSE	0	Atxn7l3b	0	0
3.17417	0.00535509	0.315043	0.290909	11	6	FALSE	Cluster 3	Clustered	5	Taf5	18.3636	11	0	0	0.782583	FALSE	0	Taf5	16808	0.13468
4.33634	9.96e-05	0.230609	0	2	8	FALSE		Unclustered	0.666667	Azin1	6.5	2	0	0	0.666366	FALSE	0	Azin1	232	0.5
3.4955	0.00309208	0.286082	0.222222	9	7	FALSE		Unclustered	2.2	Rhoq	13.5556	9	0	0	0.75045	FALSE	0	Rhoq	10888	0.168776
3.86036	0.00093738	0.259043	0.5	4	7	FALSE	Cluster 26	Clustered	3	Ccni	7.5	4	0	0	0.713964	FALSE	0	Ccni	3014	0.402778
5.5	0	0.181818	1	2	9	FALSE		Unclustered	2	B4galt5	6.5	2	0	0	0.55	FALSE	0	B4galt5	0	0.590909
4.53003	0.019475	0.220749	0.288889	10	8	FALSE	Cluster 2	Clustered	5	Ugcg	4.6	10	0	0	0.646997	FALSE	0	Ugcg	47324	0.236842
5.33183	0.00047334	0.187553	0.333333	3	9	FALSE		Unclustered	2	St8sia1	5	3	0	0	0.566817	FALSE	0	St8sia1	778	0.388889
2.78529	0.0190056	0.35903	0.235507	24	6	FALSE	Cluster 10	Seed	3.02198	Dnmt1	27.2917	24	0	0	0.821471	FALSE	0	Dnmt1	72726	0.10322
3.77477	0.00020015	0.264916	0.5	5	7	FALSE		Unclustered	2.7	Snx6	9.6	5	0	0	0.722523	FALSE	0	Snx6	674	0.29375
3.01502	0.00343156	0.331673	0.163636	11	6	FALSE		Unclustered	1.60714	Lrp6	27.1818	11	0	0	0.798498	FALSE	0	Lrp6	13458	0.145455
3.35886	0.00416295	0.29772	0.222222	10	6	FALSE	Cluster 7	Clustered	2.14286	Eea1	14.1	10	0	0	0.764114	FALSE	0	Eea1	13988	0.14375
4.09459	0	0.244224	0	1	7	FALSE		Unclustered	0	Sez6l	15	1	0	0	0.690541	FALSE	0	Sez6l	0	0
3.68318	0.00055817	0.271504	0.47619	7	7	FALSE	Cluster 7	Seed	2.14286	Vps26a	10.1429	7	0	0	0.731682	FALSE	0	Vps26a	1528	0.220497
3.41592	0.0030639	0.292747	0.166667	9	7	FALSE	Cluster 10	Clustered	3	Bcl11b	15.8889	9	0	0	0.758408	FALSE	0	Bcl11b	9308	0.158249
3.91892	0	0.255172	1	2	7	FALSE		Unclustered	2	Bcl7a	15.5	2	0	0	0.708108	FALSE	0	Bcl7a	0	0.553571
3.06757	0.00335441	0.325991	0.333333	15	6	FALSE	Cluster 25	Clustered	3.88889	Ets1	32.7333	15	0	0	0.793243	FALSE	0	Ets1	13446	0.185985
3.94745	0.0034093	0.253328	0.3	5	7	FALSE	Cluster 10	Clustered	3	Sox5	6.2	5	0	0	0.705255	FALSE	0	Sox5	9598	0.263636
3.98949	0	0.250659	1	3	7	FALSE	Cluster 10	Clustered	3	Satb1	9.33333	3	0	0	0.701051	FALSE	0	Satb1	0	0.444444
3.08408	0.00751552	0.324245	0.362637	14	6	FALSE	Cluster 25	Clustered	4.16667	Tcf7	31.1429	14	0	0	0.791592	FALSE	0	Tcf7	24050	0.181063
3.0015	0.00194336	0.333167	0.480952	21	6	FALSE	Cluster 1	Clustered	7.96154	Fasl	31.2857	21	0	0	0.79985	FALSE	0	Fasl	10248	0.165533
3.08859	0.00067694	0.323772	0.561404	19	6	FALSE	Cluster 1	Clustered	7.54286	Ccl3	31.8421	19	0	0	0.791141	FALSE	0	Ccl3	4680	0.187306
2.7973	0.0181732	0.357488	0.171795	40	6	FALSE	Cluster 4	Clustered	7	Braf	22.8	40	0	0	0.82027	FALSE	0	Braf	79226	0.0879344
3.10811	0.00145937	0.321739	0.5	12	6	FALSE	Cluster 3	Clustered	5.16667	Map2k3	34.3333	12	0	0	0.789189	FALSE	0	Map2k3	8534	0.210123
2.98649	0.00693493	0.334842	0.19697	12	6	FALSE		Unclustered	1.25455	Ppp2r5e	26.6667	12	0	0	0.801351	FALSE	0	Ppp2r5e	21490	0.140212
3.42643	0.00218486	0.291849	0	2	7	FALSE		Unclustered	0.666667	Bfar	43	2	0	0	0.757357	FALSE	0	Bfar	5114	0.5
3.00901	0.00499935	0.332335	0.333333	13	6	FALSE	Cluster 10	Clustered	2.77778	Brd2	31.0769	13	0	0	0.799099	FALSE	0	Brd2	26094	0.169819
2.91141	0.0058516	0.343476	0.359477	18	6	FALSE		Unclustered	4.45455	Xiap	33.6667	18	0	0	0.808859	FALSE	0	Xiap	28372	0.15489
2.80781	0.0148787	0.35615	0.233618	27	6	FALSE	Cluster 4	Clustered	6.06667	Smad7	26.1852	27	0	0	0.819219	FALSE	0	Smad7	59976	0.108345
3.40841	0.00329063	0.293392	0.166667	4	7	FALSE		Unclustered	2	Dffb	27.25	4	0	0	0.759159	FALSE	0	Dffb	8526	0.307471
3.11411	0.0011969	0.321119	0.480519	22	6	FALSE	Cluster 1	Clustered	8.66667	Cd69	27.2273	22	0	0	0.788589	FALSE	0	Cd69	6744	0.161108
3.21471	0.00053599	0.31107	0.444444	10	6	FALSE		Unclustered	4.52381	Map2k4	26	10	0	0	0.778529	FALSE	0	Map2k4	2668	0.19771
2.86937	0.0134703	0.348509	0.298246	19	6	FALSE	Cluster 4	Clustered	6.61111	Rictor	32.8947	19	0	0	0.813063	FALSE	0	Rictor	46220	0.143185
3.05405	0.00767882	0.327434	0.384615	13	6	FALSE	Cluster 5	Clustered	4.16667	Dnmt3b	29.7692	13	0	0	0.794595	FALSE	0	Dnmt3b	31726	0.17674
3.13514	0.00277773	0.318966	0.285714	7	6	FALSE		Unclustered	2.7	Pcsk9	38.7143	7	0	0	0.786486	FALSE	0	Pcsk9	9152	0.243219
3.28529	0.00642069	0.304388	0.380952	7	6	FALSE		Unclustered	2	Cnr1	31	7	0	0	0.771471	FALSE	0	Cnr1	22954	0.241071
2.94444	0.00501697	0.339623	0.31	25	6	FALSE	Cluster 5	Clustered	4.01471	Prkca	28.24	25	0	0	0.805556	FALSE	0	Prkca	32622	0.12895
3.00901	0.00079977	0.332335	0.333333	9	6	FALSE		Unclustered	2.14286	Mdm4	39	9	0	0	0.799099	FALSE	0	Mdm4	6058	0.210811
3.35135	0.00011545	0.298387	0.5	4	6	FALSE		Unclustered	1.4	Peli2	31	4	0	0	0.764865	FALSE	0	Peli2	854	0.329787
3.00601	0.0142578	0.332667	0.186813	14	6	FALSE		Unclustered	3.42857	Pdcd4	27.8571	14	0	0	0.799399	FALSE	0	Pdcd4	55358	0.151444
3.07508	0.00501093	0.325195	0.32381	15	6	FALSE	Cluster 4	Clustered	6	Stat2	29.1333	15	0	0	0.792492	FALSE	0	Stat2	24578	0.171992
3.01351	0.00339737	0.331839	0.415789	20	6	FALSE	Cluster 4	Clustered	6.90909	Stat6	31.75	20	0	0	0.798649	FALSE	0	Stat6	14184	0.164249
2.95646	0.00977208	0.338243	0.263736	14	6	FALSE	Cluster 10	Clustered	2.77778	Skp2	24.8571	14	0	0	0.804354	FALSE	0	Skp2	33546	0.127393
3.21471	0.00010584	0.31107	0.619048	7	6	FALSE		Unclustered	3.2381	E2f3	31	7	0	0	0.778529	FALSE	0	E2f3	552	0.252033
3.25075	7.377e-05	0.307621	0.8	10	6	FALSE	Cluster 1	Clustered	8	Il21	38.2	10	0	0	0.774925	FALSE	0	Il21	354	0.285075
2.98949	0.00539955	0.334505	0.327273	11	6	FALSE	Cluster 26	Clustered	3	Ccne2	28.6364	11	0	0	0.801051	FALSE	0	Ccne2	20176	0.157207
3.13213	0.00365262	0.319271	0.509091	11	6	FALSE	Cluster 4	Clustered	7	Nfatc1	41.2727	11	0	0	0.786787	FALSE	0	Nfatc1	15746	0.251109
2.93544	0.00636776	0.340665	0.304094	19	6	FALSE	Cluster 3	Clustered	4.93333	Ripk1	25.9474	19	0	0	0.806456	FALSE	0	Ripk1	24918	0.12782
3.06156	0.00426771	0.326631	0.348485	12	6	FALSE	Cluster 10	Clustered	2.77778	Brd3	27.5833	12	0	0	0.793844	FALSE	0	Brd3	22156	0.164187
3.03453	0.0136829	0.32954	0.111111	10	6	FALSE		Unclustered	1.04762	Dnm1l	21.2	10	0	0	0.796547	FALSE	0	Dnm1l	34762	0.124551
3.33483	0.00139174	0.299865	0.4	5	6	FALSE		Unclustered	3	Ctsl	34.2	5	0	0	0.766517	FALSE	0	Ctsl	6714	0.320755
3.22823	0.00422175	0.309767	0.333333	9	6	FALSE		Unclustered	3.73333	Nr4a1	30.5556	9	0	0	0.777177	FALSE	0	Nr4a1	15214	0.210728
3.38438	0.00263389	0.295475	0	4	7	FALSE		Unclustered	0.4	Dynll2	23.5	4	0	0	0.761562	FALSE	0	Dynll2	7164	0.267857
3.41742	0.00201489	0.292619	0	4	7	FALSE		Unclustered	0.4	Trim2	23	4	0	0	0.758258	FALSE	0	Trim2	5678	0.275
3.55856	0.00317484	0.281013	0.0666667	6	7	FALSE		Unclustered	2	Tomm70a	10.3333	6	0	0	0.744144	FALSE	0	Tomm70a	10044	0.210145
3.93393	0.00137844	0.254198	0.439394	12	8	FALSE	Cluster 3	Clustered	5.78571	Bet1	9.41667	12	0	0	0.706607	FALSE	0	Bet1	5334	0.261574
3.63213	0.00297219	0.27532	0.555556	10	7	FALSE	Cluster 3	Clustered	5.78571	Lman2	11.7	10	0	0	0.736787	FALSE	0	Lman2	8464	0.227451
3.71772	0.00045369	0.268982	0.857143	8	7	FALSE	Cluster 3	Clustered	5.78571	Mcfd2	13	8	0	0	0.728228	FALSE	0	Mcfd2	3772	0.317073
4.14264	0.00083799	0.241392	0.533333	10	8	FALSE	Cluster 3	Seed	6	Napb	9.9	10	0	0	0.685736	FALSE	0	Napb	2860	0.282857
3.86036	0.00085462	0.259043	0.511111	10	7	FALSE	Cluster 3	Clustered	5.78571	Uso1	10.9	10	0	0	0.713964	FALSE	0	Uso1	3388	0.24
4.13664	0.00110673	0.241742	0.47619	7	8	FALSE	Cluster 9	Clustered	3.73333	Stx2	9	7	0	0	0.686336	FALSE	0	Stx2	2438	0.260504
3.4985	0.00143421	0.285837	0.2	5	7	FALSE		Unclustered	1.2	Fam91a1	17.6	5	0	0	0.75015	FALSE	0	Fam91a1	5632	0.248571
3.95646	0.00335519	0.252751	0.333333	9	7	FALSE	Cluster 9	Seed	3.73333	Stx3	8.22222	9	0	0	0.704354	FALSE	0	Stx3	8644	0.202778
3.88438	0.00568003	0.257441	0.0476191	7	7	FALSE		Unclustered	2	Pdxdc1	4.14286	7	0	0	0.711562	FALSE	0	Pdxdc1	12532	0.155844
3.22673	0.00832547	0.309912	0.191667	16	6	FALSE	Cluster 5	Clustered	4.52381	Smg1	12.6875	16	0	0	0.777327	FALSE	0	Smg1	24062	0.105729
3.24625	0.00533059	0.308048	0.19697	12	7	FALSE		Unclustered	2.14286	Shprh	16.25	12	0	0	0.775375	FALSE	0	Shprh	16994	0.128307
3.21922	0.00540602	0.310634	0.2	15	7	FALSE		Unclustered	1.19231	Kdm2a	16.6667	15	0	0	0.778078	FALSE	0	Kdm2a	18692	0.117731
3.67417	0.00176325	0.27217	0.133333	6	7	FALSE	Cluster 23	Clustered	1.2	Tnrc6b	13.3333	6	0	0	0.732583	FALSE	0	Tnrc6b	4258	0.209677
3.62012	0.00190241	0.276234	0.285714	7	6	FALSE		Unclustered	3	Prpf4b	13.5714	7	0	0	0.737988	FALSE	0	Prpf4b	5442	0.21542
3.2988	0.00094009	0.303141	0.571429	8	7	FALSE	Cluster 3	Clustered	5	Ube2o	22.25	8	0	0	0.77012	FALSE	0	Ube2o	3486	0.199324
3.27928	0.00445364	0.304945	0.214286	8	7	FALSE		Unclustered	2.7	Chd7	19.875	8	0	0	0.772072	FALSE	0	Chd7	13918	0.185142
3.88438	0.00071275	0.257441	0	3	7	FALSE		Unclustered	0.5	Ptrh2	13.6667	3	0	0	0.711562	FALSE	0	Ptrh2	1762	0.333333
3.2027	0.00736331	0.312236	0.333333	12	7	FALSE		Unclustered	2.4	Usp34	19.1667	12	0	0	0.77973	FALSE	0	Usp34	20924	0.134033
3.21922	0.00259199	0.310634	0.142857	8	7	FALSE		Unclustered	0.952381	Trim33	21.125	8	0	0	0.778078	FALSE	0	Trim33	8352	0.16437
3.54054	0.00050689	0.282443	0.166667	4	7	FALSE		Unclustered	2	Camk2d	22.25	4	0	0	0.745946	FALSE	0	Camk2d	1732	0.350806
3.37087	0.00019444	0.296659	0.583333	9	7	FALSE	Cluster 5	Clustered	4.7619	Rasa2	22.4444	9	0	0	0.762913	FALSE	0	Rasa2	1572	0.231386
3.26426	0.00160997	0.306348	0.318681	14	6	FALSE	Cluster 5	Clustered	4.46429	Rasgrp1	18.0714	14	0	0	0.773574	FALSE	0	Rasgrp1	6264	0.153148
3.17267	0.00341241	0.315192	0.194444	9	6	FALSE	Cluster 19	Clustered	1.71429	Rps6ka3	23.4444	9	0	0	0.782733	FALSE	0	Rps6ka3	12622	0.178632
3.60661	9.51e-06	0.277269	0.666667	3	7	FALSE		Unclustered	1.66667	Il17rd	28.6667	3	0	0	0.739339	FALSE	0	Il17rd	54	0.485876
3.26727	0.00154307	0.306066	0.296703	14	7	FALSE	Cluster 5	Clustered	4.46429	Sos2	20.5714	14	0	0	0.773273	FALSE	0	Sos2	8082	0.165505
3.7958	0	0.263449	0	1	7	FALSE		Unclustered	0	Tpcn1	40	1	0	0	0.72042	FALSE	0	Tpcn1	0	0
3.16366	0.00653025	0.316089	0.346154	13	6	FALSE	Cluster 5	Clustered	5	Gnas	29.3846	13	0	0	0.783634	FALSE	0	Gnas	27190	0.175495
3.31532	0.00158707	0.30163	0.244444	10	7	FALSE		Unclustered	1.41667	Rala	19.1	10	0	0	0.768468	FALSE	0	Rala	6978	0.163248
3.26877	0.00108092	0.305926	0.214286	8	7	FALSE		Unclustered	3	Spry2	18.75	8	0	0	0.773123	FALSE	0	Spry2	4064	0.164823
3.72973	0.00438188	0.268116	0.107143	8	7	FALSE		Unclustered	1.4	Brd1	7.625	8	0	0	0.727027	FALSE	0	Brd1	16780	0.197917
4.33483	0.00025643	0.230689	0	3	8	FALSE		Unclustered	0.5	Zmynd11	7.33333	3	0	0	0.666517	FALSE	0	Zmynd11	446	0.333333
4.72823	0	0.211496	0	1	8	FALSE		Unclustered	0	Kbtbd4	8	1	0	0	0.627177	FALSE	0	Kbtbd4	0	0
3.57958	0.0007247	0.279362	0.361111	9	6	FALSE	Cluster 3	Clustered	5	Taf7	13	9	0	0	0.742042	FALSE	0	Taf7	3094	0.19697
3.66517	0.00135239	0.272839	0.333333	7	7	FALSE	Cluster 10	Clustered	2.7	Nsd3	14.4286	7	0	0	0.733483	FALSE	0	Nsd3	5230	0.274725
4.15315	0.00010039	0.240781	0	2	8	FALSE		Unclustered	0.666667	Btbd3	5.5	2	0	0	0.684685	FALSE	0	Btbd3	414	0.5
3.81982	0.00371134	0.261792	0.0952381	7	7	FALSE	Cluster 23	Clustered	1.2	Btg2	6.28571	7	0	0	0.718018	FALSE	0	Btg2	14250	0.18894
3.44444	0.00052292	0.290323	0.333333	3	7	FALSE		Unclustered	2	Klf6	33.3333	3	0	0	0.755556	FALSE	0	Klf6	2300	0.358696
3.27477	0.00336849	0.305365	0.190476	7	7	FALSE	Cluster 23	Clustered	1.2	Zfp36l1	18.8571	7	0	0	0.772523	FALSE	0	Zfp36l1	11748	0.171958
4.15165	0	0.240868	1	2	7	FALSE		Unclustered	2	Egr3	8	2	0	0	0.684835	FALSE	0	Egr3	0	0.571429
4.81832	0	0.207541	0	1	8	FALSE		Unclustered	0	Tbx20	7	1	0	0	0.618168	FALSE	0	Tbx20	0	0
3.67417	0.00158397	0.27217	0.178571	8	7	FALSE	Cluster 23	Clustered	1.04762	Cnot6l	8.5	8	0	0	0.732583	FALSE	0	Cnot6l	5262	0.171875
3.58408	0.00667875	0.279011	0.384615	13	7	FALSE	Cluster 3	Clustered	5.5	Bysl	11.0769	13	0	0	0.741592	FALSE	0	Bysl	19416	0.169471
3.77628	0.00206778	0.264811	0.238095	7	6	FALSE		Unclustered	3	Rrn3	10.2857	7	0	0	0.722372	FALSE	0	Rrn3	5792	0.241497
4.22222	3.63e-06	0.236842	0.833333	4	7	FALSE		Unclustered	2.7	Naf1	12	4	0	0	0.677778	FALSE	0	Naf1	14	0.5
3.23273	0.00386133	0.309336	0.266667	10	6	FALSE	Cluster 5	Clustered	4	Csnk1a1	18	10	0	0	0.776727	FALSE	0	Csnk1a1	12202	0.15042
3.43544	0.0023685	0.291084	0.439394	12	7	FALSE	Cluster 3	Clustered	5.5	Ddx21	13.75	12	0	0	0.756456	FALSE	0	Ddx21	8226	0.170833
3.43994	0.00392814	0.290703	0.422222	10	6	FALSE		Unclustered	6	Nolc1	12.5	10	0	0	0.756006	FALSE	0	Nolc1	14398	0.192188
4.58258	0	0.218218	0	1	8	FALSE		Unclustered	0	Gpatch2	13	1	0	0	0.641742	FALSE	0	Gpatch2	0	0
3.45495	0.0147702	0.289439	0.316667	16	6	FALSE	Cluster 3	Clustered	5.5	Gnl3l	12.5	16	0	0	0.754505	FALSE	0	Gnl3l	41794	0.145588
3.55105	0.00485121	0.281607	0.352381	15	7	FALSE	Cluster 3	Clustered	5.5	Nifk	11.2	15	0	0	0.744895	FALSE	0	Nifk	16046	0.165174
3.3979	0.00441578	0.2943	0.448718	13	6	FALSE	Cluster 3	Clustered	5.5	Sdad1	14.8462	13	0	0	0.76021	FALSE	0	Sdad1	14062	0.159636
3.91592	0.00478754	0.255368	0.0952381	7	7	FALSE		Unclustered	1.2	C330007P06Rik	7	7	0	0	0.708408	FALSE	0	C330007P06Rik	8922	0.177606
3.88589	0.00653904	0.257342	0.0666667	6	7	FALSE		Unclustered	2	Drg2	9	6	0	0	0.711411	FALSE	0	Drg2	17940	0.231481
4.27928	0.00106114	0.233684	0	3	8	FALSE		Unclustered	0.5	Wdr13	4.66667	3	0	0	0.672072	FALSE	0	Wdr13	1914	0.333333
3.26877	0.0165914	0.305926	0.145455	11	7	FALSE		Unclustered	2.2	Rlim	14.7273	11	0	0	0.773123	FALSE	0	Rlim	41482	0.132611
3.44745	0.00258418	0.29007	0.321429	8	6	FALSE	Cluster 8	Clustered	3.73333	C9orf72	13.75	8	0	0	0.755255	FALSE	0	C9orf72	6544	0.178333
3.25375	0.00819522	0.307337	0.133333	16	7	FALSE	Cluster 7	Clustered	2	Rab10	9.8125	16	0	0	0.774625	FALSE	0	Rab10	21764	0.0949755
2.99399	0.0264013	0.334002	0.08	26	6	FALSE	Cluster 24	Clustered	2.18182	Fmr1	10.8077	26	0	0	0.800601	FALSE	0	Fmr1	70052	0.0641026
2.96096	0.0242264	0.337728	0.103333	25	6	FALSE		Unclustered	2.31111	Tia1	12.56	25	0	0	0.803904	FALSE	0	Tia1	71354	0.0682222
3.2988	0.00461986	0.303141	0.361111	9	7	FALSE	Cluster 8	Seed	4	Mbnl3	16.5556	9	0	0	0.77012	FALSE	0	Mbnl3	11360	0.148148
4.14264	0.00033749	0.241392	0	3	7	FALSE		Unclustered	0.5	Rab12	7.33333	3	0	0	0.685736	FALSE	0	Rab12	816	0.351852
3.4009	0.0043669	0.29404	0.155556	10	7	FALSE		Unclustered	3	Cacna2d1	11.1	10	0	0	0.75991	FALSE	0	Cacna2d1	11674	0.129762
3.35886	0.00171146	0.29772	0.266667	6	7	FALSE		Unclustered	3	Cav2	24.5	6	0	0	0.764114	FALSE	0	Cav2	5668	0.221713
4.2973	0	0.232704	1	2	8	FALSE		Unclustered	2	Scn3b	8	2	0	0	0.67027	FALSE	0	Scn3b	0	0.615385
3.69069	0.00017497	0.270952	0.5	5	7	FALSE		Unclustered	3	Cacnb3	11	5	0	0	0.730931	FALSE	0	Cacnb3	846	0.268293
4.003	0.00079327	0.249812	0	3	7	FALSE		Unclustered	0.5	St8sia2	7.33333	3	0	0	0.6997	FALSE	0	St8sia2	2058	0.333333
3.67868	0.00285319	0.271837	0	5	7	FALSE		Unclustered	0.333333	Slc6a1	9.6	5	0	0	0.732132	FALSE	0	Slc6a1	6102	0.2
3.62012	0.00046139	0.276234	0.2	5	7	FALSE		Unclustered	1.66667	Thbd	14.6	5	0	0	0.737988	FALSE	0	Thbd	1286	0.229032
4.1997	0.00049396	0.238112	0	3	7	FALSE		Unclustered	0.5	Calu	11.3333	3	0	0	0.68003	FALSE	0	Calu	1470	0.397436
3.67718	0.00712924	0.271948	0.192308	13	7	FALSE	Cluster 5	Clustered	5	Cct3	9.46154	13	0	0	0.732282	FALSE	0	Cct3	24044	0.172714
4.01201	0.00081274	0.249251	0	4	7	FALSE		Unclustered	0.4	Fkbp10	4.5	4	0	0	0.698799	FALSE	0	Fkbp10	2514	0.25
3.71471	0.00022896	0.2692	0	2	7	FALSE		Unclustered	0.666667	Camta1	17.5	2	0	0	0.728529	FALSE	0	Camta1	638	0.5
3.55405	0.00131454	0.281369	0.3	5	7	FALSE		Unclustered	3	Ssr1	14.6	5	0	0	0.744595	FALSE	0	Ssr1	3878	0.267925
3.73273	0.0208928	0.2679	0.2	5	7	FALSE		Unclustered	1.66667	Mogs	11	5	0	0	0.726727	FALSE	0	Mogs	49032	0.246512
3.27778	0.00162222	0.305085	0	4	6	FALSE		Unclustered	0.4	Erlin2	27	4	0	0	0.772222	FALSE	0	Erlin2	6954	0.268041
3.50601	0.00351757	0.285225	0.439394	12	7	FALSE	Cluster 5	Clustered	4.46429	Dnaja2	11.6667	12	0	0	0.749399	FALSE	0	Dnaja2	13606	0.176768
3.38889	0.00432774	0.295082	0.509091	11	6	FALSE	Cluster 5	Clustered	4.46429	Dnaja1	13.0909	11	0	0	0.761111	FALSE	0	Dnaja1	17978	0.179328
3.43694	0.00077756	0.290957	0.6	6	7	FALSE		Unclustered	4	H2-Q10	22	6	0	0	0.756306	FALSE	0	H2-Q10	3590	0.234043
3.25375	0.00068505	0.307337	0.527778	9	7	FALSE		Unclustered	5	H2-D1	32.1111	9	0	0	0.774625	FALSE	0	H2-D1	3172	0.23786
3.66967	0.00448921	0.272504	0.285714	7	7	FALSE		Unclustered	3	Magt1	9.42857	7	0	0	0.733033	FALSE	0	Magt1	10480	0.204969
3.12613	0.00946593	0.319885	0.177778	10	6	FALSE		Unclustered	1.85714	Caprin1	25	10	0	0	0.787387	FALSE	0	Caprin1	28838	0.168027
3.1982	0.00200714	0.312676	0.380952	7	7	FALSE	Cluster 24	Clustered	2.7	Igf2bp1	26.4286	7	0	0	0.78018	FALSE	0	Igf2bp1	6908	0.204873
3.74024	7.115e-05	0.267363	0.6	5	7	FALSE	Cluster 24	Clustered	2.7	Ythdf3	12.4	5	0	0	0.725976	FALSE	0	Ythdf3	214	0.31
4.12462	0	0.242446	0	1	7	FALSE		Unclustered	0	Prrc2b	10	1	0	0	0.687538	FALSE	0	Prrc2b	0	0
3.86937	0.0014567	0.25844	0	4	7	FALSE		Unclustered	0.4	Ogfod1	7.75	4	0	0	0.713063	FALSE	0	Ogfod1	4442	0.259615
2.7988	0.0141504	0.357296	0.247863	27	6	FALSE		Unclustered	5.72727	Tgfbr1	29.2593	27	0	0	0.82012	FALSE	0	Tgfbr1	55014	0.108495
3.81982	0	0.261792	0	1	7	FALSE		Unclustered	0	Lrrc8a	36	1	0	0	0.718018	FALSE	0	Lrrc8a	0	0
3.51502	0.00084943	0.284494	0.5	5	7	FALSE	Cluster 15	Clustered	3	Fnbp1	16.2	5	0	0	0.748498	FALSE	0	Fnbp1	3326	0.249231
3.62913	0.00313842	0.275548	0.1	5	7	FALSE		Unclustered	2	Txnrd1	12.6	5	0	0	0.737087	FALSE	0	Txnrd1	10016	0.230769
3.38739	0.00042566	0.295213	0.444444	10	7	FALSE		Unclustered	3.42857	Itgb8	25.6	10	0	0	0.761261	FALSE	0	Itgb8	2336	0.21157
3.43694	0.00407419	0.290957	0.277778	9	7	FALSE	Cluster 5	Clustered	4	Strn	18.1111	9	0	0	0.756306	FALSE	0	Strn	15582	0.20915
3.43844	2.613e-05	0.29083	0	2	7	FALSE		Unclustered	0.666667	Elf2	47.5	2	0	0	0.756156	FALSE	0	Elf2	220	0.522472
4.24324	0.00029547	0.235669	0	2	8	FALSE		Unclustered	0.666667	Ccdc25	7	2	0	0	0.675676	FALSE	0	Ccdc25	736	0.5
4.54505	0	0.22002	0	1	8	FALSE		Unclustered	0	Ccdc43	2	1	0	0	0.645495	FALSE	0	Ccdc43	0	0
3.54655	0.003003	0.281964	0	2	7	FALSE		Unclustered	0.666667	Foxk1	32.5	2	0	0	0.745345	FALSE	0	Foxk1	5560	0.5
3.72072	0.00257482	0.268765	0.0666667	6	7	FALSE		Unclustered	2	Ccdc47	12.5	6	0	0	0.727928	FALSE	0	Ccdc47	8104	0.241497
4.14565	9.03e-05	0.241217	0	2	7	FALSE		Unclustered	0.666667	Impad1	7	2	0	0	0.685435	FALSE	0	Impad1	212	0.5
3.14264	0.0155915	0.318204	0.139706	17	6	FALSE	Cluster 3	Clustered	5	Rpl31	12.4706	17	0	0	0.785736	FALSE	0	Rpl31	49196	0.0941176
3.23123	0.00068183	0.30948	0.544118	17	6	FALSE	Cluster 1	Clustered	9	Itga4	27.4706	17	0	0	0.776877	FALSE	0	Itga4	4068	0.197207
2.99099	0.0090346	0.334337	0.197802	14	6	FALSE	Cluster 3	Clustered	5	Ddx58	24.4286	14	0	0	0.800901	FALSE	0	Ddx58	29856	0.128419
2.97898	0.00641265	0.335685	0.347826	24	7	FALSE	Cluster 1	Clustered	8.83636	Csf1r	26.8333	24	0	0	0.802102	FALSE	0	Csf1r	25288	0.131979
4.26126	0	0.234672	0	1	7	FALSE		Unclustered	0	Ccn4	9	1	0	0	0.673874	FALSE	0	Ccn4	0	0
3.26276	0.00561417	0.306489	0.388889	9	6	FALSE		Unclustered	4.52381	Postn	31.4444	9	0	0	0.773724	FALSE	0	Postn	17090	0.226248
3.62763	0.00055973	0.275662	0.333333	6	7	FALSE		Unclustered	2.7	Cdk14	10.5	6	0	0	0.737237	FALSE	0	Cdk14	1526	0.247967
3.45045	0.00238624	0.289817	0.333333	10	6	FALSE	Cluster 3	Clustered	5	Tbpl1	12.6	10	0	0	0.754955	FALSE	0	Tbpl1	8960	0.160256
4.15165	0	0.240868	0	1	7	FALSE		Unclustered	0	Grk1	19	1	0	0	0.684835	FALSE	0	Grk1	0	0
3.6967	0.00302663	0.270512	0.418182	11	7	FALSE	Cluster 5	Clustered	4.46429	Hspa12a	9.72727	11	0	0	0.73033	FALSE	0	Hspa12a	9276	0.185315
3.62312	0.00364503	0.276005	0.454545	11	6	FALSE	Cluster 5	Clustered	4.46429	Hspa14	11	11	0	0	0.737688	FALSE	0	Hspa14	10664	0.188088
3.81832	0.00556316	0.261895	0.348485	12	7	FALSE	Cluster 5	Clustered	4.46429	Grpel1	8.91667	12	0	0	0.718168	FALSE	0	Grpel1	12162	0.171569
4.08859	0	0.244583	1	3	7	FALSE		Unclustered	3	Pdcl	16.3333	3	0	0	0.691141	FALSE	0	Pdcl	0	0.583333
3.72523	0.001319	0.26844	0	4	7	FALSE		Unclustered	0.4	Vbp1	9.5	4	0	0	0.727477	FALSE	0	Vbp1	3272	0.257576
3.16667	0.00089159	0.315789	0.555556	9	6	FALSE	Cluster 25	Seed	4.7619	Tcf4	40.3333	9	0	0	0.783333	FALSE	0	Tcf4	3454	0.259498
4.63213	0	0.215883	1	2	8	FALSE		Unclustered	2	Cd320	4	2	0	0	0.636787	FALSE	0	Cd320	0	0.666667
3.63514	0.0070428	0.275093	0.133333	6	7	FALSE		Unclustered	1.2	Mthfr	9	6	0	0	0.736486	FALSE	0	Mthfr	20936	0.216667
4.63213	0	0.215883	1	2	8	FALSE		Unclustered	2	Lmbrd1	4	2	0	0	0.636787	FALSE	0	Lmbrd1	0	0.666667
3.47898	0.00011565	0.287441	0.380952	7	7	FALSE		Unclustered	2.7	Lcp2	26	7	0	0	0.752102	FALSE	0	Lcp2	836	0.26
3.72072	0	0.268765	0	1	7	FALSE		Unclustered	0	Chp1	60	1	0	0	0.727928	FALSE	0	Chp1	0	0
3.61411	4.932e-05	0.276693	0.666667	3	7	FALSE		Unclustered	1.66667	Gpnmb	29.6667	3	0	0	0.738589	FALSE	0	Gpnmb	248	0.436275
3.72072	0	0.268765	0	1	7	FALSE		Unclustered	0	Has2	60	1	0	0	0.727928	FALSE	0	Has2	0	0
3.64565	0.00231099	0.2743	0	2	7	FALSE		Unclustered	0.666667	Cd99l2	32	2	0	0	0.735435	FALSE	0	Cd99l2	4760	0.5
5.48949	0	0.182166	0	1	9	FALSE		Unclustered	0	Cdk19	2	1	0	0	0.551051	FALSE	0	Cdk19	0	0
4.49099	0.003003	0.222668	0	2	8	FALSE		Unclustered	0.666667	Ino80d	4	2	0	0	0.650901	FALSE	0	Ino80d	11252	0.5
4.3048	0	0.232299	1	3	8	FALSE		Unclustered	3	Cds2	8	3	0	0	0.66952	FALSE	0	Cds2	0	0.615385
4.12462	0.00059022	0.242446	0.5	4	8	FALSE		Unclustered	3	Lclat1	8.25	4	0	0	0.687538	FALSE	0	Lclat1	1424	0.380952
3.63964	0.00138653	0.274752	0.464286	8	7	FALSE		Unclustered	4	Lpin2	13.625	8	0	0	0.736036	FALSE	0	Lpin2	8796	0.243304
3.68769	0.00130727	0.271173	0.238095	7	7	FALSE		Unclustered	3	Hipk3	8.71429	7	0	0	0.731231	FALSE	0	Hipk3	3386	0.210714
3.66967	0.0002217	0.272504	0.2	5	7	FALSE		Unclustered	1.66667	Tgfbi	13.2	5	0	0	0.733033	FALSE	0	Tgfbi	680	0.246154
4.05405	3.367e-05	0.246667	0	2	7	FALSE		Unclustered	0.666667	Mier3	7.5	2	0	0	0.694595	FALSE	0	Mier3	88	0.5
4.36486	0.00018118	0.229102	0	2	8	FALSE		Unclustered	0.666667	Ssx2ip	8	2	0	0	0.663514	FALSE	0	Ssx2ip	282	0.5
3.10961	0.0111868	0.321584	0.163636	11	6	FALSE		Unclustered	1.71429	Wac	18.5455	11	0	0	0.789039	FALSE	0	Wac	28666	0.116966
3.44444	0.00185373	0.290323	0.333333	10	7	FALSE		Unclustered	1.75	Qk	12.8	10	0	0	0.755556	FALSE	0	Qk	5552	0.175342
5.46396	0.003003	0.183017	0.333333	3	9	FALSE		Unclustered	2	Gltp	6.66667	3	0	0	0.553604	FALSE	0	Gltp	7254	0.527778
5.46246	0	0.183068	1	5	9	FALSE	Cluster 2	Clustered	5	Cers2	6.8	5	0	0	0.553754	FALSE	0	Cers2	0	0.566667
5.46246	0	0.183068	1	5	9	FALSE	Cluster 2	Clustered	5	Galc	6.8	5	0	0	0.553754	FALSE	0	Galc	0	0.566667
5.46246	0	0.183068	1	5	9	FALSE	Cluster 2	Clustered	5	Sgpp1	6.8	5	0	0	0.553754	FALSE	0	Sgpp1	0	0.566667
5.46246	0	0.183068	1	5	9	FALSE	Cluster 2	Seed	5	Sgms2	6.8	5	0	0	0.553754	FALSE	0	Sgms2	0	0.566667
3.42492	0.00361338	0.291977	0.0952381	7	6	FALSE		Unclustered	1.2	Sema3a	14.2857	7	0	0	0.757508	FALSE	0	Sema3a	10700	0.19246
3.76727	6.514e-05	0.265444	0.666667	3	7	FALSE		Unclustered	1.66667	Fscn1	15	3	0	0	0.723273	FALSE	0	Fscn1	322	0.405405
3.51952	0.00129566	0.28413	0.1	5	7	FALSE		Unclustered	2	Pirb	11.8	5	0	0	0.748048	FALSE	0	Pirb	3330	0.224
4.2027	0	0.237942	1	2	7	FALSE		Unclustered	2	Chic1	8.5	2	0	0	0.67973	FALSE	0	Chic1	0	0.607143
4.13814	0.00029437	0.241655	0	2	7	FALSE		Unclustered	0.666667	Chtop	14	2	0	0	0.686186	FALSE	0	Chtop	816	0.52
3.16667	0.0211222	0.315789	0.108225	22	6	FALSE	Cluster 11	Clustered	4	Snrpd3	10.2727	22	0	0	0.783333	FALSE	0	Snrpd3	53780	0.077167
3.86186	0	0.258942	0	1	7	FALSE		Unclustered	0	Cited2	31	1	0	0	0.713814	FALSE	0	Cited2	0	0
4.28078	0.003003	0.233602	0	2	8	FALSE		Unclustered	0.666667	Ckb	5.5	2	0	0	0.671922	FALSE	0	Ckb	10630	0.5
5.27928	0	0.18942	0	1	9	FALSE		Unclustered	0	Slc6a8	2	1	0	0	0.572072	FALSE	0	Slc6a8	0	0
3.95796	0	0.252656	0	1	7	FALSE		Unclustered	0	Clic4	15	1	0	0	0.704204	FALSE	0	Clic4	0	0
3.32583	0.00788202	0.300677	0.153846	13	6	FALSE		Unclustered	1.71429	Serbp1	12.3077	13	0	0	0.767417	FALSE	0	Serbp1	21834	0.129296
3.84835	0.00046735	0.259852	0.5	4	7	FALSE	Cluster 15	Seed	3	Fcho2	10.5	4	0	0	0.715165	FALSE	0	Fcho2	1068	0.301471
4.48799	0.00052912	0.222817	0.333333	3	8	FALSE		Unclustered	2	Cnnm4	4.66667	3	0	0	0.651201	FALSE	0	Cnnm4	996	0.433333
4.46997	0.00063177	0.223715	0	2	7	FALSE		Unclustered	0.666667	Ptp4a1	7	2	0	0	0.653003	FALSE	0	Ptp4a1	1030	0.5
4.07508	0.0037703	0.245394	0.2	5	7	FALSE		Unclustered	1.66667	Slc41a1	4.8	5	0	0	0.692492	FALSE	0	Slc41a1	8182	0.244444
3.93844	0.00052507	0.253908	0.333333	4	7	FALSE		Unclustered	1.66667	Zfp36l2	9.25	4	0	0	0.706156	FALSE	0	Zfp36l2	1550	0.310345
3.8033	0.00014925	0.262929	0.333333	4	7	FALSE		Unclustered	1.66667	Cpeb3	12.25	4	0	0	0.71967	FALSE	0	Cpeb3	684	0.352941
3.54054	0.00195781	0.282443	0.266667	6	7	FALSE	Cluster 23	Seed	1.2	Tnrc6a	15.1667	6	0	0	0.745946	FALSE	0	Tnrc6a	6650	0.238095
4.03453	0.00645889	0.24786	0	5	7	FALSE		Unclustered	0.333333	Gpm6a	4	5	0	0	0.696547	FALSE	0	Gpm6a	18442	0.2
3.37538	0.00606547	0.296263	0.392857	8	7	FALSE		Unclustered	4	Wbp2	16.375	8	0	0	0.762462	FALSE	0	Wbp2	22252	0.224315
3.82733	0.00937996	0.261279	0.166667	4	7	FALSE		Unclustered	2	Cp	7.25	4	0	0	0.717267	FALSE	0	Cp	18758	0.28125
3.36787	0.00354371	0.296924	0.0666667	6	6	FALSE		Unclustered	2	Mapre1	14.1667	6	0	0	0.763213	FALSE	0	Mapre1	8656	0.190141
4.81982	0.00599697	0.207477	0.333333	3	8	FALSE	Cluster 17	Clustered	2	Slc39a14	2.66667	3	0	0	0.618018	FALSE	0	Slc39a14	12008	0.466667
4.24174	0.00073033	0.235752	0.333333	4	7	FALSE		Unclustered	1.2	Dnajc16	8.25	4	0	0	0.675826	FALSE	0	Dnajc16	1498	0.358696
3.65315	0.00375317	0.273736	0.0952381	7	7	FALSE		Unclustered	1.2	Pja2	9	7	0	0	0.734685	FALSE	0	Pja2	13248	0.199336
3.1997	0.00222413	0.312529	0.277778	9	7	FALSE	Cluster 5	Clustered	4	Cry2	22	9	0	0	0.78003	FALSE	0	Cry2	8568	0.165825
4.06306	0	0.24612	1	2	7	FALSE		Unclustered	2	Tef	9	2	0	0	0.693694	FALSE	0	Tef	0	0.75
3.09309	0.00827737	0.323301	0.333333	9	6	FALSE	Cluster 5	Clustered	4	Per2	27.1111	9	0	0	0.790691	FALSE	0	Per2	20630	0.170886
3.81682	9.9e-06	0.261998	0	2	7	FALSE		Unclustered	0.666667	Tlr13	19	2	0	0	0.718318	FALSE	0	Tlr13	70	0.5625
3.67117	2.143e-05	0.272393	0.666667	3	7	FALSE		Unclustered	1.66667	Fgl2	25.3333	3	0	0	0.732883	FALSE	0	Fgl2	108	0.452381
3.54204	0.00096695	0.282323	0.380952	7	6	FALSE	Cluster 24	Seed	2.7	Cstf2	13.4286	7	0	0	0.745796	FALSE	0	Cstf2	3684	0.200426
3.40691	0.00140551	0.293521	0.309091	11	6	FALSE	Cluster 11	Clustered	4	Rbm25	12.2727	11	0	0	0.759309	FALSE	0	Rbm25	5144	0.157343
3.95646	0.00016137	0.252751	0.6	5	7	FALSE	Cluster 24	Clustered	2.2	Lsm11	11.6	5	0	0	0.704354	FALSE	0	Lsm11	502	0.29
3.14114	0.00380262	0.318356	0.2	10	6	FALSE		Unclustered	2.7	Ctnnd1	24.3	10	0	0	0.785886	FALSE	0	Ctnnd1	10072	0.161745
4.13964	0	0.241567	0	1	7	FALSE		Unclustered	0	Glis2	10	1	0	0	0.686036	FALSE	0	Glis2	0	0
3.34985	6.534e-05	0.298521	0.666667	4	6	FALSE		Unclustered	3	Gm28635	40.25	4	0	0	0.765015	FALSE	0	Gm28635	442	0.338235
3.7042	0.0062158	0.269964	0.0666667	6	7	FALSE		Unclustered	2	Dcaf7	8.83333	6	0	0	0.72958	FALSE	0	Dcaf7	19480	0.181481
4.7027	0	0.212644	0	1	8	FALSE		Unclustered	0	Glcci1	6	1	0	0	0.62973	FALSE	0	Glcci1	0	0
4.7027	0	0.212644	0	1	8	FALSE		Unclustered	0	Hipk1	6	1	0	0	0.62973	FALSE	0	Hipk1	0	0
3.11411	0.00602401	0.321119	0.161765	17	6	FALSE		Unclustered	4	Ncor2	17.2353	17	0	0	0.788589	FALSE	0	Ncor2	21858	0.108712
3.26577	0.00541924	0.306207	0.142857	8	7	FALSE		Unclustered	3	Stam2	17.375	8	0	0	0.773423	FALSE	0	Stam2	13450	0.149336
3.68318	0	0.271504	1	2	7	FALSE		Unclustered	2	Ddr2	35	2	0	0	0.731682	FALSE	0	Ddr2	0	0.555556
3.44595	0.00209562	0.290196	0.238095	7	6	FALSE		Unclustered	3	Ythdf1	13.1429	7	0	0	0.755405	FALSE	0	Ythdf1	5650	0.189076
3.48949	0.00523512	0.286575	0.244444	10	6	FALSE	Cluster 11	Seed	4	Luc7l2	13.1	10	0	0	0.751051	FALSE	0	Luc7l2	15716	0.165385
3.34234	0.00447215	0.299191	0.155556	10	6	FALSE	Cluster 10	Clustered	3	Oasl2	14.8	10	0	0	0.765766	FALSE	0	Oasl2	18034	0.145545
2.98498	0.0141452	0.33501	0.313725	18	6	FALSE	Cluster 3	Clustered	4.8	Map3k7	22.2778	18	0	0	0.801501	FALSE	0	Map3k7	40236	0.115741
3.98949	0	0.250659	0	1	7	FALSE		Unclustered	0	Zcchc3	14	1	0	0	0.701051	FALSE	0	Zcchc3	0	0
3.78378	0.00056494	0.264286	0.666667	4	7	FALSE		Unclustered	3	Oas2	10.25	4	0	0	0.721622	FALSE	0	Oas2	4214	0.330645
3.58559	0.00289423	0.278894	0.0357143	8	7	FALSE		Unclustered	2	Kpnb1	8	8	0	0	0.741441	FALSE	0	Kpnb1	7560	0.142157
4.40691	0	0.226917	0	1	8	FALSE		Unclustered	0	Dnase1l3	4	1	0	0	0.659309	FALSE	0	Dnase1l3	0	0
4.57207	5.344e-05	0.218719	0	2	8	FALSE		Unclustered	0.666667	Scd2	6.5	2	0	0	0.642793	FALSE	0	Scd2	102	0.5
3.95646	0.00138556	0.252751	0.3	5	7	FALSE	Cluster 14	Clustered	3	Dhcr24	6	5	0	0	0.704354	FALSE	0	Dhcr24	4708	0.254545
3.97147	0.00061699	0.251796	0.5	4	7	FALSE	Cluster 14	Seed	3	Erg28	7.5	4	0	0	0.702853	FALSE	0	Erg28	1554	0.315217
4.53003	0.00599697	0.220749	0.333333	3	8	FALSE	Cluster 18	Clustered	2	Tanc1	3.66667	3	0	0	0.646997	FALSE	0	Tanc1	18940	0.416667
4.16216	0	0.24026	1	5	7	FALSE	Cluster 5	Clustered	5	Dnajb6	11.4	5	0	0	0.683784	FALSE	0	Dnajb6	0	0.6
4.03303	0.00117797	0.247952	0.666667	6	7	FALSE	Cluster 5	Seed	5	Dnajc5	11.1667	6	0	0	0.696697	FALSE	0	Dnajc5	2892	0.392857
4.44144	0.0032656	0.225152	0	3	8	FALSE		Unclustered	0.5	Gale	5	3	0	0	0.655856	FALSE	0	Gale	8350	0.333333
4.48198	0.00510696	0.223116	0	3	8	FALSE		Unclustered	0.5	Slc33a1	4.66667	3	0	0	0.651802	FALSE	0	Slc33a1	16810	0.333333
3.71471	0.0075657	0.2692	0.155556	10	7	FALSE		Unclustered	4	Stxbp1	7.6	10	0	0	0.728529	FALSE	0	Stxbp1	19380	0.139216
3.50751	0.00876888	0.285103	0.0555556	9	7	FALSE		Unclustered	1.66667	Tbc1d15	8.66667	9	0	0	0.749249	FALSE	0	Tbc1d15	19714	0.125
3.6021	4.084e-05	0.277616	0.5	4	7	FALSE		Unclustered	3	Kmt5a	21	4	0	0	0.73979	FALSE	0	Kmt5a	244	0.384259
4.01952	0.00038354	0.248786	0	2	7	FALSE		Unclustered	0.666667	Zhx1	8	2	0	0	0.698048	FALSE	0	Zhx1	1976	0.5
4.63213	0.0003866	0.215883	0.333333	3	8	FALSE		Unclustered	2	Gid4	5.33333	3	0	0	0.636787	FALSE	0	Gid4	708	0.384615
4.88438	0	0.204734	0	1	8	FALSE		Unclustered	0	Rell1	6	1	0	0	0.611562	FALSE	0	Rell1	0	0
3.68318	0	0.271504	1	2	7	FALSE		Unclustered	2	Dusp8	32	2	0	0	0.731682	FALSE	0	Dusp8	0	0.592593
3.24925	0.00079519	0.307763	0.345455	11	6	FALSE		Unclustered	3.42857	Map2k7	19.7273	11	0	0	0.775075	FALSE	0	Map2k7	3518	0.177723
3.91141	0.00090202	0.255662	0.2	5	7	FALSE		Unclustered	1.2	Pgrmc2	6.6	5	0	0	0.708859	FALSE	0	Pgrmc2	2204	0.228571
3.55405	0.00656491	0.281369	0.0888889	10	7	FALSE	Cluster 9	Clustered	3	Rab3ip	8.1	10	0	0	0.744595	FALSE	0	Rab3ip	15934	0.136364
4.03754	0	0.247676	1	2	7	FALSE		Unclustered	2	Eif1a	18.5	2	0	0	0.696246	FALSE	0	Eif1a	0	0.685185
4.27778	0.00012735	0.233766	0.333333	3	7	FALSE		Unclustered	2	Iars2	4.66667	3	0	0	0.672222	FALSE	0	Iars2	378	0.393939
3.99249	0.003003	0.25047	0	2	7	FALSE		Unclustered	0.666667	Entpd6	11.5	2	0	0	0.700751	FALSE	0	Entpd6	9258	0.5
4.99099	0	0.200361	0	1	8	FALSE		Unclustered	0	Entpd7	2	1	0	0	0.600901	FALSE	0	Entpd7	0	0
3.08859	0.00784292	0.323772	0.194444	9	6	FALSE		Unclustered	4	Mycbp2	24.7778	9	0	0	0.791141	FALSE	0	Mycbp2	17970	0.161148
3.90691	0.00015124	0.255957	0	2	7	FALSE		Unclustered	0.666667	P4ha1	8.5	2	0	0	0.709309	FALSE	0	P4ha1	388	0.5
4.94595	0	0.202186	0	1	8	FALSE		Unclustered	0	Etnk1	5	1	0	0	0.605405	FALSE	0	Etnk1	0	0
3.91441	0	0.255466	1	2	7	FALSE		Unclustered	2	Tbx2	11.5	2	0	0	0.708559	FALSE	0	Tbx2	0	0.547619
3.30631	0.00199265	0.302452	0.178571	8	6	FALSE	Cluster 10	Clustered	3	Tbl1xr1	17.75	8	0	0	0.769369	FALSE	0	Tbl1xr1	5752	0.169903
3.64865	0.00161764	0.274074	0	3	7	FALSE		Unclustered	0.5	Txlna	20.3333	3	0	0	0.735135	FALSE	0	Txlna	4540	0.345238
3.43994	0	0.290703	1	2	7	FALSE		Unclustered	2	Fbxl18	51.5	2	0	0	0.756006	FALSE	0	Fbxl18	0	0.620482
3.55706	0.00077651	0.281131	0.333333	6	7	FALSE	Cluster 10	Clustered	2.7	Fbxo11	13.6667	6	0	0	0.744294	FALSE	0	Fbxo11	2238	0.215054
3.91592	6.968e-05	0.255368	0	3	7	FALSE		Unclustered	0.5	Ubr3	11	3	0	0	0.708408	FALSE	0	Ubr3	274	0.4
3.58408	0.00030411	0.279011	0.5	4	7	FALSE	Cluster 10	Clustered	3	Fbxo3	18	4	0	0	0.741592	FALSE	0	Fbxo3	936	0.311404
3.56607	0.0120629	0.280421	0.0888889	10	7	FALSE		Unclustered	3	Fbxo28	8.4	10	0	0	0.743393	FALSE	0	Fbxo28	32446	0.127419
4.10511	0.00226556	0.243599	0.2	5	7	FALSE		Unclustered	1.2	Rmnd5a	6.2	5	0	0	0.689489	FALSE	0	Rmnd5a	5006	0.230769
4.56456	0	0.219079	0	1	8	FALSE		Unclustered	0	Mynn	10	1	0	0	0.643544	FALSE	0	Mynn	0	0
4.41291	0.00308887	0.226608	0	3	7	FALSE		Unclustered	0.5	Naa30	4.66667	3	0	0	0.658709	FALSE	0	Naa30	8080	0.333333
4.26727	4.079e-05	0.234342	0	2	8	FALSE		Unclustered	0.666667	Klhl28	9	2	0	0	0.673273	FALSE	0	Klhl28	66	0.533333
4.00601	0.00107304	0.249625	0.1	5	7	FALSE		Unclustered	2	Maco1	6.8	5	0	0	0.699399	FALSE	0	Maco1	1950	0.213793
4.02553	0	0.248415	1	3	7	FALSE	Cluster 13	Clustered	3	Fem1b	6	3	0	0	0.697447	FALSE	0	Fem1b	0	0.5
4.02553	0	0.248415	1	3	7	FALSE	Cluster 13	Clustered	3	Zswim6	6	3	0	0	0.697447	FALSE	0	Zswim6	0	0.5
4.02553	0	0.248415	1	3	7	FALSE	Cluster 13	Seed	3	Zyg11b	6	3	0	0	0.697447	FALSE	0	Zyg11b	0	0.5
3.03003	0.0140728	0.33003	0.136364	12	6	FALSE		Unclustered	1.60714	Vhl	21.9167	12	0	0	0.796997	FALSE	0	Vhl	30070	0.128472
3.5	0.00106785	0.285714	0.333333	7	7	FALSE		Unclustered	4	Fermt2	19.8571	7	0	0	0.75	FALSE	0	Fermt2	3718	0.227575
4.20571	1.678e-05	0.237772	0	2	8	FALSE		Unclustered	0.666667	Fgd4	10.5	2	0	0	0.679429	FALSE	0	Fgd4	38	0.527778
4.43544	0	0.225457	0	1	8	FALSE		Unclustered	0	Fgfr1op2	9	1	0	0	0.656456	FALSE	0	Fgfr1op2	0	0
3.78228	0.00025425	0.264391	0	2	7	FALSE		Unclustered	0.666667	Tent5a	12	2	0	0	0.721772	FALSE	0	Tent5a	916	0.5
3.88589	0.0011962	0.257342	0.166667	4	7	FALSE		Unclustered	2	Usp19	10	4	0	0	0.711411	FALSE	0	Usp19	2350	0.271429
3.60811	0.00064099	0.277154	0.166667	4	6	FALSE		Unclustered	2	Zkscan1	15.5	4	0	0	0.739189	FALSE	0	Zkscan1	2396	0.288462
3.43243	0.00345491	0.291339	0.166667	4	6	FALSE		Unclustered	2	Nipa2	16.25	4	0	0	0.756757	FALSE	0	Nipa2	8588	0.2625
4.52703	0.0007565	0.220896	0.333333	3	8	FALSE		Unclustered	2	Fopnl	5	3	0	0	0.647297	FALSE	0	Fopnl	1110	0.388889
3.79429	0.00460251	0.263554	0.133333	6	7	FALSE		Unclustered	1.2	Nde1	9.83333	6	0	0	0.720571	FALSE	0	Nde1	9046	0.186275
4.88589	0.00011308	0.204671	0	2	8	FALSE		Unclustered	0.666667	Ttll10	3	2	0	0	0.611411	FALSE	0	Ttll10	204	0.5
3.23874	0.00150522	0.308762	0.266667	6	7	FALSE		Unclustered	1.2	Fubp1	23.6667	6	0	0	0.776126	FALSE	0	Fubp1	5826	0.204348
3.45045	0.00512128	0.289817	0.111111	10	7	FALSE		Unclustered	0.857143	Ssb	10.7	10	0	0	0.754955	FALSE	0	Ssb	11930	0.135065
4.70721	0	0.21244	0	1	8	FALSE		Unclustered	0	Rabgap1l	8	1	0	0	0.629279	FALSE	0	Rabgap1l	0	0
4.70721	0	0.21244	0	1	8	FALSE		Unclustered	0	Wdfy3	8	1	0	0	0.629279	FALSE	0	Wdfy3	0	0
4.70721	0	0.21244	0	1	8	FALSE		Unclustered	0	Trp53inp2	8	1	0	0	0.629279	FALSE	0	Trp53inp2	0	0
5.43994	0	0.183826	0	1	9	FALSE		Unclustered	0	Gnpda1	3	1	0	0	0.556006	FALSE	0	Gnpda1	0	0
4.21922	7.912e-05	0.237011	0.333333	3	7	FALSE		Unclustered	2	Gas2l3	6.66667	3	0	0	0.678078	FALSE	0	Gas2l3	190	0.372549
3.47748	0.00436261	0.287565	0.133333	10	6	FALSE		Unclustered	3	Smc2	10.9	10	0	0	0.752252	FALSE	0	Smc2	11656	0.141333
3.82432	0.00063594	0.261484	0	3	7	FALSE		Unclustered	0.5	Psrc1	11.6667	3	0	0	0.717568	FALSE	0	Psrc1	2042	0.344086
4.33934	0	0.23045	1	2	7	FALSE		Unclustered	2	Gbp5	7	2	0	0	0.666066	FALSE	0	Gbp5	0	0.7
4.24324	0.00025296	0.235669	0.333333	3	7	FALSE		Unclustered	2	Gfm2	6	3	0	0	0.675676	FALSE	0	Gfm2	616	0.377778
3.4955	0.00372712	0.286082	0.142857	8	7	FALSE		Unclustered	3	Rnf11	11	8	0	0	0.75045	FALSE	0	Rnf11	10866	0.175
4.32883	0.00392387	0.231009	0.1	5	8	FALSE		Unclustered	2	Wdr26	3.6	5	0	0	0.667117	FALSE	0	Wdr26	8556	0.230769
4.19219	0.0002921	0.238539	0.333333	4	7	FALSE		Unclustered	1.66667	Gigyf2	7	4	0	0	0.680781	FALSE	0	Gigyf2	726	0.321429
4.44595	0	0.224924	0	1	8	FALSE		Unclustered	0	Glt8d1	12	1	0	0	0.655405	FALSE	0	Glt8d1	0	0
6.46246	0	0.15474	0	1	10	FALSE		Unclustered	0	Pllp	3	1	0	0	0.453754	FALSE	0	Pllp	0	0
5.38889	0.003003	0.185567	0	2	8	FALSE		Unclustered	0.666667	Plekha2	2	2	0	0	0.561111	FALSE	0	Plekha2	10910	0.5
5.02703	0	0.198925	0	1	8	FALSE		Unclustered	0	Gm38394	6	1	0	0	0.597297	FALSE	0	Gm38394	0	0
4.04204	0.00010057	0.2474	0.5	4	8	FALSE		Unclustered	3	Trio	14.75	4	0	0	0.695796	FALSE	0	Trio	288	0.426471
4.4039	0	0.227071	0	1	8	FALSE		Unclustered	0	Hax1	14	1	0	0	0.65961	FALSE	0	Hax1	0	0
4.02853	0.00241266	0.24823	0.333333	3	7	FALSE		Unclustered	2	Nnat	11.3333	3	0	0	0.697147	FALSE	0	Nnat	7506	0.423077
3.80931	0.00303058	0.262515	0	3	7	FALSE		Unclustered	0.5	Prkar1a	9.66667	3	0	0	0.719069	FALSE	0	Prkar1a	8958	0.361111
3.74024	0.00118072	0.267363	0.266667	6	7	FALSE		Unclustered	3	Smg7	12.3333	6	0	0	0.725976	FALSE	0	Smg7	3124	0.20977
5.03303	0	0.198687	0	1	8	FALSE		Unclustered	0	Rufy3	5	1	0	0	0.596697	FALSE	0	Rufy3	0	0
5.03303	0	0.198687	0	1	8	FALSE		Unclustered	0	Nptn	5	1	0	0	0.596697	FALSE	0	Nptn	0	0
4.88288	0	0.204797	0	1	8	FALSE		Unclustered	0	Gramd3	7	1	0	0	0.611712	FALSE	0	Gramd3	0	0
3.60961	0.00021871	0.277038	0.571429	7	6	FALSE	Cluster 3	Clustered	5	Gtf2a2	13.1429	7	0	0	0.739039	FALSE	0	Gtf2a2	1030	0.236364
3.13063	0.00407843	0.319424	0.311111	10	6	FALSE	Cluster 3	Clustered	5	Gtf2h3	21	10	0	0	0.786937	FALSE	0	Gtf2h3	14100	0.147183
3.00601	0.00538835	0.332667	0.228571	15	6	FALSE	Cluster 3	Clustered	5	Ncoa3	25.8	15	0	0	0.799399	FALSE	0	Ncoa3	22154	0.137276
4.92492	0	0.203049	0	1	8	FALSE		Unclustered	0	Zfp462	3	1	0	0	0.607508	FALSE	0	Zfp462	0	0
4.00901	0.00168666	0.249438	0.166667	4	7	FALSE	Cluster 19	Clustered	2	Ppp1r3b	6.75	4	0	0	0.699099	FALSE	0	Ppp1r3b	5314	0.297619
3.68318	0.00023025	0.271504	0.666667	4	7	FALSE		Unclustered	3	Ncapd3	18.5	4	0	0	0.731682	FALSE	0	Ncapd3	1114	0.336364
3.94595	0.00015689	0.253425	0	2	7	FALSE		Unclustered	0.666667	Hp1bp3	17	2	0	0	0.705405	FALSE	0	Hp1bp3	350	0.5
3.44294	0.00111256	0.290449	0.333333	3	7	FALSE		Unclustered	2	Nfic	34	3	0	0	0.755706	FALSE	0	Nfic	4278	0.365942
3.44144	1.265e-05	0.290576	0.7	5	7	FALSE		Unclustered	2.4	Ifnar2	31.8	5	0	0	0.755856	FALSE	0	Ifnar2	44	0.33125
3.44294	5.1e-06	0.290449	0.833333	4	7	FALSE		Unclustered	2.7	Il12a	40.25	4	0	0	0.755706	FALSE	0	Il12a	20	0.423684
4.02853	0	0.24823	1	2	7	FALSE		Unclustered	2	Ifrd1	19.5	2	0	0	0.697147	FALSE	0	Ifrd1	0	0.75
4.003	0.00018254	0.249812	0	2	8	FALSE		Unclustered	0.666667	Igfals	8	2	0	0	0.6997	FALSE	0	Igfals	656	0.5
3.07958	0.00487337	0.32472	0.333333	12	7	FALSE	Cluster 12	Clustered	3.33333	Socs2	28.25	12	0	0	0.792042	FALSE	0	Socs2	16520	0.159564
3.97898	0.00095034	0.251321	0	4	7	FALSE		Unclustered	0.4	Zbtb20	6	4	0	0	0.702102	FALSE	0	Zbtb20	1908	0.263158
3.4955	0.00643019	0.286082	0.285714	7	7	FALSE		Unclustered	4	Map3k3	17.1429	7	0	0	0.75045	FALSE	0	Map3k3	23980	0.225869
3.63664	2.782e-05	0.274979	0.333333	4	7	FALSE		Unclustered	1.66667	Peli1	18.25	4	0	0	0.736336	FALSE	0	Peli1	126	0.375
3.43544	9.708e-05	0.291084	0.666667	6	7	FALSE	Cluster 3	Clustered	5	Malt1	24.6667	6	0	0	0.756456	FALSE	0	Malt1	488	0.302469
3.36787	0.00410311	0.296924	0.464286	8	7	FALSE	Cluster 3	Clustered	5	Ube2w	19.125	8	0	0	0.763213	FALSE	0	Ube2w	10202	0.200798
3.80931	0.0003478	0.262515	0	2	7	FALSE		Unclustered	0.666667	Rnf167	11.5	2	0	0	0.719069	FALSE	0	Rnf167	1138	0.5
3.95195	0.00377378	0.25304	0	4	7	FALSE		Unclustered	0.4	St5	8	4	0	0	0.704805	FALSE	0	St5	9614	0.259259
3.53153	0.00235218	0.283163	0.333333	3	7	FALSE		Unclustered	2	Tns1	33	3	0	0	0.746847	FALSE	0	Tns1	5928	0.393574
3.69219	0	0.270842	0	1	7	FALSE		Unclustered	0	Tns3	61	1	0	0	0.730781	FALSE	0	Tns3	0	0
3.69219	0	0.270842	0	1	7	FALSE		Unclustered	0	Pcdha4	61	1	0	0	0.730781	FALSE	0	Pcdha4	0	0
3.58859	0.00040452	0.278661	0	2	7	FALSE		Unclustered	0.666667	Pear1	34	2	0	0	0.741141	FALSE	0	Pear1	938	0.5
3.69219	0	0.270842	0	1	7	FALSE		Unclustered	0	Pag1	61	1	0	0	0.730781	FALSE	0	Pag1	0	0
3.85586	2.645e-05	0.259346	0.666667	3	7	FALSE		Unclustered	1.66667	Rab14	16.3333	3	0	0	0.714414	FALSE	0	Rab14	92	0.418803
3.55556	0.00111149	0.28125	0.238095	7	7	FALSE		Unclustered	2.4	Jmjd1c	13.5714	7	0	0	0.744444	FALSE	0	Jmjd1c	3070	0.207589
3.92342	4.81e-06	0.254879	0.666667	3	7	FALSE		Unclustered	1.66667	Kdm7a	15	3	0	0	0.707658	FALSE	0	Kdm7a	18	0.46875
3.5976	0.00037175	0.277963	0.2	5	7	FALSE		Unclustered	1.2	Thrb	19.4	5	0	0	0.74024	FALSE	0	Thrb	1742	0.304762
4.57207	0	0.218719	0	1	8	FALSE		Unclustered	0	Zfp367	9	1	0	0	0.642793	FALSE	0	Zfp367	0	0
3.44144	0.00162365	0.290576	0.142857	7	6	FALSE		Unclustered	1.06667	Ubl4a	16.8571	7	0	0	0.755856	FALSE	0	Ubl4a	6152	0.197279
3.54655	0.00179602	0.281964	0.238095	7	7	FALSE		Unclustered	3	Sbno1	12	7	0	0	0.745345	FALSE	0	Sbno1	5404	0.20197
3.30631	0.00081345	0.302452	0.166667	4	7	FALSE		Unclustered	2	Lgr4	29.75	4	0	0	0.769369	FALSE	0	Lgr4	2284	0.270833
4.26426	0.003003	0.234507	0	2	8	FALSE		Unclustered	0.666667	Klhl15	6	2	0	0	0.673574	FALSE	0	Klhl15	7196	0.5
5.26276	0	0.190014	0	1	9	FALSE		Unclustered	0	Klhl42	2	1	0	0	0.573724	FALSE	0	Klhl42	0	0
3.25075	0.00161971	0.307621	0.222222	9	7	FALSE		Unclustered	2.2	Stag2	20	9	0	0	0.774925	FALSE	0	Stag2	6842	0.169041
3.86336	0.00018922	0.258842	0.333333	3	7	FALSE		Unclustered	2	Tnpo1	13.3333	3	0	0	0.713664	FALSE	0	Tnpo1	608	0.361111
4.10961	0	0.243332	0	1	8	FALSE		Unclustered	0	Krt80	22	1	0	0	0.689039	FALSE	0	Krt80	0	0
3.35435	0.00287982	0.29812	0.142857	8	7	FALSE		Unclustered	0.952381	Pcbp2	13.5	8	0	0	0.764565	FALSE	0	Pcbp2	7332	0.159639
3.83784	0	0.260563	0	1	7	FALSE		Unclustered	0	Lax1	37	1	0	0	0.716216	FALSE	0	Lax1	0	0
3.95946	0.00604256	0.25256	0	3	7	FALSE		Unclustered	0.5	Sntb2	9.33333	3	0	0	0.704054	FALSE	0	Sntb2	17442	0.333333
3.98498	0.00033692	0.250942	0.333333	3	7	FALSE		Unclustered	2	Lnpk	8	3	0	0	0.701502	FALSE	0	Lnpk	764	0.365079
3.61862	0.00149451	0.276349	0.1	5	6	FALSE		Unclustered	2	Reep5	10.4	5	0	0	0.738138	FALSE	0	Reep5	3308	0.222727
4.12613	0.00046386	0.242358	0	4	7	FALSE		Unclustered	0.4	Pdzd8	5	4	0	0	0.687387	FALSE	0	Pdzd8	1034	0.25
4.05105	0	0.24685	1	2	8	FALSE		Unclustered	2	Lrig2	17	2	0	0	0.694895	FALSE	0	Lrig2	0	0.607143
4.48799	0	0.222817	0	1	7	FALSE		Unclustered	0	Zfp871	10	1	0	0	0.651201	FALSE	0	Zfp871	0	0
4.95045	0	0.202002	0	1	8	FALSE		Unclustered	0	Madd	4	1	0	0	0.604955	FALSE	0	Madd	0	0
4.73123	0	0.211361	0	1	8	FALSE		Unclustered	0	Man1c1	5	1	0	0	0.626877	FALSE	0	Man1c1	0	0
3.66517	4.117e-05	0.272839	0.166667	4	7	FALSE		Unclustered	2	Taok1	15.75	4	0	0	0.733483	FALSE	0	Taok1	220	0.371951
3.68168	0	0.271615	1	2	7	FALSE		Unclustered	2	Nfatc3	32	2	0	0	0.731832	FALSE	0	Nfatc3	0	0.571429
3.69369	0	0.270732	0	1	7	FALSE		Unclustered	0	Ptpn5	53	1	0	0	0.730631	FALSE	0	Ptpn5	0	0
4.25225	0	0.235169	0	1	8	FALSE		Unclustered	0	2025-03-08	13	1	0	0	0.674775	FALSE	0	2025-03-08	0	0
5.83634	0	0.17134	0	1	9	FALSE		Unclustered	0	Micu2	2	1	0	0	0.516366	FALSE	0	Micu2	0	0
4.83784	0.003003	0.206704	0	2	8	FALSE		Unclustered	0.666667	Slc25a25	6	2	0	0	0.616216	FALSE	0	Slc25a25	9530	0.5
3.43544	0.00246195	0.291084	0.0952381	7	7	FALSE		Unclustered	1.66667	Yod1	15.8571	7	0	0	0.756456	FALSE	0	Yod1	7210	0.179832
3.54955	0	0.281726	0	1	7	FALSE		Unclustered	0	Mindy2	64	1	0	0	0.745045	FALSE	0	Mindy2	0	0
3.91441	0.00507481	0.255466	0	5	7	FALSE		Unclustered	0.333333	Nfib	4.6	5	0	0	0.708559	FALSE	0	Nfib	15508	0.211765
3.45495	0.00198005	0.289439	0	2	7	FALSE		Unclustered	0.666667	Rbms3	38	2	0	0	0.754505	FALSE	0	Rbms3	3400	0.5
4.08709	0	0.244673	0	1	7	FALSE		Unclustered	0	Slc12a6	9	1	0	0	0.691291	FALSE	0	Slc12a6	0	0
4.08709	0	0.244673	0	1	7	FALSE		Unclustered	0	Tulp4	9	1	0	0	0.691291	FALSE	0	Tulp4	0	0
3.77628	6.405e-05	0.264811	0	2	7	FALSE		Unclustered	0.666667	Relch	17	2	0	0	0.722372	FALSE	0	Relch	240	0.516129
4.53754	0.00048703	0.220384	0	2	8	FALSE		Unclustered	0.666667	N4bp2l2	8	2	0	0	0.646246	FALSE	0	N4bp2l2	728	0.5
5.41141	0	0.184795	0	1	8	FALSE		Unclustered	0	Scrn1	3	1	0	0	0.558859	FALSE	0	Scrn1	0	0
4.003	0.00161219	0.249812	0.333333	3	7	FALSE		Unclustered	2	Naa50	14	3	0	0	0.6997	FALSE	0	Naa50	3976	0.488095
3.37087	0.00011691	0.296659	0.5	4	7	FALSE		Unclustered	3	Ski	30	4	0	0	0.762913	FALSE	0	Ski	690	0.313158
3.55706	0.00068026	0.281131	0	3	6	FALSE		Unclustered	0.5	Nfatc2ip	23	3	0	0	0.744294	FALSE	0	Nfatc2ip	2016	0.349206
4.91291	0	0.203545	0	1	8	FALSE		Unclustered	0	Zdhhc21	5	1	0	0	0.608709	FALSE	0	Zdhhc21	0	0
4.72072	7.886e-05	0.211832	0	2	8	FALSE		Unclustered	0.666667	Ttc39b	4.5	2	0	0	0.627928	FALSE	0	Ttc39b	104	0.5
4.42492	1.121e-05	0.225993	0	2	7	FALSE		Unclustered	0.666667	Trmt10a	12	2	0	0	0.657508	FALSE	0	Trmt10a	36	0.578947
3.53153	0.0004543	0.283163	0.266667	6	6	FALSE		Unclustered	0.952381	Zfp451	13.8333	6	0	0	0.746847	FALSE	0	Zfp451	1508	0.209596
3.97748	0	0.251416	0	1	7	FALSE		Unclustered	0	Zfp280d	29	1	0	0	0.702252	FALSE	0	Zfp280d	0	0
4.86787	0.00012034	0.205429	0	2	8	FALSE		Unclustered	0.666667	Slc38a4	2.5	2	0	0	0.613213	FALSE	0	Slc38a4	232	0.5
3.90691	0.00063546	0.255957	0.166667	4	7	FALSE		Unclustered	2	Nrp2	7	4	0	0	0.709309	FALSE	0	Nrp2	2226	0.282609
4.38138	0	0.228239	1	2	7	FALSE		Unclustered	2	Plxna2	5.5	2	0	0	0.661862	FALSE	0	Plxna2	0	0.611111
5.07357	0	0.1971	0	1	8	FALSE		Unclustered	0	Nucks1	5	1	0	0	0.592643	FALSE	0	Nucks1	0	0
4.88288	0	0.204797	0	1	8	FALSE		Unclustered	0	Slc23a2	5	1	0	0	0.611712	FALSE	0	Slc23a2	0	0
3.72072	0.00615373	0.268765	0	3	7	FALSE		Unclustered	0.5	Paip2	15	3	0	0	0.727928	FALSE	0	Paip2	12734	0.341463
4.71622	0.003003	0.212034	0	2	8	FALSE		Unclustered	0.666667	Pcmtd2	2	2	0	0	0.628378	FALSE	0	Pcmtd2	6146	0.5
4.27477	0	0.23393	1	2	7	FALSE		Unclustered	2	Paqr8	9	2	0	0	0.672523	FALSE	0	Paqr8	0	0.5625
5.71471	0	0.174987	0	1	9	FALSE		Unclustered	0	Pcmtd1	2	1	0	0	0.528529	FALSE	0	Pcmtd1	0	0
3.32282	0.00051245	0.300949	0.4	6	7	FALSE		Unclustered	2.2	Spry1	22.5	6	0	0	0.767718	FALSE	0	Spry1	2254	0.212698
4.08859	0.003003	0.244583	0	2	7	FALSE		Unclustered	0.666667	Slc4a4	5	2	0	0	0.691141	FALSE	0	Slc4a4	6006	0.5
4.42793	0.00599697	0.225839	0	2	8	FALSE		Unclustered	0.666667	Rs1	3.5	2	0	0	0.657207	FALSE	0	Rs1	12612	0.5
4.80781	0	0.207995	0	1	8	FALSE		Unclustered	0	Phlpp2	3	1	0	0	0.619219	FALSE	0	Phlpp2	0	0
3.39189	7.17e-05	0.294821	0.666667	7	7	FALSE	Cluster 12	Clustered	3	Socs5	27.5714	7	0	0	0.760811	FALSE	0	Socs5	570	0.260108
3.41441	6.29e-06	0.292876	0.9	5	7	FALSE	Cluster 12	Seed	3.73333	Socs7	32	5	0	0	0.758559	FALSE	0	Socs7	90	0.313725
3.6967	0.00079853	0.270512	0	3	7	FALSE		Unclustered	0.5	Pkd1	15.6667	3	0	0	0.73033	FALSE	0	Pkd1	2398	0.333333
6.38739	0	0.156559	0	1	9	FALSE		Unclustered	0	Plekha1	2	1	0	0	0.461261	FALSE	0	Plekha1	0	0
3.81231	0.00023323	0.262308	0.333333	3	6	FALSE		Unclustered	2	Pnrc2	13	3	0	0	0.718769	FALSE	0	Pnrc2	728	0.361905
4.12462	0	0.242446	1	2	7	FALSE		Unclustered	2	Ppih	14.5	2	0	0	0.687538	FALSE	0	Ppih	0	0.58
3.75826	0	0.266081	0	1	7	FALSE		Unclustered	0	Ptpn21	29	1	0	0	0.724174	FALSE	0	Ptpn21	0	0
4.55706	0	0.21944	0	1	8	FALSE		Unclustered	0	Purb	8	1	0	0	0.644294	FALSE	0	Purb	0	0
5.52703	0	0.180929	1	2	9	FALSE	Cluster 18	Clustered	2	Rgs7bp	2.5	2	0	0	0.547297	FALSE	0	Rgs7bp	0	0.833333
5.52703	0	0.180929	1	2	9	FALSE	Cluster 18	Seed	2	Tmem56	2.5	2	0	0	0.547297	FALSE	0	Tmem56	0	0.833333
4.15616	6.177e-05	0.240607	0	2	8	FALSE		Unclustered	0.666667	Ssbp2	9.5	2	0	0	0.684384	FALSE	0	Ssbp2	108	0.53125
5.42342	0.003003	0.184385	0	2	9	FALSE		Unclustered	0.666667	Rp2	1.5	2	0	0	0.557658	FALSE	0	Rp2	6308	0.5
6.42192	0	0.155717	0	1	10	FALSE		Unclustered	0	Unc119b	2	1	0	0	0.457808	FALSE	0	Unc119b	0	0
4.15015	0	0.240955	0	1	7	FALSE		Unclustered	0	Rtn4ip1	15	1	0	0	0.684985	FALSE	0	Rtn4ip1	0	0
5.81682	0	0.171915	1	2	9	FALSE	Cluster 17	Clustered	2	Slc30a10	2.5	2	0	0	0.518318	FALSE	0	Slc30a10	0	0.833333
5.81682	0	0.171915	1	2	9	FALSE	Cluster 17	Seed	2	Slc39a3	2.5	2	0	0	0.518318	FALSE	0	Slc39a3	0	0.833333
5.48048	0	0.182466	0	1	9	FALSE		Unclustered	0	Slc35a5	3	1	0	0	0.551952	FALSE	0	Slc35a5	0	0
4.48498	0.00070165	0.222966	0	2	8	FALSE		Unclustered	0.666667	Slc7a2	5.5	2	0	0	0.651501	FALSE	0	Slc7a2	1430	0.5
5.08709	0	0.196576	0	1	8	FALSE		Unclustered	0	Slc9a6	2	1	0	0	0.591291	FALSE	0	Slc9a6	0	0
4.26426	0	0.234507	0	1	8	FALSE		Unclustered	0	Tmem87b	8	1	0	0	0.673574	FALSE	0	Tmem87b	0	0
4.60961	0.003003	0.216938	0.333333	3	8	FALSE		Unclustered	2	Syt4	6.66667	3	0	0	0.639039	FALSE	0	Syt4	7658	0.452381
5.60811	0	0.178313	0	1	9	FALSE		Unclustered	0	Tmem130	3	1	0	0	0.539189	FALSE	0	Tmem130	0	0
4.04204	0	0.2474	0	1	7	FALSE		Unclustered	0	Trps1	16	1	0	0	0.695796	FALSE	0	Trps1	0	0
3.75826	0	0.266081	0	1	7	FALSE		Unclustered	0	Tshz1	29	1	0	0	0.724174	FALSE	0	Tshz1	0	0
3.5	0	0.285714	1	4	7	FALSE		Unclustered	4	Ube2q2	25.25	4	0	0	0.75	FALSE	0	Ube2q2	0	0.355634
5.32733	0	0.187711	0	1	9	FALSE		Unclustered	0	Zfp91	5	1	0	0	0.567267	FALSE	0	Zfp91	0	0
3.88589	1.789e-05	0.257342	0	2	7	FALSE		Unclustered	0.666667	Zbtb41	12.5	2	0	0	0.711411	FALSE	0	Zbtb41	122	0.547619
